# Supplementary material for: Leptin deficiency in CD8+ T cells ameliorates non-segmental vitiligo by reducing interferon-γ and Granzyme B
Source: Front Immunol. 2023 May 3;14:1158883. doi: 10.3389/fimmu.2023.1158883 (PMC10191228; doi:10.3389/fimmu.2023.1158883)
Supplement: Supplementary file 1 [file DataSheet_1.xls]

st_rna_id	rna_id	gene_id	fpkm_NC1	fpkm_NC2	fpkm_NC3	fpkm_Vitiligo1	fpkm_Vitiligo2	fpkm_Vitiligo3	tpm_NC1	tpm_NC2	tpm_NC3	tpm_Vitiligo1	tpm_Vitiligo2	tpm_Vitiligo3	read_count_NC1	read_count_NC2	read_count_NC3	read_count_Vitiligo1	read_count_Vitiligo2	read_count_Vitiligo3	average_fpkm_NC	average_fpkm_vitiligo	average_tpm_NC	average_tpm_vitiligo	average_read_count_NC	average_read_count_vitiligo
R9606_14867.1	XM_011534219.1	9209	0	0	0	0.07	0	0	0	0	0	0.11	0	0	0	0	0	3.07	0	0	0	0.0233333333333333	0	0.0366666666666667	0	1.02333333333333
R9606_141507.2	XM_005262804.2	1998	1.42	0.45	0.07	1.47	0	0.76	2.40	0.74	0.11	2.44	0	1.29	66.55	21.69	3.28	62.93	0	33.82	0.646666666666667	0.743333333333333	1.08333333333333	1.24333333333333	30.5066666666667	32.25
R9606_61387.1	XM_024453292.1	10188	0.20	0	0	0.12	0	0.22	0.33	0	0	0.19	0	0.37	12.56	0	0	6.89	0	13.16	0.0666666666666667	0.113333333333333	0.11	0.186666666666667	4.18666666666667	6.68333333333333
R9606_1565.1	XR_001753304.1	91133	0	0	0	1.21	1.87	0.24	0	0	0	2.00	3.11	0.40	0	0	0	51.38	73.20	10.44	0	1.10666666666667	0	1.83666666666667	0	45.0066666666667
R9606_7099.1	XR_001737200.1	4660	0	0	0	0	0.10	0	0	0	0	0	0.17	0	0	0	0	0	13.43	0	0	0.0333333333333333	0	0.0566666666666667	0	4.47666666666667
R9606_112355.1	NM_001321279.1	80746	0	0.16	0	0	0	0.10	0	0.27	0	0	0	0.18	0	5.21	0	0	0	3.06	0.0533333333333333	0.0333333333333333	0.09	0.06	1.73666666666667	1.02
R9606_15535.3	XM_011547756.3	102723722	0	0	0	0	0.45	0	0	0	0	0	0.75	0	0	0	0	0	4.01	0	0	0.15	0	0.25	0	1.33666666666667
R9606_73252.3	XM_011527076.3	55422	0.12	0.22	0	0	0.13	0.28	0.21	0.36	0	0	0.22	0.48	9.78	17.64	0	0	8.70	21.13	0.113333333333333	0.136666666666667	0.19	0.233333333333333	9.14	9.94333333333333
R9606_26687.1	XM_017002728.1	8863	0	0	0	0.23	0	0	0	0	0	0.38	0	0	0	0	0	14.85	0	0	0	0.0766666666666667	0	0.126666666666667	0	4.95
R9606_86295.1	NM_001306197.1	493869	0.68	0	0.38	0	0	0	1.15	0	0.65	0	0	0	34.41	0	20.00	0	0	0	0.353333333333333	0	0.6	0	18.1366666666667	0
R9606_87287.3	NM_001034173.3	160428	0	0	0.30	0.17	0	0	0	0	0.51	0.28	0	0	0	0	33.52	16.77	0	0	0.1	0.0566666666666667	0.17	0.0933333333333333	11.1733333333333	5.59
R9606_77120.1	NM_001272108.1	79957	0	0	0	0.45	0.45	0	0	0	0	0.75	0.75	0	0	0	0	9.32	8.54	0	0	0.3	0	0.5	0	5.95333333333333
R9606_70208.2	XM_011533321.2	11280	0	0	0	0	0.10	0	0	0	0	0	0.16	0	0	0	0	0	6.06	0	0	0.0333333333333333	0	0.0533333333333333	0	2.02
R9606_61731.5	NM_016466.5	51239	10.36	6.78	10.47	8.39	7.65	7.00	17.51	11.15	17.79	13.91	12.77	11.86	113.00	76.00	119.00	85.00	71.00	73.00	9.20333333333333	7.68	15.4833333333333	12.8466666666667	102.666666666667	76.3333333333333
R9606_1758.2	XR_938554.2	79836	0	0	0.05	0	0	1.31	0	0	0.08	0	0	2.21	0	0	5.21	0	0	134.94	0.0166666666666667	0.436666666666667	0.0266666666666667	0.736666666666667	1.73666666666667	44.98
R9606_47669.1	XM_024452973.1	55233	0	0.80	1.16	0.37	0	0	0	1.31	1.97	0.62	0	0	0	57.44	84.72	24.01	0	0	0.653333333333333	0.123333333333333	1.09333333333333	0.206666666666667	47.3866666666667	8.00333333333333
R9606_136935.3	XM_011546081.3	102724023	4.43	0.85	2.62	0	1.33	0	7.48	1.40	4.45	0	2.22	0	92.37	18.23	56.91	0	23.46	0	2.63333333333333	0.443333333333333	4.44333333333333	0.74	55.8366666666667	7.82
R9606_103498.1	XM_024448561.1	5058	0.69	0.58	0	0.32	0	0	1.16	0.95	0	0.54	0	0	30.00	25.95	0	13.02	0	0	0.423333333333333	0.106666666666667	0.703333333333333	0.18	18.65	4.34
R9606_4405.1	NM_001350526.1	5909	0	0	0.01	0	0	0.01	0	0	0.03	0	0	0.02	0	0	0.82	0	0	0.65	0.00333333333333333	0.00333333333333333	0.01	0.00666666666666667	0.273333333333333	0.216666666666667
R9606_112295.3	NM_152233.3	58533	7.24	8.57	9.30	2.78	2.54	9.30	12.23	14.10	15.81	4.61	4.23	15.74	332.34	404.51	444.12	116.76	98.21	405.22	8.37	4.87333333333333	14.0466666666667	8.19333333333333	393.656666666667	206.73
R9606_3079.3	XM_011524995.3	55808	0	0	0	0	0	0.08	0	0	0	0	0	0.14	0	0	0	0	0	2.02	0	0.0266666666666667	0	0.0466666666666667	0	0.673333333333333
R9606_103458.1	XM_017008367.1	55314	0.51	0.81	0.77	0.28	2.32	0.98	0.86	1.33	1.31	0.46	3.87	1.66	19.94	32.71	31.57	9.92	76.89	36.50	0.696666666666667	1.19333333333333	1.16666666666667	1.99666666666667	28.0733333333333	41.1033333333333
R9606_50870.2	XM_011530229.2	5372	0.17	0.61	0	0	0	0	0.28	1.00	0	0	0	0	3.02	11.24	0	0	0	0	0.26	0	0.426666666666667	0	4.75333333333333	0
R9606_156289.2	NM_033036.2	89792	0	0.36	0	0	0	0	0	0.59	0	0	0	0	0	17.00	0	0	0	0	0.12	0	0.196666666666667	0	5.66666666666667	0
R9606_113616.2	NM_032411.2	84417	10.08	12.43	15.07	20.68	16.15	28.19	17.04	20.46	25.61	34.32	26.95	47.75	93.00	118.00	145.00	178.00	127.00	249.00	12.5266666666667	21.6733333333333	21.0366666666667	36.34	118.666666666667	184.666666666667
R9606_28977.1	XM_024449678.1	5826	0	0.51	0	1.14	0	0.85	0	0.84	0	1.89	0	1.44	0	14.08	0	27.99	0	21.65	0.17	0.663333333333333	0.28	1.11	4.69333333333333	16.5466666666667
R9606_68527.3	XM_011538734.3	79600	0	0	0.15	0	0	0.41	0	0	0.25	0	0	0.69	0	0	3.80	0	0	9.69	0.05	0.136666666666667	0.0833333333333333	0.23	1.26666666666667	3.23
R9606_143243.4	XM_006721029.4	255762	0.25	0.08	0.16	0.18	0.10	0.08	0.42	0.12	0.27	0.30	0.16	0.14	6.74	2.13	4.61	4.48	2.23	2.15	0.163333333333333	0.12	0.27	0.2	4.49333333333333	2.95333333333333
R9606_69939.2	NM_198378.2	8913	0	0	0	0	0.05	0	0	0	0	0	0.08	0	0	0	0	0	4.63	0	0	0.0166666666666667	0	0.0266666666666667	0	1.54333333333333
R9606_124430.4	XM_005256831.4	8522	0	0	0.51	0	0	0	0	0	0.87	0	0	0	0	0	60.83	0	0	0	0.17	0	0.29	0	20.2766666666667	0
R9606_38685.1	XM_024446929.1	7589	0.25	0	1.55	3.30	0	2.12	0.43	0	2.63	5.47	0	3.59	6.70	0	42.71	80.51	0	53.58	0.6	1.80666666666667	1.02	3.02	16.47	44.6966666666667
R9606_24096.2	XM_017011736.2	117	0	0	0	0.33	0.52	0	0	0	0	0.54	0.87	0	0	0	0	27.76	40.62	0	0	0.283333333333333	0	0.47	0	22.7933333333333
R9606_73057.1	NM_001353532.1	55205	0	0	0	0.17	0.05	0	0	0	0	0.29	0.08	0	0	0	0	13.88	3.37	0	0	0.0733333333333333	0	0.123333333333333	0	5.75
R9606_40567.2	XM_017013496.2	5108	0.04	0.55	0.10	0.29	0.56	0.23	0.07	0.90	0.17	0.48	0.93	0.39	5.12	68.87	12.55	32.17	57.65	26.65	0.23	0.36	0.38	0.6	28.8466666666667	38.8233333333333
R9606_65958.1	NM_001318868.1	1796	1.47	0.48	1.62	0.94	1.26	0.60	2.48	0.78	2.76	1.55	2.10	1.01	45.60	15.22	52.44	26.72	33.12	17.64	1.19	0.933333333333333	2.00666666666667	1.55333333333333	37.7533333333333	25.8266666666667
R9606_94271.4	NM_022768.4	64783	0	0	0	0	0	0.03	0	0	0	0	0	0.06	0	0	0	0	0	1.47	0	0.01	0	0.02	0	0.49
R9606_125509.1	NM_001272042.1	6198	0.00	0	0	0	0	2.18	0.00	0	0	0	0	3.70	0.01	0	0	0	0	154.25	0	0.726666666666667	0	1.23333333333333	0.00333333333333333	51.4166666666667
R9606_78401.2	NM_001167672.2	4026	1.80	1.38	0.72	2.83	2.10	2.13	3.04	2.27	1.23	4.69	3.50	3.60	458.18	361.12	192.00	657.10	450.00	513.92	1.3	2.35333333333333	2.18	3.93	337.1	540.34
R9606_18627.2	XM_017019169.2	25900	0	0	0	0.09	0	0	0	0	0	0.16	0	0	0	0	0	2.30	0	0	0	0.03	0	0.0533333333333333	0	0.766666666666667
R9606_24673.1	XM_017026163.1	10781	0.81	0	0	0.60	0.49	0	1.36	0	0	1.00	0.81	0	39.85	0	0	27.17	20.35	0	0.27	0.363333333333333	0.453333333333333	0.603333333333333	13.2833333333333	15.84
R9606_59534.1	XM_017018935.1	1663	0	0	0	0.61	0	0	0	0	0	1.02	0	0	0	0	0	26.37	0	0	0	0.203333333333333	0	0.34	0	8.79
R9606_45422.1	XR_002958316.1	3978	0.47	0	0.74	0.35	0.24	0.32	0.79	0	1.25	0.58	0.40	0.55	20.66	0	33.65	14.17	8.99	13.54	0.403333333333333	0.303333333333333	0.68	0.51	18.1033333333333	12.2333333333333
R9606_117136.1	XM_017012257.1	4897	0.18	0	0	0	0	0	0.30	0	0	0	0	0	15.26	0	0	0	0	0	0.06	0	0.1	0	5.08666666666667	0
R9606_86299.3	XM_011517435.3	100130301	0	0	0	0.69	0	0	0	0	0	1.15	0	0	0	0	0	6.00	0	0	0	0.23	0	0.383333333333333	0	2
R9606_122359.5	NM_005542.5	3638	108.26	303.39	415.31	111.26	125.54	47.49	182.94	499.19	705.70	184.62	209.44	80.44	4494.90	12955.95	17931.96	4233.50	4399.07	1872.79	275.653333333333	94.7633333333333	462.61	158.166666666667	11794.27	3501.78666666667
R9606_122005.1	XM_024453328.1	11186	2.35	1.82	1.13	2.58	1.95	1.49	3.97	3.00	1.92	4.28	3.26	2.52	74.47	59.53	37.28	75.11	52.36	44.80	1.76666666666667	2.00666666666667	2.96333333333333	3.35333333333333	57.0933333333333	57.4233333333333
R9606_21941.2	XM_011545789.2	26000	3.34	2.81	0.81	8.18	10.16	3.73	5.65	4.62	1.37	13.57	16.95	6.32	149.50	129.12	37.58	335.23	383.59	158.61	2.32	7.35666666666667	3.88	12.28	105.4	292.476666666667
R9606_83557.1	NM_001101677.1	402381	0	0	0	0	0.06	0	0	0	0	0	0.11	0	0	0	0	0	1.00	0	0	0.02	0	0.0366666666666667	0	0.333333333333333
R9606_51498.2	XM_017024471.2	284001	0.07	0	0	0	0	0	0.12	0	0	0	0	0	4.56	0	0	0	0	0	0.0233333333333333	0	0.04	0	1.52	0
R9606_141512.1	XR_001747926.1	55761	2.11	2.29	0.48	0	1.43	0.24	3.56	3.77	0.81	0	2.38	0.40	196.83	219.94	46.47	0	112.35	20.98	1.62666666666667	0.556666666666667	2.71333333333333	0.926666666666667	154.413333333333	44.4433333333333
R9606_32540.1	XM_017030339.1	107987490	0.02	0.01	0	0.02	0	0.01	0.04	0.01	0	0.03	0	0.02	0.63	0.19	0	0.38	0	0.29	0.01	0.01	0.0166666666666667	0.0166666666666667	0.273333333333333	0.223333333333333
R9606_54521.3	XM_005249613.3	115330	0	0	0	0	0.54	0	0	0	0	0	0.90	0	0	0	0	0	13.00	0	0	0.18	0	0.3	0	4.33333333333333
R9606_6563.1	NM_001288787.1	146691	0.92	0	0	0.73	0	1.58	1.56	0	0	1.21	0	2.67	74.01	0	0	53.36	0	119.89	0.306666666666667	0.77	0.52	1.29333333333333	24.67	57.75
R9606_5833.2	XR_001747925.2	55761	7.12	4.92	4.73	9.78	11.92	9.82	12.04	8.10	8.03	16.22	19.88	16.64	679.93	483.03	468.74	852.65	958.19	889.16	5.59	10.5066666666667	9.39	17.58	543.9	900
R9606_32596.1	NM_001329503.1	2876	0	0	0.19	0	0.30	0	0	0	0.33	0	0.50	0	0	0	3.01	0	3.75	0	0.0633333333333333	0.1	0.11	0.166666666666667	1.00333333333333	1.25
R9606_86665.3	XM_011520913.3	10867	6.95	2.09	2.03	7.34	9.82	2.15	11.75	3.43	3.45	12.17	16.38	3.64	408.82	126.15	124.20	394.70	486.86	119.82	3.69	6.43666666666667	6.21	10.73	219.723333333333	333.793333333333
R9606_79106.3	XM_011516994.3	29028	0.13	0	0	0	0	0	0.23	0	0	0	0	0	9.66	0	0	0	0	0	0.0433333333333333	0	0.0766666666666667	0	3.22	0
R9606_56450.2	NM_015036.2	23052	13.70	20.04	18.89	15.29	12.47	17.42	23.15	32.97	32.10	25.38	20.80	29.50	902.00	1357.00	1293.00	921.00	692.00	1088.00	17.5433333333333	15.06	29.4066666666667	25.2266666666667	1184	900.333333333333
R9606_85423.1	XM_024447557.1	4882	0	0	0.39	0	0	0.00	0	0	0.67	0	0	0.01	0	0	25.07	0	0	0.27	0.13	0	0.223333333333333	0.00333333333333333	8.35666666666667	0.09
R9606_80985.2	NM_012233.2	22930	12.41	13.12	12.20	10.03	9.79	14.21	20.98	21.59	20.74	16.64	16.34	24.08	857.75	932.30	876.57	633.74	570.38	931.95	12.5766666666667	11.3433333333333	21.1033333333333	19.02	888.873333333333	712.023333333333
R9606_15221.3	NM_003334.3	7317	21.89	24.41	27.46	21.03	14.78	22.38	36.99	40.17	46.66	34.89	24.65	37.90	1094.17	1255.30	1427.31	962.45	623.15	1062.12	24.5866666666667	19.3966666666667	41.2733333333333	32.48	1258.92666666667	882.573333333333
R9606_32954.2	NM_032593.2	84681	48.81	49.62	47.20	32.76	48.10	37.95	82.47	81.65	80.21	54.35	80.24	64.28	356.94	373.37	360.41	224.79	300.76	266.46	48.5433333333333	39.6033333333333	81.4433333333333	66.29	363.573333333333	264.003333333333
R9606_41974.2	NM_201650.2	10233	2.23	3.07	2.27	3.35	3.64	2.40	3.76	5.05	3.86	5.56	6.07	4.07	47.78	67.74	50.65	66.16	66.00	49.00	2.52333333333333	3.13	4.22333333333333	5.23333333333333	55.39	60.3866666666667
R9606_134139.1	NM_001258343.1	126969	0.66	0.54	0	0.92	0.48	0.76	1.12	0.89	0	1.52	0.80	1.28	19.58	16.51	0	24.92	12.02	21.32	0.4	0.72	0.67	1.2	12.03	19.42
R9606_31460.2	XM_005274368.2	85459	0	0.18	0	0	0	0	0	0.29	0	0	0	0	0	20.25	0	0	0	0	0.06	0	0.0966666666666667	0	6.75	0
R9606_5024.3	XM_011510517.3	11262	0.09	0.06	0.03	0.04	0.17	0.03	0.15	0.10	0.06	0.06	0.28	0.05	5.22	3.57	2.12	2.07	8.39	1.70	0.06	0.08	0.103333333333333	0.13	3.63666666666667	4.05333333333333
R9606_31065.2	XM_011531544.2	1062	0	0	0.15	0	0.11	0	0	0	0.25	0	0.18	0	0	0	18.61	0	10.96	0	0.05	0.0366666666666667	0.0833333333333333	0.06	6.20333333333333	3.65333333333333
R9606_47129.1	NM_001321084.1	57531	0	0	0	1.03	0	1.41	0	0	0	1.71	0	2.39	0	0	0	56.79	0	80.57	0	0.813333333333333	0	1.36666666666667	0	45.7866666666667
R9606_146463.1	NM_001003701.1	522	1.59	1.02	1.40	1.84	0.78	1.56	2.68	1.68	2.37	3.06	1.30	2.65	24.43	16.16	22.38	26.24	10.20	22.93	1.33666666666667	1.39333333333333	2.24333333333333	2.33666666666667	20.99	19.79
R9606_52123.1	NM_001143678.1	6446	3.77	1.95	1.78	2.12	3.43	3.09	6.37	3.21	3.02	3.51	5.73	5.24	135.59	72.25	66.51	69.82	104.26	105.77	2.5	2.88	4.2	4.82666666666667	91.45	93.2833333333333
R9606_108663.1	XM_017002475.1	84069	0.33	0.24	0.11	0.30	0	0.41	0.55	0.39	0.18	0.50	0	0.69	11.43	8.56	3.88	9.74	0	13.57	0.226666666666667	0.236666666666667	0.373333333333333	0.396666666666667	7.95666666666667	7.77
R9606_12536.2	NM_016647.2	51337	14.47	25.87	18.62	13.40	8.53	12.82	24.45	42.56	31.64	22.23	14.23	21.72	443.61	815.70	593.77	377.06	220.90	373.67	19.6533333333333	11.5833333333333	32.8833333333333	19.3933333333333	617.693333333333	323.876666666667
R9606_109339.1	NM_001254733.1	23384	6.01	5.52	5.31	9.55	9.08	6.48	10.15	9.08	9.02	15.84	15.15	10.98	353.81	334.40	324.94	514.45	451.12	362.46	5.61333333333333	8.37	9.41666666666667	13.99	337.716666666667	442.676666666667
R9606_60990.1	XM_017007304.1	83666	0	0.29	0.57	1.50	0.28	0	0	0.47	0.97	2.49	0.46	0	0	12.86	25.71	59.69	10.19	0	0.286666666666667	0.593333333333333	0.48	0.983333333333333	12.8566666666667	23.2933333333333
R9606_60364.2	XM_017015913.2	221078	0.60	0.45	0.53	0.89	1.38	1.06	1.01	0.74	0.89	1.47	2.30	1.80	47.99	37.22	43.65	64.78	92.87	80.68	0.526666666666667	1.11	0.88	1.85666666666667	42.9533333333333	79.4433333333333
R9606_133434.3	XM_011525099.3	60681	3.91	0	1.52	0	0	1.20	6.60	0	2.58	0	0	2.04	145.07	0	58.69	0	0	42.44	1.81	0.4	3.06	0.68	67.92	14.1466666666667
R9606_17408.4	XM_006716613.4	58500	0	0	0	0.83	0.29	0.86	0	0	0	1.38	0.49	1.45	0	0	0	25.74	8.30	27.48	0	0.66	0	1.10666666666667	0	20.5066666666667
R9606_95912.1	XM_017021454.1	55812	0	0	0	0	0.08	0	0	0	0	0	0.14	0	0	0	0	0	1.94	0	0	0.0266666666666667	0	0.0466666666666667	0	0.646666666666667
R9606_5437.2	XM_017007247.2	80254	0.30	0	0.02	0	0.29	0.68	0.50	0	0.03	0	0.49	1.14	10.19	0	0.68	0	8.43	21.95	0.106666666666667	0.323333333333333	0.176666666666667	0.543333333333333	3.62333333333333	10.1266666666667
R9606_52629.2	XR_001743697.2	84947	0	0.10	0	0	0	0	0	0.16	0	0	0	0	0	5.36	0	0	0	0	0.0333333333333333	0	0.0533333333333333	0	1.78666666666667	0
R9606_100520.1	NM_001099407.1	55184	0	0.35	0.51	0.72	0	0.76	0	0.58	0.87	1.20	0	1.29	0	17.55	25.85	32.13	0	35.07	0.286666666666667	0.493333333333333	0.483333333333333	0.83	14.4666666666667	22.4
R9606_104950.4	XM_005251135.4	10565	2.15	2.83	2.23	3.20	3.32	2.62	3.63	4.66	3.79	5.31	5.53	4.44	209.35	283.98	226.12	284.86	272.31	242.49	2.40333333333333	3.04666666666667	4.02666666666667	5.09333333333333	239.816666666667	266.553333333333
R9606_1067.2	XM_011533072.2	6716	0.06	0.02	0.03	0.10	0	0.42	0.10	0.03	0.05	0.17	0	0.70	4.04	1.18	2.03	6.04	0	25.93	0.0366666666666667	0.173333333333333	0.06	0.29	2.41666666666667	10.6566666666667
R9606_129497.4	NM_004159.4	5696	17.83	3.41	1.27	7.18	4.89	6.30	30.14	5.61	2.16	11.91	8.16	10.68	370.87	72.88	27.53	137.49	86.08	124.79	7.50333333333333	6.12333333333333	12.6366666666667	10.25	157.093333333333	116.12
R9606_118004.3	XM_005266930.3	26235	0.10	0.00	0	0.27	0	0.09	0.16	0.00	0	0.45	0	0.16	11.03	0.18	0	28.41	0	9.89	0.0333333333333333	0.12	0.0533333333333333	0.203333333333333	3.73666666666667	12.7666666666667
R9606_62788.2	XM_011543990.2	84679	2.91	0	0	0	1.62	2.68	4.92	0	0	0	2.70	4.54	211.24	0	0	0	99.02	184.67	0.97	1.43333333333333	1.64	2.41333333333333	70.4133333333333	94.5633333333333
R9606_147374.1	XM_017027775.1	23613	1.04	0.72	0.55	0.89	0.82	0.16	1.76	1.18	0.93	1.48	1.37	0.27	71.81	51.16	39.52	56.45	47.73	10.56	0.77	0.623333333333333	1.29	1.04	54.1633333333333	38.2466666666667
R9606_99027.2	NM_001029870.2	345079	2.53	4.50	3.84	1.98	1.44	1.92	4.28	7.40	6.53	3.28	2.41	3.26	133.00	243.00	210.00	95.00	64.00	96.00	3.62333333333333	1.78	6.07	2.98333333333333	195.333333333333	85
R9606_138252.1	NM_001330478.1	55676	0	0.65	0	1.02	0.29	0	0	1.07	0	1.69	0.48	0	0	45.91	0	63.56	16.46	0	0.216666666666667	0.436666666666667	0.356666666666667	0.723333333333333	15.3033333333333	26.6733333333333
R9606_79437.1	XM_017018467.1	85458	0	0	0	0.08	0.41	0	0	0	0	0.14	0.68	0	0	0	0	6.25	27.67	0	0	0.163333333333333	0	0.273333333333333	0	11.3066666666667
R9606_74700.2	NM_198794.2	11183	0.45	0.35	0.63	0	0	1.03	0.76	0.58	1.07	0	0	1.74	28.03	22.66	40.71	0	0	60.41	0.476666666666667	0.343333333333333	0.803333333333333	0.58	30.4666666666667	20.1366666666667
R9606_64006.1	XR_001746413.1	8939	2.16	1.99	1.59	3.41	3.05	1.82	3.65	3.27	2.69	5.66	5.10	3.08	118.77	112.24	90.61	171.70	141.60	94.72	1.91333333333333	2.76	3.20333333333333	4.61333333333333	107.206666666667	136.006666666667
R9606_47205.2	XM_017020914.2	10243	0	0	0.13	0	0	0	0	0	0.22	0	0	0	0	0	7.07	0	0	0	0.0433333333333333	0	0.0733333333333333	0	2.35666666666667	0
R9606_74587.2	XM_017025338.2	9267	0	0	0	0	0.23	0	0	0	0	0	0.39	0	0	0	0	0	9.87	0	0	0.0766666666666667	0	0.13	0	3.29
R9606_61416.1	XM_011530958.1	4435	0	0	0.43	0	0.63	0	0	0	0.72	0	1.04	0	0	0	5.00	0	6.00	0	0.143333333333333	0.21	0.24	0.346666666666667	1.66666666666667	2
R9606_4897.1	NM_001253882.1	9442	0.23	0.12	0.13	0.13	0	0	0.39	0.20	0.22	0.21	0	0	2.12	1.17	1.23	1.09	0	0	0.16	0.0433333333333333	0.27	0.07	1.50666666666667	0.363333333333333
R9606_32516.1	NM_001287242.1	395	0.57	1.12	1.21	2.91	2.53	1.12	0.96	1.84	2.06	4.83	4.21	1.89	30.86	62.36	68.54	144.53	115.64	57.61	0.966666666666667	2.18666666666667	1.62	3.64333333333333	53.92	105.926666666667
R9606_91559.4	NM_144632.4	130827	0	0	3.62	0.90	0	0	0	0	6.15	1.50	0	0	0	0	187.42	41.23	0	0	1.20666666666667	0.3	2.05	0.5	62.4733333333333	13.7433333333333
R9606_67671.3	XM_011539068.3	105369914	0.11	0.31	0	0.40	0.32	0.18	0.18	0.51	0	0.66	0.54	0.30	2.50	7.60	0	8.59	6.41	3.99	0.14	0.3	0.23	0.5	3.36666666666667	6.33
R9606_19207.1	XM_024450046.1	79094	0.06	0.06	0.06	0.06	0.03	0.06	0.10	0.09	0.10	0.10	0.05	0.10	3.17	3.17	3.17	2.85	1.47	3.13	0.06	0.05	0.0966666666666667	0.0833333333333333	3.17	2.48333333333333
R9606_155083.2	XM_011526067.2	55205	0.13	0.08	0	0.08	0.05	0.07	0.22	0.13	0	0.14	0.09	0.11	5.33	3.32	0	3.20	1.82	2.59	0.07	0.0666666666666667	0.116666666666667	0.113333333333333	2.88333333333333	2.53666666666667
R9606_144815.2	XR_001749675.2	79612	0.05	0.04	0	0.12	0	0.12	0.08	0.07	0	0.20	0	0.21	5.32	5.32	0	13.31	0	13.73	0.03	0.08	0.05	0.136666666666667	3.54666666666667	9.01333333333333
R9606_146715.1	XM_017003570.1	200576	0	0.08	0	0	0	0.00	0	0.13	0	0	0	0.00	0	10.79	0	0	0	0.01	0.0266666666666667	0	0.0433333333333333	0	3.59666666666667	0.00333333333333333
R9606_78288.2	XM_017002798.2	9181	0.17	0	0	0	0	0	0.28	0	0	0	0	0	12.58	0	0	0	0	0	0.0566666666666667	0	0.0933333333333333	0	4.19333333333333	0
R9606_156401.2	XM_011523772.2	23293	0.12	0	0.11	0	0	0	0.20	0	0.18	0	0	0	5.21	0	4.86	0	0	0	0.0766666666666667	0	0.126666666666667	0	3.35666666666667	0
R9606_48609.1	NM_001145961.1	6560	0	0	0	0.21	0	0	0	0	0	0.35	0	0	0	0	0	12.87	0	0	0	0.07	0	0.116666666666667	0	4.29
R9606_47283.1	XM_017029748.1	653220	0.17	0	0.05	0	0	0	0.29	0	0.09	0	0	0	1.50	0	0.50	0	0	0	0.0733333333333333	0	0.126666666666667	0	0.666666666666667	0
R9606_14051.2	XM_005249870.2	83637	0	0	0	0	0	0.37	0	0	0	0	0	0.63	0	0	0	0	0	25.28	0	0.123333333333333	0	0.21	0	8.42666666666667
R9606_87743.4	NM_020403.4	5101	0	0	0.26	0	0	0	0	0	0.44	0	0	0	0	0	23.19	0	0	0	0.0866666666666667	0	0.146666666666667	0	7.73	0
R9606_9808.2	NM_001079864.2	8887	20.98	21.47	20.22	6.58	7.71	24.76	35.45	35.33	34.35	10.92	12.86	41.94	977.47	1028.94	979.33	280.79	303.02	1095.49	20.89	13.0166666666667	35.0433333333333	21.9066666666667	995.246666666667	559.766666666667
R9606_49386.4	NM_020963.4	4343	0.32	0.28	0	0	0	0	0.54	0.45	0	0	0	0	16.72	14.80	0	0	0	0	0.2	0	0.33	0	10.5066666666667	0
R9606_53647.2	XM_017027169.2	65982	2.96	1.18	5.00	5.62	0.02	8.23	5.01	1.95	8.49	9.32	0.03	13.95	103.04	42.30	180.63	179.10	0.52	271.93	3.04666666666667	4.62333333333333	5.15	7.76666666666667	108.656666666667	150.516666666667
R9606_87234.1	XM_024452378.1	3750	0.46	0	0	0	0.29	0	0.77	0	0	0	0.49	0	26.14	0	0	0	14.22	0	0.153333333333333	0.0966666666666667	0.256666666666667	0.163333333333333	8.71333333333333	4.74
R9606_79870.1	NM_001204364.1	196792	0	0	0	0	0	0.86	0	0	0	0	0	1.46	0	0	0	0	0	7.12	0	0.286666666666667	0	0.486666666666667	0	2.37333333333333
R9606_80169.1	XM_017003141.1	10152	0.16	0.02	0.17	0	0.08	0	0.27	0.04	0.29	0	0.13	0	14.19	2.10	16.08	0	5.67	0	0.116666666666667	0.0266666666666667	0.2	0.0433333333333333	10.79	1.89
R9606_82376.2	XM_017001272.2	3914	0.00	1.35	0	7.98	10.74	0	0.00	2.22	0	13.24	17.91	0	0.01	74.86	0	393.03	487.47	0	0.45	6.24	0.74	10.3833333333333	24.9566666666667	293.5
R9606_34025.1	XR_001748035.1	91801	0.57	0.44	0	0.55	0	0.18	0.96	0.72	0	0.91	0	0.30	30.00	23.78	0	26.39	0	8.88	0.336666666666667	0.243333333333333	0.56	0.403333333333333	17.9266666666667	11.7566666666667
R9606_35664.1	XM_017004856.1	7360	0.21	0	0.32	0	0	0	0.35	0	0.54	0	0	0	5.86	0	9.24	0	0	0	0.176666666666667	0	0.296666666666667	0	5.03333333333333	0
R9606_96128.2	XM_011515071.2	10320	0	0	0.05	0	0	0	0	0	0.09	0	0	0	0	0	4.62	0	0	0	0.0166666666666667	0	0.03	0	1.54	0
R9606_814.2	NM_001137674.2	344787	0.43	0.28	0.56	0.29	0.10	0.65	0.72	0.47	0.96	0.48	0.17	1.11	19.00	12.90	25.91	11.78	3.76	27.52	0.423333333333333	0.346666666666667	0.716666666666667	0.586666666666667	19.27	14.3533333333333
R9606_89355.1	XR_001746322.1	51754	0.10	0.19	0.51	0.80	1.13	1.07	0.17	0.32	0.87	1.33	1.89	1.81	7.40	14.25	38.08	52.88	68.64	73.07	0.266666666666667	1	0.453333333333333	1.67666666666667	19.91	64.8633333333333
R9606_30473.2	NM_031847.2	4133	0.46	0.44	0.18	0.20	0.54	0.80	0.78	0.72	0.31	0.32	0.90	1.36	35.68	34.50	14.70	13.78	35.08	58.63	0.36	0.513333333333333	0.603333333333333	0.86	28.2933333333333	35.83
R9606_148575.1	XM_017002414.1	81573	1.59	0	2.66	0.00	1.76	4.50	2.68	0	4.52	0.00	2.94	7.62	74.49	0	129.87	0.05	69.66	200.26	1.41666666666667	2.08666666666667	2.4	3.52	68.12	89.99
R9606_83564.1	XM_024447402.1	11168	0.14	0.49	0.08	1.08	0	0.56	0.24	0.81	0.14	1.80	0	0.95	3.68	13.35	2.33	26.30	0	14.15	0.236666666666667	0.546666666666667	0.396666666666667	0.916666666666667	6.45333333333333	13.4833333333333
R9606_146512.2	XM_011521640.2	4948	0	0	0	0	0	0.64	0	0	0	0	0	1.08	0	0	0	0	0	26.94	0	0.213333333333333	0	0.36	0	8.98
R9606_98304.1	XM_017028486.1	8568	0.23	1.32	0.35	0.89	0.98	0.63	0.39	2.17	0.60	1.48	1.64	1.07	5.42	32.30	8.72	19.46	19.75	14.26	0.633333333333333	0.833333333333333	1.05333333333333	1.39666666666667	15.48	17.8233333333333
R9606_153001.3	XM_011535885.3	51390	2.27	2.48	2.47	3.69	3.99	2.14	3.84	4.08	4.19	6.12	6.66	3.63	36.84	41.31	41.62	55.24	54.85	33.11	2.40666666666667	3.27333333333333	4.03666666666667	5.47	39.9233333333333	47.7333333333333
R9606_15685.1	XR_001751870.1	221184	0.73	0.24	0.19	0.24	0.55	0.80	1.23	0.39	0.32	0.41	0.91	1.35	20.03	6.73	5.46	6.19	12.71	20.83	0.386666666666667	0.53	0.646666666666667	0.89	10.74	13.2433333333333
R9606_82417.2	XM_011533388.2	151835	0	0	0.12	0	0	0.38	0	0	0.20	0	0	0.64	0	0	2.53	0	0	7.43	0.04	0.126666666666667	0.0666666666666667	0.213333333333333	0.843333333333333	2.47666666666667
R9606_89259.2	XM_011544528.2	5108	0.04	0	0	0.03	0	0	0.07	0	0	0.04	0	0	5.45	0	0	3.09	0	0	0.0133333333333333	0.01	0.0233333333333333	0.0133333333333333	1.81666666666667	1.03
R9606_138422.1	NM_001350046.1	27352	2.07	1.03	0	1.02	2.64	1.62	3.50	1.69	0	1.69	4.41	2.75	83.63	42.58	0	37.72	90.00	62.29	1.03333333333333	1.76	1.73	2.95	42.07	63.3366666666667
R9606_128061.4	NM_003476.4	8048	0	2.65	56.95	142.71	20.26	0	0	4.36	96.78	236.79	33.79	0	0	52.00	1130.77	2509.31	327.12	0	19.8666666666667	54.3233333333333	33.7133333333333	90.1933333333333	394.256666666667	945.476666666667
R9606_126810.1	XM_017021380.1	54916	0	0	0	0	0.13	0	0	0	0	0	0.23	0	0	0	0	0	3.58	0	0	0.0433333333333333	0	0.0766666666666667	0	1.19333333333333
R9606_155355.1	XM_017012692.1	83930	0	0	0	0	0.34	0	0	0	0	0	0.56	0	0	0	0	0	6.76	0	0	0.113333333333333	0	0.186666666666667	0	2.25333333333333
R9606_38302.3	NM_016016.3	51629	70.92	93.19	80.00	53.77	59.02	59.63	119.85	153.33	135.95	89.22	98.46	101.00	1499.55	2026.69	1760.57	1046.95	1056.02	1200.08	81.37	57.4733333333333	136.376666666667	96.2266666666666	1762.27	1101.01666666667
R9606_20019.3	XM_011510689.3	150709	0	0	0	0	0.07	0.02	0	0	0	0	0.12	0.04	0	0	0	0	3.62	1.27	0	0.03	0	0.0533333333333333	0	1.63
R9606_91318.3	XM_005245851.3	27245	0	0	0.41	0.24	0.26	1.00	0	0	0.69	0.39	0.43	1.69	0	0	39.58	20.28	20.27	88.43	0.136666666666667	0.5	0.23	0.836666666666667	13.1933333333333	42.9933333333333
R9606_80955.1	XM_011541099.1	23318	0	0.01	0	0.38	0	0.64	0	0.02	0	0.64	0	1.09	0	0.99	0	27.14	0	46.86	0.00333333333333333	0.34	0.00666666666666667	0.576666666666667	0.33	24.6666666666667
R9606_34541.2	XM_017021952.2	1512	0.19	0.49	0.47	0.85	0.22	0.21	0.33	0.81	0.79	1.42	0.36	0.36	4.61	12.09	11.53	18.64	4.35	4.80	0.383333333333333	0.426666666666667	0.643333333333333	0.713333333333333	9.41	9.26333333333333
R9606_26814.1	XM_024451970.1	112267874	0.32	0.48	0.17	0.22	0.27	0.28	0.53	0.79	0.28	0.37	0.46	0.48	9.52	15.00	5.21	6.17	7.00	8.18	0.323333333333333	0.256666666666667	0.533333333333333	0.436666666666667	9.91	7.11666666666667
R9606_64560.1	NM_001282657.1	7702	0	0	0	0	0	1.24	0	0	0	0	0	2.11	0	0	0	0	0	46.33	0	0.413333333333333	0	0.703333333333333	0	15.4433333333333
R9606_141992.1	XM_017000603.1	2035	0	0.10	0	0.07	0	0	0	0.16	0	0.11	0	0	0	15.89	0	9.67	0	0	0.0333333333333333	0.0233333333333333	0.0533333333333333	0.0366666666666667	5.29666666666667	3.22333333333333
R9606_126907.4	NM_000732.4	915	21.42	5.99	4.59	17.35	8.04	7.76	36.19	9.85	7.79	28.79	13.41	13.15	184.24	53.00	41.15	139.45	59.00	64.00	10.6666666666667	11.05	17.9433333333333	18.45	92.7966666666667	87.4833333333333
R9606_125225.1	XM_017001626.1	55182	6.50	4.22	6.62	7.06	3.51	6.62	10.99	6.94	11.25	11.72	5.86	11.21	188.57	125.84	199.75	188.05	86.03	182.45	5.78	5.73	9.72666666666667	9.59666666666667	171.386666666667	152.176666666667
R9606_151935.3	XM_006710630.3	3752	0.68	4.69	2.63	2.93	0.00	0	1.15	7.72	4.47	4.87	0.00	0	72.22	512.08	289.76	284.32	0.01	0	2.66666666666667	0.976666666666667	4.44666666666667	1.62333333333333	291.353333333333	94.7766666666667
R9606_13474.1	XM_017009989.1	84674	1.01	0	0	1.12	0.89	0	1.70	0	0	1.86	1.48	0	51.10	0	0	52.16	37.95	0	0.336666666666667	0.67	0.566666666666667	1.11333333333333	17.0333333333333	30.0366666666667
R9606_94677.1	XM_017002148.1	653149	0	0	0	0	0	0.03	0	0	0	0	0	0.05	0	0	0	0	0	1.42	0	0.01	0	0.0166666666666667	0	0.473333333333333
R9606_77553.3	XM_006715645.3	117	0.30	0.31	0	0.30	0	0.25	0.51	0.52	0	0.50	0	0.42	28.02	30.00	0	25.53	0	22.03	0.203333333333333	0.183333333333333	0.343333333333333	0.306666666666667	19.34	15.8533333333333
R9606_118475.2	NM_181429.2	353164	0	0.08	0	0	0	0.09	0	0.14	0	0	0	0.15	0	1.00	0	0	0	1.00	0.0266666666666667	0.03	0.0466666666666667	0.05	0.333333333333333	0.333333333333333
R9606_12362.2	XR_001752467.2	26073	0.89	0.88	0.61	1.39	1.14	1.30	1.51	1.45	1.03	2.30	1.90	2.19	44.68	45.40	31.66	63.70	48.27	61.69	0.793333333333333	1.27666666666667	1.33	2.13	40.58	57.8866666666667
R9606_75077.4	XM_005277417.4	607	0.19	0.65	0.84	1.04	1.19	1.48	0.32	1.06	1.42	1.72	1.99	2.51	16.62	57.77	75.81	82.40	87.38	122.48	0.56	1.23666666666667	0.933333333333333	2.07333333333333	50.0666666666667	97.42
R9606_114850.2	XM_017011076.2	57038	0.26	0.70	0.18	0.49	0	0	0.44	1.16	0.31	0.82	0	0	8.67	24.22	6.28	15.16	0	0	0.38	0.163333333333333	0.636666666666667	0.273333333333333	13.0566666666667	5.05333333333333
R9606_134495.1	NM_001243094.1	3298	0	0	0.09	0.09	0	0.09	0	0	0.16	0.15	0	0.16	0	0	1.30	1.12	0	1.15	0.03	0.06	0.0533333333333333	0.103333333333333	0.433333333333333	0.756666666666667
R9606_139487.1	NM_001349088.1	9779	0	0.32	0	0	0	0	0	0.53	0	0	0	0	0	31.12	0	0	0	0	0.106666666666667	0	0.176666666666667	0	10.3733333333333	0
R9606_74475.5	NM_015698.5	27238	11.37	5.62	7.71	10.21	8.75	9.21	19.21	9.25	13.11	16.94	14.60	15.61	263.27	133.88	185.85	217.58	171.40	203.02	8.23333333333333	9.39	13.8566666666667	15.7166666666667	194.333333333333	197.333333333333
R9606_29515.2	NM_003834.2	8786	0	2.29	0.99	0	0	0	0	3.77	1.68	0	0	0	0	77.41	33.75	0	0	0	1.09333333333333	0	1.81666666666667	0	37.0533333333333	0
R9606_151247.1	XM_017018734.1	1108	1.14	6.71	3.04	6.25	3.60	7.00	1.92	11.05	5.17	10.37	6.01	11.85	103.49	629.02	288.11	520.23	276.38	604.56	3.63	5.61666666666667	6.04666666666667	9.41	340.206666666667	467.056666666667
R9606_129680.1	NM_198955.1	146664	0	0.34	0.00	0	0.40	0	0	0.56	0.00	0	0.66	0	0	20.00	0.01	0	19.00	0	0.113333333333333	0.133333333333333	0.186666666666667	0.22	6.67	6.33333333333333
R9606_56251.3	NM_002047.3	2617	25.99	27.77	24.92	24.34	24.69	28.85	43.92	45.70	42.35	40.39	41.19	48.86	856.27	941.14	854.07	735.88	686.96	903.21	26.2266666666667	25.96	43.99	43.48	883.826666666667	775.35
R9606_97571.1	XM_017024384.1	23140	1.93	1.55	1.82	1.46	1.80	3.40	3.25	2.55	3.10	2.43	3.00	5.77	181.30	150.39	178.48	125.83	142.52	304.13	1.76666666666667	2.22	2.96666666666667	3.73333333333333	170.056666666667	190.826666666667
R9606_16091.1	NM_001006683.1	474343	1.69	0.26	0.14	1.40	0.31	1.76	2.85	0.43	0.24	2.32	0.52	2.98	25.83	4.11	2.23	19.76	4.08	25.65	0.696666666666667	1.15666666666667	1.17333333333333	1.94	10.7233333333333	16.4966666666667
R9606_126159.2	XM_011520963.2	4908	0.50	0	0	0	0.38	0	0.85	0	0	0	0.63	0	8.95	0	0	0	5.68	0	0.166666666666667	0.126666666666667	0.283333333333333	0.21	2.98333333333333	1.89333333333333
R9606_112485.3	XM_011521221.3	123355	0	0	0.04	0.08	0	0.04	0	0	0.06	0.13	0	0.07	0	0	1.33	2.43	0	1.42	0.0133333333333333	0.04	0.02	0.0666666666666667	0.443333333333333	1.28333333333333
R9606_27025.1	XR_001746347.1	55342	2.43	1.81	1.81	0.58	1.78	0.00	4.11	2.98	3.07	0.97	2.97	0.00	305.85	234.21	236.18	67.13	188.43	0.01	2.01666666666667	0.786666666666667	3.38666666666667	1.31333333333333	258.746666666667	85.19
R9606_155118.2	NM_001002235.2	5265	0.78	0.16	0.45	0.65	0.26	0.14	1.31	0.26	0.76	1.08	0.43	0.24	34.34	7.27	20.65	26.25	9.72	6.05	0.463333333333333	0.35	0.776666666666667	0.583333333333333	20.7533333333333	14.0066666666667
R9606_103893.3	XR_949989.3	55561	0.12	0.10	0.06	0	0.06	0	0.20	0.17	0.10	0	0.10	0	4.93	4.42	2.59	0	2.19	0	0.0933333333333333	0.02	0.156666666666667	0.0333333333333333	3.98	0.73
R9606_9235.2	NM_022977.2	2182	0	0	0	0	0	0.60	0	0	0	0	0	1.01	0	0	0	0	0	42.47	0	0.2	0	0.336666666666667	0	14.1566666666667
R9606_77224.3	NM_023068.3	6614	1.71	0.40	0.69	2.46	2.69	1.15	2.89	0.66	1.18	4.08	4.49	1.95	162.64	39.00	68.70	213.93	215.97	104.00	0.933333333333333	2.1	1.57666666666667	3.50666666666667	90.1133333333333	177.966666666667
R9606_121611.2	XM_011544879.2	23649	0.70	1.74	1.06	1.69	1.30	1.32	1.18	2.86	1.81	2.80	2.17	2.23	23.39	59.78	37.06	51.78	36.84	41.91	1.16666666666667	1.43666666666667	1.95	2.4	40.0766666666667	43.51
R9606_89921.1	NM_001198993.1	65220	3.61	0	5.72	13.06	4.72	1.51	6.11	0	9.72	21.67	7.87	2.55	157.99	0	260.17	523.01	174.05	62.51	3.11	6.43	5.27666666666667	10.6966666666667	139.386666666667	253.19
R9606_51972.1	NM_001358418.1	100287045	0.06	0.22	0.11	0	0.13	0.18	0.09	0.35	0.18	0	0.22	0.30	1.01	4.00	2.00	0	2.00	3.02	0.13	0.103333333333333	0.206666666666667	0.173333333333333	2.33666666666667	1.67333333333333
R9606_100300.1	XM_017028552.1	11158	0.45	0.49	0.40	0.91	1.34	0.24	0.76	0.80	0.68	1.51	2.23	0.41	16.05	17.91	15.03	29.95	40.57	8.21	0.446666666666667	0.83	0.746666666666667	1.38333333333333	16.33	26.2433333333333
R9606_36209.1	XM_017009355.1	285596	0	0	0.09	0	0	0	0	0	0.15	0	0	0	0	0	6.26	0	0	0	0.03	0	0.05	0	2.08666666666667	0
R9606_11730.1	NM_182811.1	5335	3.58	3.72	1.85	6.32	5.77	4.21	6.05	6.12	3.14	10.49	9.63	7.13	262.01	280.28	140.46	423.36	356.08	292.34	3.05	5.43333333333333	5.10333333333333	9.08333333333333	227.583333333333	357.26
R9606_18998.1	NM_001353491.1	55064	0	0.34	0.24	0	0	0	0	0.57	0.41	0	0	0	0	20.56	14.47	0	0	0	0.193333333333333	0	0.326666666666667	0	11.6766666666667	0
R9606_56327.2	NM_004065.2	1038	0.72	0.87	0.92	0.78	0.28	0.31	1.22	1.44	1.57	1.29	0.47	0.53	12.00	15.00	16.00	12.00	4.00	5.00	0.836666666666667	0.456666666666667	1.41	0.763333333333333	14.3333333333333	7
R9606_42868.2	XM_017019973.2	79837	0.32	0.44	0.27	1.87	1.46	2.56	0.54	0.73	0.45	3.11	2.44	4.33	14.48	20.60	12.49	77.24	55.57	109.41	0.343333333333333	1.96333333333333	0.573333333333333	3.29333333333333	15.8566666666667	80.74
R9606_21207.1	XM_024451501.1	374882	0	0.88	1.26	0.51	0	0	0	1.45	2.15	0.84	0	0	0	7.44	10.85	3.89	0	0	0.713333333333333	0.17	1.2	0.28	6.09666666666667	1.29666666666667
R9606_41560.4	NM_017898.4	54996	2.28	2.32	4.62	0.51	0.41	2.92	3.86	3.82	7.85	0.84	0.68	4.94	68.63	71.81	144.47	14.02	10.35	83.32	3.07333333333333	1.28	5.17666666666667	2.15333333333333	94.97	35.8966666666667
R9606_114583.1	XM_017027407.1	8541	9.16	4.87	3.87	6.31	8.23	14.51	15.48	8.02	6.57	10.48	13.73	24.58	606.00	331.64	266.00	382.00	459.00	911.00	5.96666666666667	9.68333333333333	10.0233333333333	16.2633333333333	401.213333333333	584
R9606_35992.3	XM_011540835.3	163351	0	0	0.02	0	0.13	0.42	0	0	0.03	0	0.21	0.71	0	0	0.66	0	4.30	16.24	0.00666666666666667	0.183333333333333	0.01	0.306666666666667	0.22	6.84666666666667
R9606_97847.2	XM_006720196.2	55745	1.39	1.18	1.10	0.92	1.13	1.74	2.36	1.95	1.86	1.52	1.89	2.94	226.86	198.18	185.44	136.09	154.92	268.08	1.22333333333333	1.26333333333333	2.05666666666667	2.11666666666667	203.493333333333	186.363333333333
R9606_114157.3	NM_014271.3	11141	0	0	0.03	0.03	0	0	0	0	0.04	0.05	0	0	0	0	1.00	1.00	0	0	0.01	0.01	0.0133333333333333	0.0166666666666667	0.333333333333333	0.333333333333333
R9606_92149.2	XM_011530401.2	8218	1.31	1.67	2.86	2.88	2.62	1.45	2.21	2.75	4.86	4.78	4.37	2.45	68.09	89.65	155.14	137.50	115.19	71.62	1.94666666666667	2.31666666666667	3.27333333333333	3.86666666666667	104.293333333333	108.103333333333
R9606_96424.1	NM_001283014.1	25961	0	0.40	0.78	0	0.30	0.37	0	0.65	1.32	0	0.50	0.63	0	10.47	20.82	0	6.49	9.10	0.393333333333333	0.223333333333333	0.656666666666667	0.376666666666667	10.43	5.19666666666667
R9606_94868.4	NM_012310.4	24137	0.67	0.93	0.81	0.92	1.00	0.72	1.13	1.52	1.37	1.52	1.66	1.22	42.00	60.00	53.00	53.00	53.00	43.00	0.803333333333333	0.88	1.34	1.46666666666667	51.6666666666667	49.6666666666667
R9606_45275.1	XM_017002526.1	84251	0.03	0.07	0	0.08	0	0.00	0.06	0.11	0	0.13	0	0.01	3.76	7.82	0	8.49	0	0.48	0.0333333333333333	0.0266666666666667	0.0566666666666667	0.0466666666666667	3.86	2.99
R9606_116132.1	XM_024450833.1	55803	0.64	0.28	0.19	0	0.77	0	1.09	0.46	0.33	0	1.29	0	23.85	10.62	7.37	0	24.09	0	0.37	0.256666666666667	0.626666666666667	0.43	13.9466666666667	8.03
R9606_99298.4	XM_006713968.4	56606	0	0.43	0	0	0	0	0	0.70	0	0	0	0	0	12.05	0	0	0	0	0.143333333333333	0	0.233333333333333	0	4.01666666666667	0
R9606_95180.1	NM_001347693.1	643802	0.12	0.06	0.06	0	0	0	0.20	0.10	0.10	0	0	0	2.00	1.00	1.00	0	0	0	0.08	0	0.133333333333333	0	1.33333333333333	0
R9606_87653.5	NM_001307.5	1366	4.97	0.60	3.05	1.21	2.88	19.25	8.39	0.98	5.18	2.00	4.81	32.60	133.89	16.51	85.57	29.89	65.73	493.55	2.87333333333333	7.78	4.85	13.1366666666667	78.6566666666667	196.39
R9606_114542.2	XM_017019698.2	57542	1.39	0.81	0.89	1.93	1.51	1.21	2.36	1.34	1.51	3.20	2.52	2.05	137.40	82.61	90.95	173.87	125.48	113.40	1.03	1.55	1.73666666666667	2.59	103.653333333333	137.583333333333
R9606_16066.1	XM_017015622.1	118491	0.03	0	0	0.05	0	0	0.05	0	0	0.08	0	0	2.11	0	0	3.28	0	0	0.01	0.0166666666666667	0.0166666666666667	0.0266666666666667	0.703333333333333	1.09333333333333
R9606_135297.1	XM_017022421.1	56986	0.13	0	0.06	0	0	0	0.22	0	0.10	0	0	0	9.46	0	4.41	0	0	0	0.0633333333333333	0	0.106666666666667	0	4.62333333333333	0
R9606_120555.1	XM_017001923.1	57708	1.46	0.57	0.14	0	0.71	1.11	2.47	0.94	0.25	0	1.18	1.87	98.53	39.72	10.15	0	40.25	70.75	0.723333333333333	0.606666666666667	1.22	1.01666666666667	49.4666666666667	37
R9606_96110.1	XM_017011045.1	55809	0	0	0	0.00	0	0	0	0	0	0.00	0	0	0	0	0	0.03	0	0	0	0	0	0	0	0.01
R9606_3927.2	XM_017005664.2	11343	0	0	0.43	0	0	0	0	0	0.73	0	0	0	0	0	30.51	0	0	0	0.143333333333333	0	0.243333333333333	0	10.17	0
R9606_93663.2	XM_011541227.2	26227	0	0	0	0	1.77	0	0	0	0	0	2.95	0	0	0	0	0	39.90	0	0	0.59	0	0.983333333333333	0	13.3
R9606_61478.2	NM_182492.2	91355	1.43	1.12	0.97	1.77	1.74	1.61	2.42	1.85	1.65	2.94	2.90	2.73	71.85	57.90	50.48	81.27	73.56	76.56	1.17333333333333	1.70666666666667	1.97333333333333	2.85666666666667	60.0766666666667	77.13
R9606_38636.1	NM_001278615.1	5097	0	0	0	0	0	1.27	0	0	0	0	0	2.14	0	0	0	0	0	48.05	0	0.423333333333333	0	0.713333333333333	0	16.0166666666667
R9606_50887.1	NM_001290142.1	9289	1.50	0.40	2.10	3.04	3.24	1.44	2.53	0.66	3.58	5.04	5.40	2.44	69.88	19.32	102.17	129.94	127.50	63.94	1.33333333333333	2.57333333333333	2.25666666666667	4.29333333333333	63.79	107.126666666667
R9606_114601.1	NM_001271289.1	84450	0	0	0	0	0	0.70	0	0	0	0	0	1.19	0	0	0	0	0	32.33	0	0.233333333333333	0	0.396666666666667	0	10.7766666666667
R9606_91022.2	XM_011531312.2	203523	0.14	0	0	0	0.13	0	0.24	0	0	0	0.21	0	7.66	0	0	0	5.70	0	0.0466666666666667	0.0433333333333333	0.08	0.07	2.55333333333333	1.9
R9606_153796.1	XM_024448601.1	55291	0.68	0.54	0.13	0	0.56	0.16	1.15	0.89	0.22	0	0.94	0.26	47.89	39.30	9.69	0	33.56	10.39	0.45	0.24	0.753333333333333	0.4	32.2933333333333	14.65
R9606_44492.1	XM_024448362.1	144100	0	0	0.07	0	0.22	0	0	0	0.11	0	0.37	0	0	0	5.72	0	15.44	0	0.0233333333333333	0.0733333333333333	0.0366666666666667	0.123333333333333	1.90666666666667	5.14666666666667
R9606_16923.3	XM_011530294.3	5905	0	0	0.78	0.39	0.19	0	0	0	1.32	0.64	0.32	0	0	0	58.22	25.46	11.48	0	0.26	0.193333333333333	0.44	0.32	19.4066666666667	12.3133333333333
R9606_100001.1	XM_017022482.1	643707	0	0.05	0	0.07	0.46	0	0	0.08	0	0.11	0.77	0	0	2.07	0	2.62	16.12	0	0.0166666666666667	0.176666666666667	0.0266666666666667	0.293333333333333	0.69	6.24666666666667
R9606_144642.1	NM_001170649.1	81887	5.40	7.63	7.72	6.22	9.59	7.39	9.12	12.55	13.12	10.32	15.99	12.52	179.11	260.26	266.43	189.27	268.65	233.09	6.91666666666667	7.73333333333333	11.5966666666667	12.9433333333333	235.266666666667	230.336666666667
R9606_112223.4	XM_005246685.4	56947	0	0.48	0.44	0	0	0	0	0.80	0.75	0	0	0	0	13.58	12.56	0	0	0	0.306666666666667	0	0.516666666666667	0	8.71333333333333	0
R9606_141023.4	XM_005266202.4	65110	2.45	3.40	4.06	5.04	0.99	0.82	4.13	5.59	6.90	8.36	1.65	1.39	65.87	94.13	113.85	124.71	22.47	21.09	3.30333333333333	2.28333333333333	5.54	3.8	91.2833333333333	56.09
R9606_130756.6	NM_023009.6	65108	50.31	53.99	51.10	66.85	54.43	36.04	85.02	88.84	86.84	110.93	90.80	61.04	1031.00	1138.00	1090.00	1262.00	944.00	703.00	51.8	52.44	86.9	87.59	1086.33333333333	969.666666666667
R9606_99072.2	XM_011515780.2	116988	18.33	17.39	14.71	20.50	27.43	20.32	30.97	28.61	24.99	34.01	45.76	34.42	821.13	801.30	685.18	841.36	1037.15	864.59	16.81	22.75	28.19	38.0633333333333	769.203333333333	914.366666666667
R9606_55977.1	NM_001328609.1	914	0.51	0.16	0	0.84	0.27	0	0.86	0.27	0	1.39	0.45	0	11.04	3.62	0	16.76	4.90	0	0.223333333333333	0.37	0.376666666666667	0.613333333333333	4.88666666666667	7.22
R9606_133069.1	NM_001330440.1	6603	0	0	2.53	8.62	0	6.26	0	0	4.30	14.31	0	10.60	0	0	84.28	253.13	0	190.19	0.843333333333333	4.96	1.43333333333333	8.30333333333333	28.0933333333333	147.773333333333
R9606_116894.1	NM_201630.1	10446	0.23	0.12	0.44	0.42	0.19	0.24	0.38	0.19	0.74	0.70	0.31	0.41	10.00	5.31	20.00	17.00	7.00	10.20	0.263333333333333	0.283333333333333	0.436666666666667	0.473333333333333	11.77	11.4
R9606_11559.7	NM_005380.7	4681	79.51	56.33	41.37	54.17	46.62	75.30	134.35	92.69	70.29	89.89	77.78	127.55	2324.69	1694.16	1258.24	1454.67	1151.77	2093.20	59.07	58.6966666666667	99.11	98.4066666666667	1759.03	1566.54666666667
R9606_4235.3	XM_005260272.3	128611	0.06	0	0	0	0	0	0.10	0	0	0	0	0	8.57	0	0	0	0	0	0.02	0	0.0333333333333333	0	2.85666666666667	0
R9606_31210.5	NM_144607.5	124637	7.01	8.18	5.85	7.86	6.88	9.38	11.85	13.46	9.95	13.03	11.48	15.89	367.50	440.84	318.85	376.77	304.24	466.49	7.01333333333333	8.04	11.7533333333333	13.4666666666667	375.73	382.5
R9606_92907.1	XM_024449069.1	56899	0.03	0	0	0	0	0.22	0.05	0	0	0	0	0.37	1.02	0	0	0	0	7.25	0.01	0.0733333333333333	0.0166666666666667	0.123333333333333	0.34	2.41666666666667
R9606_64335.1	XM_024454320.1	23252	0.55	0.32	0	0.87	0.24	0	0.94	0.53	0	1.44	0.40	0	49.26	29.60	0	70.37	17.97	0	0.29	0.37	0.49	0.613333333333333	26.2866666666667	29.4466666666667
R9606_17000.2	XM_017023440.2	55692	4.91	3.66	0.00	6.80	7.07	6.74	8.29	6.03	0.00	11.28	11.79	11.42	175.87	135.05	0.01	223.57	213.88	229.58	2.85666666666667	6.87	4.77333333333333	11.4966666666667	103.643333333333	222.343333333333
R9606_147372.1	XM_017022460.1	6017	0.05	0	0.09	0.05	0	0.05	0.08	0	0.16	0.09	0	0.09	1.00	0	2.00	1.00	0	1.00	0.0466666666666667	0.0333333333333333	0.08	0.06	1	0.666666666666667
R9606_6644.4	XM_006711275.4	27042	0	0.06	0	0	0	0.09	0	0.10	0	0	0	0.14	0	7.00	0	0	0	9.32	0.02	0.03	0.0333333333333333	0.0466666666666667	2.33333333333333	3.10666666666667
R9606_146100.3	XM_011538708.3	6778	2.31	0.64	1.53	3.29	3.71	3.47	3.91	1.06	2.60	5.46	6.19	5.88	124.85	35.74	85.77	162.52	168.85	177.90	1.49333333333333	3.49	2.52333333333333	5.84333333333333	82.12	169.756666666667
R9606_18293.1	NM_001321586.1	817	0	0.02	0	0.59	0	0.22	0	0.04	0	0.98	0	0.37	0	2.11	0	44.71	0	17.33	0.00666666666666667	0.27	0.0133333333333333	0.45	0.703333333333333	20.68
R9606_47151.2	NM_145330.2	9553	35.89	34.81	34.95	39.86	27.77	22.98	60.65	57.28	59.39	66.14	46.33	38.93	137.46	137.21	140.40	146.85	92.19	85.46	35.2166666666667	30.2033333333333	59.1066666666667	50.4666666666667	138.356666666667	108.166666666667
R9606_96851.1	XM_011523345.1	80152	1.54	1.15	0	3.98	0	0	2.61	1.88	0	6.61	0	0	26.26	20.06	0	62.63	0	0	0.896666666666667	1.32666666666667	1.49666666666667	2.20333333333333	15.44	20.8766666666667
R9606_91675.1	NM_001288984.1	55153	0.52	1.54	2.98	0.18	0	1.83	0.88	2.53	5.06	0.29	0	3.11	22.26	67.82	132.51	6.96	0	74.56	1.68	0.67	2.82333333333333	1.13333333333333	74.1966666666667	27.1733333333333
R9606_81880.1	NM_001352775.1	3728	0.59	0	0.27	0	0.27	0	1.00	0	0.46	0	0.45	0	27.01	0	12.68	0	10.40	0	0.286666666666667	0.09	0.486666666666667	0.15	13.23	3.46666666666667
R9606_126943.1	XM_024450547.1	107984974	0	0	0	0	0.23	0	0	0	0	0	0.39	0	0	0	0	0	1.15	0	0	0.0766666666666667	0	0.13	0	0.383333333333333
R9606_65464.1	NM_001271935.1	7084	0.18	0	0	0	0	0	0.31	0	0	0	0	0	11.55	0	0	0	0	0	0.06	0	0.103333333333333	0	3.85	0
R9606_99093.4	XM_006718014.4	83937	3.27	2.18	1.39	4.73	5.37	3.26	5.52	3.58	2.36	7.84	8.96	5.52	182.10	124.79	80.53	241.00	252.46	172.42	2.28	4.45333333333333	3.82	7.44	129.14	221.96
R9606_73962.1	NM_001271818.1	80228	0	0	0	0.20	0	0	0	0	0	0.33	0	0	0	0	0	28.23	0	0	0	0.0666666666666667	0	0.11	0	9.41
R9606_134022.1	XM_024451365.1	126526	0.06	0	0.06	0.15	0	0.06	0.11	0	0.09	0.25	0	0.10	3.31	0	3.04	7.15	0	2.83	0.04	0.07	0.0666666666666667	0.116666666666667	2.11666666666667	3.32666666666667
R9606_99112.1	XM_024449320.1	144811	2.43	1.91	1.95	1.82	2.36	3.17	4.11	3.14	3.32	3.02	3.94	5.37	104.84	84.68	87.72	72.01	86.00	129.94	2.09666666666667	2.45	3.52333333333333	4.11	92.4133333333333	95.9833333333333
R9606_44495.2	NM_001082577.2	23543	0.76	0.55	0.05	0.35	0.09	0.41	1.28	0.91	0.09	0.59	0.15	0.69	73.45	55.05	5.43	31.19	7.45	37.43	0.453333333333333	0.283333333333333	0.76	0.476666666666667	44.6433333333333	25.3566666666667
R9606_85829.1	XM_017018245.1	7536	7.03	7.37	4.10	15.26	11.10	5.09	11.88	12.13	6.97	25.31	18.52	8.62	324.33	349.76	196.72	644.72	432.17	222.94	6.16666666666667	10.4833333333333	10.3266666666667	17.4833333333333	290.27	433.276666666667
R9606_111098.2	NM_001008493.2	55740	0.79	0.84	0.23	0.21	1.03	0.45	1.34	1.38	0.39	0.36	1.72	0.76	149.89	163.10	45.31	36.86	163.72	80.18	0.62	0.563333333333333	1.03666666666667	0.946666666666667	119.433333333333	93.5866666666667
R9606_17423.3	XM_005253266.3	9776	0.94	0.79	0.71	1.20	1.23	1.47	1.59	1.30	1.21	1.98	2.05	2.49	56.20	48.56	44.04	65.16	61.77	83.02	0.813333333333333	1.3	1.36666666666667	2.17333333333333	49.6	69.9833333333333
R9606_140784.3	XM_006710499.3	23318	0	0	0.58	0.11	0	0	0	0	0.98	0.19	0	0	0	0	48.29	8.33	0	0	0.193333333333333	0.0366666666666667	0.326666666666667	0.0633333333333333	16.0966666666667	2.77666666666667
R9606_17401.2	NM_001145337.2	4193	0	0.08	0	0	0.40	0.25	0	0.13	0	0	0.67	0.43	0	8.31	0	0	34.05	24.13	0.0266666666666667	0.216666666666667	0.0433333333333333	0.366666666666667	2.77	19.3933333333333
R9606_116763.3	NM_003849.3	8802	79.86	115.46	121.58	66.15	76.38	65.70	134.95	189.97	206.59	109.76	127.42	111.28	1515.00	2253.00	2401.00	1157.00	1227.00	1187.00	105.633333333333	69.41	177.17	116.153333333333	2056.33333333333	1190.33333333333
R9606_70794.1	NM_001323953.1	4152	0.11	0	0	0	0.53	0.15	0.18	0	0	0	0.88	0.25	4.04	0	0	0	17.16	5.29	0.0366666666666667	0.226666666666667	0.06	0.376666666666667	1.34666666666667	7.48333333333333
R9606_139565.6	NM_030803.6	55054	0	0	0.18	0	0	0	0	0	0.30	0	0	0	0	0	8.77	0	0	0	0.06	0	0.1	0	2.92333333333333	0
R9606_81207.2	NM_014758.2	399979	0	0.22	0.55	0.12	0	0	0	0.36	0.93	0.19	0	0	0	19.46	49.09	9.19	0	0	0.256666666666667	0.04	0.43	0.0633333333333333	22.85	3.06333333333333
R9606_155873.1	XM_017011527.1	9750	0	0	0.15	0.06	0.12	0.06	0	0	0.25	0.10	0.21	0.11	0	0	4.57	1.62	3.13	1.85	0.05	0.08	0.0833333333333333	0.14	1.52333333333333	2.2
R9606_62968.1	XM_006716266.1	10174	0.51	0	1.16	0.29	0	2.46	0.86	0	1.97	0.48	0	4.17	21.57	0	51.28	11.38	0	99.54	0.556666666666667	0.916666666666667	0.943333333333333	1.55	24.2833333333333	36.9733333333333
R9606_104233.1	NM_001286118.1	60492	0.35	0.10	0.24	0.13	0.21	0.65	0.59	0.17	0.41	0.22	0.35	1.11	19.05	5.85	13.76	6.63	9.52	33.90	0.23	0.33	0.39	0.56	12.8866666666667	16.6833333333333
R9606_59976.1	XM_024453179.1	84696	0.70	0.25	0.27	0.86	0.41	0.50	1.19	0.41	0.46	1.42	0.68	0.84	14.52	5.32	5.75	16.25	7.15	9.75	0.406666666666667	0.59	0.686666666666667	0.98	8.53	11.05
R9606_135849.1	XR_001747985.1	80198	0.50	0.52	0	0	0.00	0	0.84	0.85	0	0	0.00	0	15.10	16.05	0	0	0.07	0	0.34	0	0.563333333333333	0	10.3833333333333	0.0233333333333333
R9606_110188.1	NM_001353478.1	54963	0	0	0	0.41	0	0	0	0	0	0.68	0	0	0	0	0	10.67	0	0	0	0.136666666666667	0	0.226666666666667	0	3.55666666666667
R9606_104929.2	XR_001749742.2	9617	0.54	0	0.33	0.32	0.26	0.98	0.92	0	0.57	0.53	0.43	1.67	29.16	0	18.60	15.72	11.73	50.11	0.29	0.52	0.496666666666667	0.876666666666667	15.92	25.8533333333333
R9606_156817.1	NM_001267779.1	342892	0.38	0	0.08	0.02	0	0.49	0.64	0	0.13	0.03	0	0.82	40.86	0	8.46	1.49	0	50.00	0.153333333333333	0.17	0.256666666666667	0.283333333333333	16.44	17.1633333333333
R9606_153907.1	XR_001747746.1	10873	2.44	1.78	2.98	2.25	1.15	0.85	4.12	2.93	5.07	3.74	1.93	1.43	87.20	65.59	111.07	73.91	34.90	28.75	2.4	1.41666666666667	4.04	2.36666666666667	87.9533333333333	45.8533333333333
R9606_85965.1	NM_001354055.1	8874	0	0.68	0.36	0	2.04	0	0	1.12	0.61	0	3.40	0	0	45.39	24.33	0	111.85	0	0.346666666666667	0.68	0.576666666666667	1.13333333333333	23.24	37.2833333333333
R9606_114449.1	NM_001134479.1	55144	0.81	0	0.38	0.61	0.46	0.53	1.37	0	0.64	1.01	0.76	0.89	42.72	0	20.61	29.30	20.36	26.35	0.396666666666667	0.533333333333333	0.67	0.886666666666667	21.11	25.3366666666667
R9606_66497.2	NM_052989.2	55764	0	0	0	0.09	0	0.52	0	0	0	0.15	0	0.88	0	0	0	4.82	0	29.44	0	0.203333333333333	0	0.343333333333333	0	11.42
R9606_22995.3	NM_182828.3	151449	0.42	0.17	0.10	0.54	0.40	0.49	0.72	0.29	0.18	0.90	0.67	0.82	59.00	25.00	15.00	69.00	47.00	64.00	0.23	0.476666666666667	0.396666666666667	0.796666666666667	33	60
R9606_97846.2	NM_001168682.2	100316904	0	0	1.02	0.51	1.35	0	0	0	1.73	0.85	2.26	0	0	0	13.23	5.91	14.38	0	0.34	0.62	0.576666666666667	1.03666666666667	4.41	6.76333333333333
R9606_72492.1	NM_001272062.1	728239	0	1.45	0.82	0	1.47	0	0	2.38	1.40	0	2.45	0	0	52.30	30.05	0	43.61	0	0.756666666666667	0.49	1.26	0.816666666666667	27.45	14.5366666666667
R9606_90290.1	NM_001322220.1	1659	2.04	1.79	1.10	2.07	2.16	2.47	3.45	2.94	1.86	3.44	3.61	4.18	120.51	108.34	67.24	111.88	107.62	138.17	1.64333333333333	2.23333333333333	2.75	3.74333333333333	98.6966666666667	119.223333333333
R9606_81039.1	XM_017019217.1	28981	0	0	0.09	0.23	0	0	0	0	0.16	0.38	0	0	0	0	3.73	8.16	0	0	0.03	0.0766666666666667	0.0533333333333333	0.126666666666667	1.24333333333333	2.72
R9606_39040.1	XR_002957292.1	144535	0	0	0	0	0.03	0	0	0	0	0	0.05	0	0	0	0	0	4.34	0	0	0.01	0	0.0166666666666667	0	1.44666666666667
R9606_109885.3	XM_005251470.3	4781	1.74	0	0.53	0	2.05	1.23	2.94	0	0.90	0	3.42	2.09	203.65	0	64.38	0	202.47	136.86	0.756666666666667	1.09333333333333	1.28	1.83666666666667	89.3433333333333	113.11
R9606_84797.3	NM_003608.3	8477	0.49	0.31	0.18	0.53	0.37	0.22	0.83	0.50	0.31	0.89	0.62	0.37	31.00	20.00	12.00	30.99	20.00	13.00	0.326666666666667	0.373333333333333	0.546666666666667	0.626666666666667	21	21.33
R9606_99759.1	NM_001350774.1	55154	0	0	0.64	0	0	0	0	0	1.09	0	0	0	0	0	22.98	0	0	0	0.213333333333333	0	0.363333333333333	0	7.66	0
R9606_128695.1	NM_001267048.1	57535	0	0	0.42	0.15	1.10	2.35	0	0	0.72	0.25	1.83	3.98	0	0	42.33	13.17	88.76	213.75	0.14	1.2	0.24	2.02	14.11	105.226666666667
R9606_40047.1	NM_001033574.1	51321	0	0.03	0.43	0	0.74	0	0	0.05	0.72	0	1.23	0	0	0.73	10.66	0	15.03	0	0.153333333333333	0.246666666666667	0.256666666666667	0.41	3.79666666666667	5.01
R9606_69494.1	XM_017020017.1	84102	0	0.05	0.10	0.11	0.12	0	0	0.08	0.17	0.18	0.21	0	0	3.86	7.45	7.34	7.75	0	0.05	0.0766666666666667	0.0833333333333333	0.13	3.77	5.03
R9606_126954.4	XM_005272547.4	81614	0.42	0.57	0.63	0	0.29	0.15	0.72	0.94	1.07	0	0.48	0.26	19.17	26.42	29.52	0	11.05	6.63	0.54	0.146666666666667	0.91	0.246666666666667	25.0366666666667	5.89333333333333
R9606_13321.1	NM_001352677.1	79800	0	0.30	0	0.45	0	0	0	0.49	0	0.75	0	0	0	28.60	0	38.28	0	0	0.1	0.15	0.163333333333333	0.25	9.53333333333333	12.76
R9606_3752.2	XM_011525399.2	8535	1.55	2.18	2.35	1.47	2.51	3.12	2.62	3.59	3.99	2.43	4.18	5.29	90.21	130.44	141.86	77.89	122.71	172.16	2.02666666666667	2.36666666666667	3.4	3.96666666666667	120.836666666667	124.253333333333
R9606_37085.2	XM_017002743.2	8880	2.34	2.89	0	1.23	2.05	0.91	3.96	4.75	0	2.03	3.41	1.54	183.28	232.13	0	87.62	134.80	67.65	1.74333333333333	1.39666666666667	2.90333333333333	2.32666666666667	138.47	96.69
R9606_40285.3	NM_000945.3	5534	25.08	25.65	29.86	27.15	24.03	28.15	42.37	42.20	50.74	45.05	40.08	47.68	1040.00	1094.00	1288.00	1032.00	841.00	1109.00	26.8633333333333	26.4433333333333	45.1033333333333	44.27	1140.66666666667	994
R9606_26404.1	XM_024451933.1	54963	0.79	0.14	0.35	1.62	2.05	0.99	1.33	0.23	0.59	2.68	3.42	1.67	17.36	3.15	8.01	32.77	38.25	20.70	0.426666666666667	1.55333333333333	0.716666666666667	2.59	9.50666666666667	30.5733333333333
R9606_99168.1	XM_017024423.1	254272	0.04	0.07	0	0	0	0	0.06	0.11	0	0	0	0	1.00	2.00	0	0	0	0	0.0366666666666667	0	0.0566666666666667	0	1	0
R9606_80321.2	XM_011540936.2	200162	0.10	0	0	0.15	0	0	0.17	0	0	0.25	0	0	7.86	0	0	10.71	0	0	0.0333333333333333	0.05	0.0566666666666667	0.0833333333333333	2.62	3.57
R9606_273.1	NM_001318770.1	64928	4.34	6.81	5.40	2.61	4.31	1.43	7.33	11.21	9.18	4.32	7.19	2.42	63.65	102.81	82.55	35.35	53.62	19.99	5.51666666666667	2.78333333333333	9.24	4.64333333333333	83.0033333333333	36.32
R9606_859.1	XM_024453529.1	4134	3.20	2.91	2.23	5.03	2.73	2.85	5.41	4.79	3.79	8.35	4.55	4.82	265.27	247.85	192.14	380.86	190.42	223.79	2.78	3.53666666666667	4.66333333333333	5.90666666666667	235.086666666667	265.023333333333
R9606_7888.2	XM_011518115.2	10044	0	0.37	0.73	0	0	0	0	0.61	1.24	0	0	0	0	16.15	32.34	0	0	0	0.366666666666667	0	0.616666666666667	0	16.1633333333333	0
R9606_127448.2	XM_006715185.2	780	9.30	9.21	8.11	8.19	15.63	10.04	15.72	15.16	13.79	13.59	26.08	17.01	493.17	502.44	447.24	397.37	699.10	505.48	8.87333333333333	11.2866666666667	14.89	18.8933333333333	480.95	533.983333333333
R9606_110661.4	NM_032246.4	84206	1.39	0.89	1.41	3.54	2.47	1.48	2.35	1.47	2.40	5.88	4.12	2.51	68.00	45.00	72.00	159.00	102.00	69.00	1.23	2.49666666666667	2.07333333333333	4.17	61.6666666666667	110
R9606_75190.2	XM_011519956.2	23410	1.62	1.93	1.19	3.88	4.75	3.06	2.73	3.17	2.02	6.45	7.93	5.18	77.62	95.19	59.44	170.63	192.31	139.20	1.58	3.89666666666667	2.64	6.52	77.4166666666667	167.38
R9606_120813.4	XM_005257275.4	3212	3.45	0.44	1.59	2.81	1.59	2.30	5.83	0.72	2.70	4.66	2.65	3.89	51.24	6.71	24.58	38.57	20.00	32.57	1.82666666666667	2.23333333333333	3.08333333333333	3.73333333333333	27.51	30.38
R9606_50322.2	NM_020747.2	57507	0	0.19	0.20	0.07	0.04	0	0	0.32	0.34	0.12	0.06	0	0	15.93	16.47	5.24	2.46	0	0.13	0.0366666666666667	0.22	0.06	10.8	2.56666666666667
R9606_105978.3	NM_078483.3	206358	0	0.74	0.20	0.69	0	0	0	1.22	0.35	1.15	0	0	0	62.25	17.36	51.80	0	0	0.313333333333333	0.23	0.523333333333333	0.383333333333333	26.5366666666667	17.2666666666667
R9606_100596.4	XM_005259924.4	4854	7.47	7.14	2.90	14.34	11.95	3.79	12.62	11.75	4.92	23.79	19.94	6.42	833.55	819.47	335.88	1461.88	1123.75	400.95	5.83666666666667	10.0266666666667	9.76333333333333	16.7166666666667	662.966666666667	995.526666666667
R9606_133544.1	NM_001353479.1	54963	0	0	1.18	0.79	0	0.43	0	0	2.01	1.32	0	0.73	0	0	34.71	20.58	0	11.62	0.393333333333333	0.406666666666667	0.67	0.683333333333333	11.57	10.7333333333333
R9606_77709.2	XM_011520304.2	6609	0	0	0.01	0	0.17	0	0	0	0.02	0	0.29	0	0	0	0.31	0	3.61	0	0.00333333333333333	0.0566666666666667	0.00666666666666667	0.0966666666666667	0.103333333333333	1.20333333333333
R9606_48280.1	NM_001358699.1	284023	16.56	15.64	6.78	18.49	25.29	17.14	27.98	25.73	11.52	30.69	42.19	29.04	629.27	611.18	268.00	644.34	811.25	618.91	12.9933333333333	20.3066666666667	21.7433333333333	33.9733333333333	502.816666666667	691.5
R9606_69384.1	NM_001291328.1	375190	5.55	2.03	3.27	2.45	4.61	3.03	9.37	3.35	5.56	4.07	7.69	5.13	88.29	33.31	54.22	36.10	62.17	45.96	3.61666666666667	3.36333333333333	6.09333333333333	5.63	58.6066666666667	48.0766666666667
R9606_64233.2	XM_011527426.2	84922	1.55	0.68	0.39	2.23	2.21	0.38	2.62	1.12	0.67	3.71	3.69	0.65	55.48	25.07	14.62	73.29	66.83	13.02	0.873333333333333	1.60666666666667	1.47	2.68333333333333	31.7233333333333	51.0466666666667
R9606_116459.1	NM_001350497.1	81669	0.71	2.41	1.19	14.11	14.65	1.45	1.19	3.97	2.02	23.41	24.44	2.46	27.81	97.71	48.63	509.61	487.24	54.34	1.43666666666667	10.07	2.39333333333333	16.77	58.05	350.396666666667
R9606_81903.2	XM_017018529.2	90019	14.56	2.70	0.03	0	4.18	0	24.61	4.44	0.04	0	6.98	0	270.61	51.62	0.50	0	65.81	0	5.76333333333333	1.39333333333333	9.69666666666667	2.32666666666667	107.576666666667	21.9366666666667
R9606_38494.2	XM_011541479.2	440560	0	0	0	0	0.08	0	0	0	0	0	0.13	0	0	0	0	0	1.94	0	0	0.0266666666666667	0	0.0433333333333333	0	0.646666666666667
R9606_79946.1	NM_001193361.1	55218	1.72	0	0	2.01	1.86	0	2.90	0	0	3.33	3.10	0	119.35	0	0	127.60	109.00	0	0.573333333333333	1.29	0.966666666666667	2.14333333333333	39.7833333333333	78.8666666666667
R9606_121228.4	NM_016035.4	51117	62.35	75.29	65.40	46.45	53.52	39.91	105.35	123.88	111.14	77.08	89.28	67.61	1290.20	1602.58	1408.78	885.55	937.34	786.34	67.68	46.6266666666667	113.456666666667	77.99	1433.85333333333	869.743333333333
R9606_98864.2	XM_017029167.2	101929738	0.04	0	0.04	0.04	0.04	0.15	0.07	0	0.07	0.06	0.06	0.26	1.37	0	1.42	1.11	1.00	4.76	0.0266666666666667	0.0766666666666667	0.0466666666666667	0.126666666666667	0.93	2.29
R9606_19088.1	XM_024453790.1	84223	0	0	0.83	0	0.93	0.58	0	0	1.40	0	1.56	0.98	0	0	25.23	0	23.19	16.17	0.276666666666667	0.503333333333333	0.466666666666667	0.846666666666667	8.41	13.12
R9606_125824.1	XM_011522920.1	161931	0	0.14	0.04	0.09	0.28	0	0	0.23	0.06	0.15	0.47	0	0	3.82	1.00	2.20	6.39	0	0.06	0.123333333333333	0.0966666666666667	0.206666666666667	1.60666666666667	2.86333333333333
R9606_54378.2	XM_011543986.2	79917	0.60	0.51	0.88	0.56	0.08	0.31	1.01	0.83	1.50	0.93	0.13	0.52	10.34	8.99	15.87	8.93	1.15	5.06	0.663333333333333	0.316666666666667	1.11333333333333	0.526666666666667	11.7333333333333	5.04666666666667
R9606_122891.1	XM_024451993.1	7692	1.73	1.33	1.70	1.88	2.97	1.11	2.93	2.19	2.90	3.12	4.96	1.88	54.93	43.45	56.20	54.76	79.55	33.49	1.58666666666667	1.98666666666667	2.67333333333333	3.32	51.5266666666667	55.9333333333333
R9606_131255.1	NM_001501.1	2797	0	0	0	0	0.29	0	0	0	0	0	0.48	0	0	0	0	0	1.00	0	0	0.0966666666666667	0	0.16	0	0.333333333333333
R9606_104473.2	XM_017016392.2	5552	0.22	0	0.21	0	0	0.11	0.36	0	0.35	0	0	0.19	5.59	0	5.60	0	0	2.82	0.143333333333333	0.0366666666666667	0.236666666666667	0.0633333333333333	3.73	0.94
R9606_103810.1	XM_017023124.1	2622	3.82	0	1.77	2.37	6.37	2.73	6.46	0	3.02	3.94	10.63	4.63	160.21	0	77.33	91.15	225.40	108.70	1.86333333333333	3.82333333333333	3.16	6.4	79.18	141.75
R9606_8056.1	XM_017024095.1	11276	0	0	0	0	0.19	0	0	0	0	0	0.31	0	0	0	0	0	11.39	0	0	0.0633333333333333	0	0.103333333333333	0	3.79666666666667
R9606_50877.2	NM_002202.2	3670	0	0.05	0.99	1.08	0.06	0.03	0	0.09	1.68	1.80	0.11	0.05	0	2.00	38.20	37.00	2.00	1.00	0.346666666666667	0.39	0.59	0.653333333333333	13.4	13.3333333333333
R9606_145349.2	XM_011545360.2	923	1.29	0.89	1.07	3.95	1.20	0.64	2.18	1.47	1.82	6.56	2.00	1.09	58.06	41.18	50.12	162.73	45.47	27.39	1.08333333333333	1.93	1.82333333333333	3.21666666666667	49.7866666666667	78.53
R9606_47935.3	XM_011537735.3	10193	0	0	1.96	0	0	0	0	0	3.32	0	0	0	0	0	91.50	0	0	0	0.653333333333333	0	1.10666666666667	0	30.5	0
R9606_120782.1	XM_017006962.1	5793	0.00	0.70	1.53	2.24	1.64	2.14	0.00	1.14	2.60	3.71	2.73	3.62	0.04	88.55	196.74	253.00	170.62	251.17	0.743333333333333	2.00666666666667	1.24666666666667	3.35333333333333	95.11	224.93
R9606_108095.1	NM_001350633.1	92689	5.42	3.79	0.28	11.67	10.44	0.07	9.16	6.24	0.48	19.36	17.41	0.13	273.39	196.82	14.85	538.81	443.96	3.56	3.16333333333333	7.39333333333333	5.29333333333333	12.3	161.686666666667	328.776666666667
R9606_49712.1	NM_001331089.1	159090	0	0	0	0.00	0.39	0	0	0	0	0.01	0.64	0	0	0	0	0.18	15.99	0	0	0.13	0	0.216666666666667	0	5.39
R9606_107903.2	XM_017005597.2	10777	0	0	0	0.12	0	0	0	0	0	0.20	0	0	0	0	0	6.38	0	0	0	0.04	0	0.0666666666666667	0	2.12666666666667
R9606_105068.2	XM_017018100.2	59307	0	0.42	0	0	0	0.32	0	0.69	0	0	0	0.53	0	10.18	0	0	0	7.10	0.14	0.106666666666667	0.23	0.176666666666667	3.39333333333333	2.36666666666667
R9606_126254.1	NM_001252619.1	3933	0	0	0	0.12	0	0	0	0	0	0.20	0	0	0	0	0	1.00	0	0	0	0.04	0	0.0666666666666667	0	0.333333333333333
R9606_52765.4	NM_138638.4	1073	5.52	3.60	17.33	8.76	4.51	4.64	9.32	5.93	29.45	14.53	7.53	7.86	249.23	167.50	814.42	362.54	171.98	199.22	8.81666666666667	5.97	14.9	9.97333333333333	410.383333333333	244.58
R9606_82204.2	XM_011524933.2	54799	0	0	0	0.29	0	0.15	0	0	0	0.48	0	0.25	0	0	0	21.09	0	11.49	0	0.146666666666667	0	0.243333333333333	0	10.86
R9606_58215.1	XM_024447860.1	196051	0	0	0	0.10	0	0.03	0	0	0	0.16	0	0.05	0	0	0	14.61	0	4.37	0	0.0433333333333333	0	0.07	0	6.32666666666667
R9606_97035.1	NM_001301790.1	131965	0	0	0.32	0.26	0	0.02	0	0	0.54	0.44	0	0.03	0	0	11.26	8.17	0	0.55	0.106666666666667	0.0933333333333333	0.18	0.156666666666667	3.75333333333333	2.90666666666667
R9606_69718.2	NM_001020819.2	91663	1.36	0	1.16	0.85	1.30	3.99	2.31	0	1.97	1.41	2.17	6.77	59.07	0	52.12	33.63	47.44	164.21	0.84	2.04666666666667	1.42666666666667	3.45	37.0633333333333	81.76
R9606_118716.1	NM_001302884.1	23424	1.58	0.86	2.44	0.89	0.28	0.61	2.67	1.41	4.15	1.48	0.47	1.03	77.98	43.48	125.17	40.40	11.76	28.54	1.62666666666667	0.593333333333333	2.74333333333333	0.993333333333333	82.21	26.9
R9606_90199.2	NM_152304.2	115273	0.04	0.19	0.26	0	0.65	0	0.06	0.31	0.44	0	1.08	0	0.99	4.99	6.98	0	14.30	0	0.163333333333333	0.216666666666667	0.27	0.36	4.32	4.76666666666667
R9606_83070.1	XM_017010885.1	4301	4.67	0.14	0.01	0.05	0.01	0	7.90	0.23	0.02	0.08	0.01	0	515.09	15.90	1.26	4.64	0.50	0	1.60666666666667	0.02	2.71666666666667	0.03	177.416666666667	1.71333333333333
R9606_70219.4	XM_005246509.4	3232	0.51	0	0	0	0	0.54	0.86	0	0	0	0	0.91	17.81	0	0	0	0	17.95	0.17	0.18	0.286666666666667	0.303333333333333	5.93666666666667	5.98333333333333
R9606_107679.3	XM_006717317.3	91373	0	0	0	0.40	0.12	0	0	0	0	0.66	0.20	0	0	0	0	10.11	2.84	0	0	0.173333333333333	0	0.286666666666667	0	4.31666666666667
R9606_24422.3	NM_005625.3	6386	39.25	21.24	17.11	24.24	30.23	42.68	66.33	34.95	29.07	40.23	50.44	72.29	1148.25	639.20	520.71	651.30	747.32	1187.03	25.8666666666667	32.3833333333333	43.45	54.32	769.386666666667	861.883333333333
R9606_88224.1	XM_024449311.1	10443	0.48	1.02	0.03	0	0.72	0.20	0.80	1.68	0.05	0	1.21	0.34	25.27	55.90	1.54	0	32.42	10.21	0.51	0.306666666666667	0.843333333333333	0.516666666666667	27.57	14.21
R9606_45883.1	XM_024450365.1	58189	0	0.09	0	0	0.11	0	0	0.15	0	0	0.18	0	0	2.75	0	0	2.79	0	0.03	0.0366666666666667	0.05	0.06	0.916666666666667	0.93
R9606_61785.1	NM_001190476.1	100463285	0	0.06	0	0	0.15	0.13	0	0.10	0	0	0.25	0.23	0	1.00	0	0	2.00	2.00	0.02	0.0933333333333333	0.0333333333333333	0.16	0.333333333333333	1.33333333333333
R9606_8420.1	NM_001322312.1	221692	0	0	0.06	0	0	0	0	0	0.11	0	0	0	0	0	2.54	0	0	0	0.02	0	0.0366666666666667	0	0.846666666666667	0
R9606_110920.2	NM_152868.2	3761	0.07	0	0	0	0	0	0.12	0	0	0	0	0	2.00	0	0	0	0	0	0.0233333333333333	0	0.04	0	0.666666666666667	0
R9606_60400.2	XM_017015400.2	107987096	0.06	0	0.02	0.13	0.21	0.10	0.10	0	0.03	0.21	0.34	0.17	3.00	0	1.00	6.00	9.00	5.00	0.0266666666666667	0.146666666666667	0.0433333333333333	0.24	1.33333333333333	6.66666666666667
R9606_90335.1	NM_001353536.1	55205	0	0.02	0	0.19	0.00	0.36	0	0.03	0	0.32	0.00	0.61	0	1.58	0	14.27	0.10	27.29	0.00666666666666667	0.183333333333333	0.01	0.31	0.526666666666667	13.8866666666667
R9606_56718.2	NM_001142463.2	1736	0.17	0.48	0	0	0.55	0.19	0.29	0.80	0	0	0.92	0.32	6.11	17.54	0	0	16.31	6.38	0.216666666666667	0.246666666666667	0.363333333333333	0.413333333333333	7.88333333333333	7.56333333333333
R9606_97615.1	NM_001349620.1	23261	0.02	0	0	0	0	0	0.04	0	0	0	0	0	1.81	0	0	0	0	0	0.00666666666666667	0	0.0133333333333333	0	0.603333333333333	0
R9606_12895.3	NM_001200.3	650	2.74	1.04	2.13	3.27	3.03	5.08	4.64	1.72	3.62	5.42	5.06	8.60	120.00	47.00	97.00	131.00	112.00	211.00	1.97	3.79333333333333	3.32666666666667	6.36	88	151.333333333333
R9606_92940.1	NM_001271874.1	25980	17.97	13.13	11.23	7.26	2.18	13.35	30.37	21.60	19.08	12.05	3.64	22.61	608.68	457.44	395.54	225.75	62.38	429.73	14.11	7.59666666666667	23.6833333333333	12.7666666666667	487.22	239.286666666667
R9606_133579.1	XM_017022939.1	124491	0	0	0	0	0.14	0	0	0	0	0	0.23	0	0	0	0	0	8.74	0	0	0.0466666666666667	0	0.0766666666666667	0	2.91333333333333
R9606_42884.2	XM_011526526.2	147991	0	0	0	0.40	0	0	0	0	0	0.67	0	0	0	0	0	31.13	0	0	0	0.133333333333333	0	0.223333333333333	0	10.3766666666667
R9606_151563.3	NM_000565.3	3570	2.73	1.22	2.12	3.13	1.61	1.80	4.61	2.00	3.59	5.20	2.69	3.04	227.91	104.65	183.64	239.12	113.33	142.37	2.02333333333333	2.18	3.4	3.64333333333333	172.066666666667	164.94
R9606_23924.2	NM_022162.2	64127	0	0	0	0	0	0.29	0	0	0	0	0	0.48	0	0	0	0	0	17.07	0	0.0966666666666667	0	0.16	0	5.69
R9606_90939.2	NM_000629.2	3454	8.48	8.00	6.93	7.85	5.08	8.39	14.34	13.17	11.77	13.02	8.48	14.20	730.74	709.10	620.45	617.66	368.89	685.21	7.80333333333333	7.10666666666667	13.0933333333333	11.9	686.763333333333	557.253333333333
R9606_46275.4	NM_002611.4	5164	25.38	17.32	27.68	26.59	23.02	25.73	42.89	28.51	47.03	44.13	38.41	43.58	922.66	647.71	1046.34	886.48	706.55	888.67	23.46	25.1133333333333	39.4766666666667	42.04	872.236666666667	827.233333333333
R9606_145468.1	XM_011541608.1	54558	0	0	0.33	0	0	0	0	0	0.56	0	0	0	0	0	23.33	0	0	0	0.11	0	0.186666666666667	0	7.77666666666667	0
R9606_63044.1	XM_017015380.1	100289279	0	0	0.07	0	0	0	0	0	0.13	0	0	0	0	0	2.20	0	0	0	0.0233333333333333	0	0.0433333333333333	0	0.733333333333333	0
R9606_81223.1	NM_001354281.1	287	0.40	0	0.26	0.72	0.43	0.21	0.68	0	0.45	1.19	0.72	0.35	33.17	0	22.64	54.56	30.20	16.38	0.22	0.453333333333333	0.376666666666667	0.753333333333333	18.6033333333333	33.7133333333333
R9606_143468.2	NM_001300816.2	54819	1.10	1.77	0	0	0	1.25	1.86	2.92	0	0	0	2.12	33.49	55.36	0	0	0	36.13	0.956666666666667	0.416666666666667	1.59333333333333	0.706666666666667	29.6166666666667	12.0433333333333
R9606_94912.1	NM_001352051.1	24139	0	0	0.25	0	0	0.95	0	0	0.43	0	0	1.61	0	0	6.97	0	0	23.98	0.0833333333333333	0.316666666666667	0.143333333333333	0.536666666666667	2.32333333333333	7.99333333333333
R9606_140107.1	NM_001352539.1	26095	0.16	0.10	0.17	0.26	0	0	0.27	0.16	0.29	0.44	0	0	4.76	2.95	5.23	7.15	0	0	0.143333333333333	0.0866666666666667	0.24	0.146666666666667	4.31333333333333	2.38333333333333
R9606_36322.1	XM_011540424.1	9886	0.02	0.00	0.07	0	0.25	0	0.04	0.00	0.11	0	0.42	0	1.28	0.06	4.01	0	12.51	0	0.03	0.0833333333333333	0.05	0.14	1.78333333333333	4.17
R9606_80167.2	XM_011544389.2	1135	0.22	0.12	0	0.08	0.15	0	0.37	0.20	0	0.13	0.25	0	12.00	7.00	0	4.00	7.00	0	0.113333333333333	0.0766666666666667	0.19	0.126666666666667	6.33333333333333	3.66666666666667
R9606_4028.1	NM_001322501.1	54986	0.35	0.01	0.19	0.65	0	0.13	0.58	0.01	0.33	1.07	0	0.21	22.09	0.35	12.93	37.75	0	7.61	0.183333333333333	0.26	0.306666666666667	0.426666666666667	11.79	15.12
R9606_52817.1	XM_017011816.1	2050	8.98	10.16	4.25	17.78	13.88	15.31	15.18	16.72	7.22	29.50	23.15	25.93	502.17	584.38	247.11	909.70	654.33	812.43	7.79666666666667	15.6566666666667	13.04	26.1933333333333	444.553333333333	792.153333333333
R9606_143817.2	NM_001080522.2	57545	0	0	0.35	0.56	1.06	0.56	0	0	0.59	0.92	1.77	0.94	0	0	26.81	37.50	65.91	38.85	0.116666666666667	0.726666666666667	0.196666666666667	1.21	8.93666666666667	47.42
R9606_110668.1	NM_199074.1	25915	1.58	0	0	0	0	0	2.67	0	0	0	0	0	17.13	0	0	0	0	0	0.526666666666667	0	0.89	0	5.71	0
R9606_7178.3	XM_011514262.3	10864	0	0	0	0	0	0.07	0	0	0	0	0	0.11	0	0	0	0	0	1.00	0	0.0233333333333333	0	0.0366666666666667	0	0.333333333333333
R9606_156096.1	XM_011540342.1	9231	0.05	0	0	0	0	0	0.09	0	0	0	0	0	5.36	0	0	0	0	0	0.0166666666666667	0	0.03	0	1.78666666666667	0
R9606_109472.1	XM_011523444.1	9114	2.17	0.70	0	0	0.86	0.76	3.67	1.15	0	0	1.44	1.29	47.34	15.73	0	0	15.87	15.83	0.956666666666667	0.54	1.60666666666667	0.91	21.0233333333333	10.5666666666667
R9606_83948.4	XM_006717720.4	22876	0.10	0.22	0.17	0.21	0.06	0.05	0.16	0.36	0.29	0.35	0.10	0.09	4.03	9.22	7.45	8.09	2.07	2.12	0.163333333333333	0.106666666666667	0.27	0.18	6.9	4.09333333333333
R9606_78461.2	XM_011535898.2	51805	0.61	1.36	0.29	0	0	0	1.03	2.24	0.49	0	0	0	9.56	21.98	4.74	0	0	0	0.753333333333333	0	1.25333333333333	0	12.0933333333333	0
R9606_121421.1	XM_017018102.1	5977	8.08	4.84	0	10.79	9.33	12.26	13.66	7.97	0	17.90	15.56	20.76	268.49	165.45	0	328.92	261.68	386.96	4.30666666666667	10.7933333333333	7.21	18.0733333333333	144.646666666667	325.853333333333
R9606_20021.1	XM_017029506.1	3581	0.04	0	0	0.54	0	0	0.07	0	0	0.89	0	0	2.14	0	0	25.76	0	0	0.0133333333333333	0.18	0.0233333333333333	0.296666666666667	0.713333333333333	8.58666666666667
R9606_38749.1	NM_001354809.1	2261	1.52	0.49	0	0.71	0.00	2.02	2.57	0.81	0	1.19	0.01	3.41	91.35	30.40	0	39.24	0.19	114.77	0.67	0.91	1.12666666666667	1.53666666666667	40.5833333333333	51.4
R9606_127226.1	NM_001330256.1	55681	0	0	0	0	0.79	0	0	0	0	0	1.32	0	0	0	0	0	54.49	0	0	0.263333333333333	0	0.44	0	18.1633333333333
R9606_8154.3	XM_006723840.3	57644	0	0	0	0	0	0.16	0	0	0	0	0	0.28	0	0	0	0	0	13.72	0	0.0533333333333333	0	0.0933333333333333	0	4.57333333333333
R9606_22399.3	XM_011514974.3	89845	0.22	0.25	0.49	0	0	0.47	0.36	0.40	0.83	0	0	0.79	15.17	17.77	35.92	0	0	31.26	0.32	0.156666666666667	0.53	0.263333333333333	22.9533333333333	10.42
R9606_11094.4	XM_006712010.4	3795	0	0	0.11	0	0.09	0	0	0	0.18	0	0.14	0	0	0	2.81	0	1.80	0	0.0366666666666667	0.03	0.06	0.0466666666666667	0.936666666666667	0.6
R9606_46475.1	NM_001348368.1	5271	1.03	0.00	0.36	0.71	0.27	0.44	1.74	0.01	0.62	1.18	0.45	0.75	46.78	0.21	17.13	29.60	10.29	19.11	0.463333333333333	0.473333333333333	0.79	0.793333333333333	21.3733333333333	19.6666666666667
R9606_148395.1	NM_001321500.1	151011	2.50	1.51	0.67	0.06	0.65	0	4.23	2.48	1.14	0.09	1.09	0	172.65	106.91	48.02	3.49	37.87	0	1.56	0.236666666666667	2.61666666666667	0.393333333333333	109.193333333333	13.7866666666667
R9606_152850.1	XM_024447809.1	120	0	0.48	0.34	0.05	0	0.25	0	0.78	0.58	0.08	0	0.43	0	29.98	21.80	2.58	0	14.76	0.273333333333333	0.1	0.453333333333333	0.17	17.26	5.78
R9606_154537.2	XR_948311.2	9555	0	0	0	0	2.10	1.49	0	0	0	0	3.51	2.53	0	0	0	0	43.70	34.92	0	1.19666666666667	0	2.01333333333333	0	26.2066666666667
R9606_16264.2	XM_011542491.2	984	0	0.63	0	0.13	0.28	0	0	1.04	0	0.22	0.47	0	0	30.27	0	5.66	11.05	0	0.21	0.136666666666667	0.346666666666667	0.23	10.09	5.57
R9606_80314.1	NM_001097611.1	148930	0	0	0	0.07	0	0	0	0	0	0.11	0	0	0	0	0	2.00	0	0	0	0.0233333333333333	0	0.0366666666666667	0	0.666666666666667
R9606_139148.1	NM_001129829.1	775	0	0.06	0	0.20	0.08	0.11	0	0.09	0	0.34	0.13	0.19	0	11.17	0	36.18	12.69	20.76	0.02	0.13	0.03	0.22	3.72333333333333	23.21
R9606_23982.1	NM_001288624.1	130026	0	0	0	0	0.22	0	0	0	0	0	0.37	0	0	0	0	0	2.00	0	0	0.0733333333333333	0	0.123333333333333	0	0.666666666666667
R9606_36052.2	XM_017020703.2	64062	1.07	0.44	0.46	0.34	1.02	0.91	1.82	0.72	0.79	0.57	1.71	1.54	116.46	48.53	52.28	33.73	93.45	93.59	0.656666666666667	0.756666666666667	1.11	1.27333333333333	72.4233333333333	73.59
R9606_68923.1	NM_001287597.1	6512	0.54	0.60	1.27	1.40	0.80	1.01	0.91	0.99	2.16	2.32	1.33	1.71	18.43	21.05	45.00	43.76	23.00	32.74	0.803333333333333	1.07	1.35333333333333	1.78666666666667	28.16	33.1666666666667
R9606_23737.2	XM_011532623.2	165082	0.05	0	0.02	0	0	0	0.08	0	0.04	0	0	0	2.50	0	1.28	0	0	0	0.0233333333333333	0	0.04	0	1.26	0
R9606_47337.2	XM_005260017.2	64748	5.36	4.43	3.50	8.30	5.33	7.96	9.06	7.29	5.95	13.77	8.90	13.47	198.97	169.07	135.13	282.28	167.02	280.41	4.43	7.19666666666667	7.43333333333333	12.0466666666667	167.723333333333	243.236666666667
R9606_136403.2	XM_011525508.2	9618	9.15	10.62	6.56	13.58	16.37	8.92	15.46	17.48	11.15	22.53	27.30	15.10	260.01	310.56	194.13	354.50	393.17	240.99	8.77666666666667	12.9566666666667	14.6966666666667	21.6433333333333	254.9	329.553333333333
R9606_80624.2	XM_005247172.2	1857	7.73	4.26	4.30	8.38	11.42	5.28	13.07	7.01	7.30	13.91	19.05	8.95	487.24	276.21	281.56	483.17	606.64	315.85	5.43	8.36	9.12666666666667	13.97	348.336666666667	468.553333333333
R9606_135241.2	NM_001001663.2	255349	1.76	0.83	0.42	0.37	1.92	6.92	2.97	1.36	0.72	0.62	3.20	11.73	18.58	9.00	4.66	3.69	17.30	70.08	1.00333333333333	3.07	1.68333333333333	5.18333333333333	10.7466666666667	30.3566666666667
R9606_86472.2	NM_152729.2	221294	10.01	11.23	12.26	7.64	7.92	10.79	16.92	18.47	20.83	12.68	13.21	18.28	432.33	498.64	550.59	302.30	288.49	442.64	11.1666666666667	8.78333333333333	18.74	14.7233333333333	493.853333333333	344.476666666667
R9606_117047.5	XM_005271112.5	6421	0.33	0.14	0.29	0.27	0.11	0.17	0.56	0.23	0.50	0.45	0.19	0.29	27.22	11.77	24.98	20.11	7.73	13.49	0.253333333333333	0.183333333333333	0.43	0.31	21.3233333333333	13.7766666666667
R9606_65559.1	NM_001349902.1	89781	0.50	0.52	0.25	0.08	0.04	0.03	0.85	0.85	0.42	0.13	0.06	0.05	34.06	35.91	17.48	4.92	2.00	2.00	0.423333333333333	0.05	0.706666666666667	0.08	29.15	2.97333333333333
R9606_150132.2	XM_011512681.2	26998	0.60	3.54	5.25	0.25	0.61	0.37	1.02	5.83	8.93	0.42	1.03	0.63	15.56	93.93	141.02	6.00	13.40	9.12	3.13	0.41	5.26	0.693333333333333	83.5033333333333	9.50666666666667
R9606_102857.1	NM_001114981.1	8626	4.11	8.08	3.41	9.37	4.14	6.26	6.94	13.29	5.79	15.55	6.91	10.60	264.05	534.05	227.53	550.96	224.44	381.72	5.2	6.59	8.67333333333333	11.02	341.876666666667	385.706666666667
R9606_142839.2	NM_006784.2	10885	6.96	8.98	8.88	7.73	7.07	7.49	11.76	14.78	15.10	12.82	11.79	12.68	376.00	499.00	499.00	382.00	322.00	384.00	8.27333333333333	7.43	13.88	12.43	458	362.666666666667
R9606_67606.4	NM_201542.4	112950	30.23	33.08	28.25	21.77	29.09	21.12	51.09	54.44	48.00	36.12	48.53	35.76	806.52	907.75	784.06	533.68	655.93	535.67	30.52	23.9933333333333	51.1766666666667	40.1366666666667	832.776666666667	575.093333333333
R9606_107.1	NM_001349184.1	9781	0	0.27	0	1.24	0.93	0.97	0	0.44	0	2.06	1.56	1.65	0	21.75	0	89.18	61.80	72.67	0.09	1.04666666666667	0.146666666666667	1.75666666666667	7.25	74.55
R9606_4112.2	XM_011514726.2	55227	0	0.03	0.38	0.47	0.03	0.54	0	0.04	0.65	0.79	0.04	0.91	0	1.35	19.57	21.41	1.06	25.23	0.136666666666667	0.346666666666667	0.23	0.58	6.97333333333333	15.9
R9606_51697.2	XM_011535386.2	10758	0	0.22	0.23	0.28	0	0.55	0	0.36	0.39	0.46	0	0.93	0	8.76	9.16	9.78	0	20.16	0.15	0.276666666666667	0.25	0.463333333333333	5.97333333333333	9.98
R9606_76547.2	NM_001290056.2	101927572	0.21	0.66	0.39	0	0.41	0.28	0.35	1.09	0.67	0	0.69	0.48	1.52	5.00	3.00	0	2.59	2.00	0.42	0.23	0.703333333333333	0.39	3.17333333333333	1.53
R9606_153931.1	NM_001130085.1	84448	0.04	0	0.13	0.05	0.09	0.07	0.07	0	0.21	0.08	0.15	0.12	2.03	0	6.45	2.08	3.72	3.28	0.0566666666666667	0.07	0.0933333333333333	0.116666666666667	2.82666666666667	3.02666666666667
R9606_108849.3	NM_138697.3	80835	0.23	0.09	0	0	0.11	0	0.39	0.14	0	0	0.18	0	8.87	3.40	0	0	3.50	0	0.106666666666667	0.0366666666666667	0.176666666666667	0.06	4.09	1.16666666666667
R9606_99066.2	XR_001741267.2	55008	0	0.35	0	0	0.41	0.29	0	0.58	0	0	0.68	0.48	0	20.46	0	0	19.29	15.25	0.116666666666667	0.233333333333333	0.193333333333333	0.386666666666667	6.82	11.5133333333333
R9606_46567.1	XM_017010941.1	5269	0.51	0.24	0.18	0.61	0.38	0.72	0.85	0.40	0.31	1.01	0.64	1.21	21.20	10.49	7.97	23.39	13.51	28.47	0.31	0.57	0.52	0.953333333333333	13.22	21.79
R9606_119773.3	XM_011529580.3	4685	0.31	0.17	0.14	0.35	0.73	0.21	0.52	0.28	0.24	0.58	1.22	0.35	38.65	22.27	18.52	39.88	77.68	24.68	0.206666666666667	0.43	0.346666666666667	0.716666666666667	26.48	47.4133333333333
R9606_112788.1	XM_017022204.1	4205	0	0.07	0.07	0	0	0	0	0.11	0.11	0	0	0	0	3.46	3.49	0	0	0	0.0466666666666667	0	0.0733333333333333	0	2.31666666666667	0
R9606_141785.1	XR_001742100.1	51397	0.02	0.05	0.01	0.02	0.01	0.02	0.04	0.09	0.02	0.04	0.02	0.03	2.26	5.69	1.13	2.17	1.13	1.68	0.0266666666666667	0.0166666666666667	0.05	0.03	3.02666666666667	1.66
R9606_149971.1	XM_017018869.1	144568	0	0	0	0.76	0	0	0	0	0	1.25	0	0	0	0	0	48.27	0	0	0	0.253333333333333	0	0.416666666666667	0	16.09
R9606_50644.2	XM_005247533.2	5337	0.02	0	0.67	0.52	0	0	0.04	0	1.15	0.86	0	0	1.99	0	60.36	40.79	0	0	0.23	0.173333333333333	0.396666666666667	0.286666666666667	20.7833333333333	13.5966666666667
R9606_120985.3	XM_011528567.3	140706	0	0.06	0	0	0	0.69	0	0.10	0	0	0	1.17	0	2.30	0	0	0	24.64	0.02	0.23	0.0333333333333333	0.39	0.766666666666667	8.21333333333333
R9606_24498.2	XM_011522605.2	64386	0.34	0.49	0.14	1.07	1.41	0.66	0.58	0.81	0.24	1.77	2.34	1.12	12.95	19.00	5.47	36.83	44.68	23.69	0.323333333333333	1.04666666666667	0.543333333333333	1.74333333333333	12.4733333333333	35.0666666666667
R9606_49395.4	XM_005277431.4	84265	0.62	0.70	0	0	0	0	1.05	1.15	0	0	0	0	9.20	10.63	0	0	0	0	0.44	0	0.733333333333333	0	6.61	0
R9606_126517.2	XM_006722666.2	170463	0.27	0.44	0.27	0.79	0.07	0.02	0.46	0.73	0.46	1.31	0.12	0.03	6.89	11.66	7.10	18.54	1.51	0.49	0.326666666666667	0.293333333333333	0.55	0.486666666666667	8.55	6.84666666666667
R9606_153401.2	XM_017026470.2	208	0.19	0.18	0.15	0.17	0.22	0.26	0.32	0.30	0.25	0.28	0.37	0.44	17.28	17.27	14.38	14.44	17.26	23.05	0.173333333333333	0.216666666666667	0.29	0.363333333333333	16.31	18.25
R9606_67583.2	NM_015660.2	26157	6.07	3.11	1.94	7.57	4.53	3.80	10.26	5.11	3.30	12.56	7.56	6.44	114.00	60.00	38.00	131.00	72.00	68.00	3.70666666666667	5.3	6.22333333333333	8.85333333333333	70.6666666666667	90.3333333333333
R9606_113597.1	NM_001323377.1	814	0	0	0.04	0.22	0.08	0.04	0	0	0.08	0.36	0.13	0.07	0	0	7.80	33.20	10.80	6.21	0.0133333333333333	0.113333333333333	0.0266666666666667	0.186666666666667	2.6	16.7366666666667
R9606_142175.2	XR_936524.2	28231	0	0.13	0	0.12	0.29	0.35	0	0.21	0	0.19	0.49	0.59	0	8.15	0	6.63	15.46	20.58	0.0433333333333333	0.253333333333333	0.07	0.423333333333333	2.71666666666667	14.2233333333333
R9606_56223.1	XR_001737430.1	80003	0.22	0	0	0	0	0	0.37	0	0	0	0	0	13.07	0	0	0	0	0	0.0733333333333333	0	0.123333333333333	0	4.35666666666667	0
R9606_26288.4	NM_006428.4	10573	37.49	53.53	58.86	18.53	34.65	25.70	63.35	88.08	100.02	30.75	57.80	43.54	539.11	791.83	881.62	246.58	422.75	352.59	49.96	26.2933333333333	83.8166666666667	44.03	737.52	340.64
R9606_135795.2	XM_011529959.2	150379	17.78	60.56	37.24	20.76	26.29	2.89	30.05	99.65	63.28	34.45	43.86	4.90	483.69	1694.14	1053.66	518.92	604.33	74.78	38.5266666666667	16.6466666666667	64.3266666666667	27.7366666666667	1077.16333333333	399.343333333333
R9606_154621.2	XM_017014185.2	10444	0.15	0.28	0	0.14	0.32	0	0.25	0.46	0	0.23	0.53	0	9.44	18.12	0	7.97	17.06	0	0.143333333333333	0.153333333333333	0.236666666666667	0.253333333333333	9.18666666666667	8.34333333333333
R9606_54332.3	XM_006723363.3	7694	0.19	0	0	0	0	0	0.32	0	0	0	0	0	8.99	0	0	0	0	0	0.0633333333333333	0	0.106666666666667	0	2.99666666666667	0
R9606_51340.1	XM_017029557.1	5063	0	0	0.18	0	0.08	0	0	0	0.30	0	0.14	0	0	0	24.06	0	8.87	0	0.06	0.0266666666666667	0.1	0.0466666666666667	8.02	2.95666666666667
R9606_38966.1	XM_017019580.1	55500	0	0	0.03	0	0.06	0	0	0	0.06	0	0.10	0	0	0	1.32	0	1.85	0	0.01	0.02	0.02	0.0333333333333333	0.44	0.616666666666667
R9606_52228.3	XM_011537685.3	81848	0	0.17	0	0.15	0	0.16	0	0.28	0	0.25	0	0.26	0	14.01	0	11.19	0	11.85	0.0566666666666667	0.103333333333333	0.0933333333333333	0.17	4.67	7.68
R9606_147379.2	NM_020785.2	57545	0.17	0.30	0.13	0.16	0.47	0	0.29	0.49	0.22	0.27	0.79	0	3.73	6.69	3.02	3.23	8.77	0	0.2	0.21	0.333333333333333	0.353333333333333	4.48	4
R9606_5187.2	NM_020451.2	57190	2.21	0.86	2.00	3.29	1.38	1.70	3.74	1.42	3.40	5.46	2.30	2.89	134.09	53.80	125.92	182.59	70.56	97.98	1.69	2.12333333333333	2.85333333333333	3.55	104.603333333333	117.043333333333
R9606_39309.1	XM_017018409.1	84280	0	0.00	0	0.52	0	0	0	0.00	0	0.86	0	0	0	0.09	0	15.99	0	0	0	0.173333333333333	0	0.286666666666667	0.03	5.33
R9606_110747.1	NM_001129831.1	775	0.02	0	0	0	0.12	0	0.03	0	0	0	0.19	0	3.91	0	0	0	18.89	0	0.00666666666666667	0.04	0.01	0.0633333333333333	1.30333333333333	6.29666666666667
R9606_48810.3	NM_003119.3	6687	20.49	26.85	24.30	35.72	45.22	22.10	34.62	44.18	41.29	59.27	75.44	37.44	874.14	1178.17	1077.94	1396.47	1628.16	895.61	23.88	34.3466666666667	40.03	57.3833333333333	1043.41666666667	1306.74666666667
R9606_79040.1	NM_001286632.1	64062	0.56	0.40	0.53	0.13	0.67	1.37	0.94	0.65	0.90	0.21	1.12	2.32	40.34	29.52	39.76	8.38	41.14	94.35	0.496666666666667	0.723333333333333	0.83	1.21666666666667	36.54	47.9566666666667
R9606_44645.2	XM_017007777.2	152485	1.34	1.16	1.59	1.48	1.85	1.85	2.26	1.90	2.70	2.46	3.08	3.13	104.60	92.71	128.70	105.58	121.49	136.70	1.36333333333333	1.72666666666667	2.28666666666667	2.89	108.67	121.256666666667
R9606_144515.1	XR_002959279.1	285148	0.40	0.44	0.33	0.61	0.92	0.68	0.68	0.72	0.56	1.02	1.54	1.15	57.34	64.43	48.79	79.91	110.72	91.79	0.39	0.736666666666667	0.653333333333333	1.23666666666667	56.8533333333333	94.14
R9606_139443.3	NM_006408.3	10551	13.26	39.23	11.15	8.56	4.15	3.18	22.40	64.55	18.95	14.20	6.92	5.39	160.51	488.60	140.71	96.15	42.69	36.78	21.2133333333333	5.29666666666667	35.3	8.83666666666667	263.273333333333	58.54
R9606_50242.2	NM_001105663.2	283927	0.92	3.69	1.82	0.77	1.10	1.55	1.55	6.07	3.09	1.28	1.84	2.62	12.90	53.33	26.68	10.08	13.16	20.78	2.14333333333333	1.14	3.57	1.91333333333333	30.97	14.6733333333333
R9606_117811.3	XM_005273481.3	29883	1.89	1.23	1.55	1.14	1.30	1.20	3.19	2.02	2.63	1.90	2.18	2.03	270.53	180.91	230.18	149.41	157.29	162.49	1.55666666666667	1.21333333333333	2.61333333333333	2.03666666666667	227.206666666667	156.396666666667
R9606_95687.2	XM_017015945.2	22929	0.29	0.79	0.36	1.13	1.14	0.53	0.48	1.30	0.61	1.87	1.90	0.89	9.03	25.71	11.79	32.68	30.45	15.76	0.48	0.933333333333333	0.796666666666667	1.55333333333333	15.51	26.2966666666667
R9606_109560.2	XM_017014094.2	9788	1.45	0.90	1.25	0.55	0.77	1.71	2.45	1.48	2.12	0.91	1.29	2.89	100.01	63.68	89.36	34.68	44.96	111.83	1.2	1.01	2.01666666666667	1.69666666666667	84.35	63.8233333333333
R9606_91877.2	XM_011534888.2	10808	6.93	8.24	10.82	9.12	5.40	9.40	11.71	13.56	18.39	15.14	9.00	15.92	326.77	399.64	530.69	393.95	214.67	420.91	8.66333333333333	7.97333333333333	14.5533333333333	13.3533333333333	419.033333333333	343.176666666667
R9606_73686.1	NM_001142928.1	65999	4.12	5.94	5.92	4.35	3.80	5.36	6.95	9.77	10.06	7.22	6.35	9.07	108.23	160.66	162.03	105.19	84.55	133.97	5.32666666666667	4.50333333333333	8.92666666666667	7.54666666666667	143.64	107.903333333333
R9606_70725.1	XR_001748601.1	160335	1.64	1.30	0.68	0.58	1.23	0.66	2.77	2.14	1.16	0.96	2.06	1.12	128.20	104.39	55.28	41.51	81.22	48.89	1.20666666666667	0.823333333333333	2.02333333333333	1.38	95.9566666666667	57.2066666666667
R9606_35971.2	NM_145858.2	9946	10.38	10.09	9.25	9.16	9.76	11.65	17.53	16.60	15.72	15.20	16.28	19.72	235.00	235.00	218.00	191.00	187.00	251.00	9.90666666666667	10.19	16.6166666666667	17.0666666666667	229.333333333333	209.666666666667
R9606_112632.3	XM_011532881.3	51057	0	0	0	0	0	0.06	0	0	0	0	0	0.10	0	0	0	0	0	2.77	0	0.02	0	0.0333333333333333	0	0.923333333333333
R9606_23030.1	NM_001184883.1	5331	0.85	0	0	0	4.43	0.43	1.44	0	0	0	7.39	0.72	66.31	0	0	0	290.89	31.55	0.283333333333333	1.62	0.48	2.70333333333333	22.1033333333333	107.48
R9606_28444.3	NM_004646.3	4868	0.01	0	0.01	0.08	0	0.06	0.02	0	0.02	0.13	0	0.10	1.00	0	1.00	5.00	0	4.00	0.00666666666666667	0.0466666666666667	0.0133333333333333	0.0766666666666667	0.666666666666667	3
R9606_150128.5	XM_005264528.5	7072	2.99	2.11	1.51	6.00	4.54	3.87	5.05	3.48	2.56	9.95	7.57	6.56	181.08	131.82	94.88	332.66	231.96	222.78	2.20333333333333	4.80333333333333	3.69666666666667	8.02666666666667	135.926666666667	262.466666666667
R9606_52730.1	NM_206963.1	5918	17.05	60.67	58.43	14.64	12.74	6.84	28.81	99.82	99.29	24.30	21.26	11.59	340.48	1246.24	1214.61	269.48	215.41	130.13	45.3833333333333	11.4066666666667	75.9733333333333	19.05	933.776666666667	205.006666666667
R9606_69744.3	XR_430072.3	25914	0.02	0	0.02	0.09	0.03	0.02	0.04	0	0.03	0.15	0.04	0.04	1.91	0	1.88	7.44	2.01	1.94	0.0133333333333333	0.0466666666666667	0.0233333333333333	0.0766666666666667	1.26333333333333	3.79666666666667
R9606_46318.2	NM_002277.2	3881	3.29	14.27	151.69	169.25	6.48	27.08	5.56	23.48	257.76	280.83	10.80	45.87	69.00	308.00	3313.00	3271.00	115.00	541.00	56.4166666666667	67.6033333333333	95.6	112.5	1230	1309
R9606_24352.1	NM_001349394.1	51555	0	0	0	0	0.02	0	0	0	0	0	0.04	0	0	0	0	0	2.31	0	0	0.00666666666666667	0	0.0133333333333333	0	0.77
R9606_102537.1	XM_017018937.1	1663	0.39	0.47	0.09	0.13	0.59	0.37	0.65	0.77	0.16	0.22	0.98	0.63	23.74	29.41	6.05	7.56	30.30	21.60	0.316666666666667	0.363333333333333	0.526666666666667	0.61	19.7333333333333	19.82
R9606_88178.4	XM_006717434.4	22944	0	0.03	0	0	0	0	0	0.06	0	0	0	0	0	1.72	0	0	0	0	0.01	0	0.02	0	0.573333333333333	0
R9606_43892.1	XM_024451960.1	6227	5.69	3.10	2.99	6.14	7.72	3.28	9.62	5.10	5.08	10.18	12.88	5.56	79.70	44.61	43.62	79.53	91.76	43.84	3.92666666666667	5.71333333333333	6.6	9.54	55.9766666666667	71.71
R9606_6897.1	XM_017000738.1	23114	0.20	0.07	0	0.28	0.04	0	0.34	0.12	0	0.47	0.06	0	29.34	10.62	0	37.20	4.48	0	0.09	0.106666666666667	0.153333333333333	0.176666666666667	13.32	13.8933333333333
R9606_123273.1	NM_001178123.1	10006	1.02	0	0.46	0	0.83	0.00	1.73	0	0.78	0	1.39	0.00	47.88	0	22.43	0	32.98	0.01	0.493333333333333	0.276666666666667	0.836666666666667	0.463333333333333	23.4366666666667	10.9966666666667
R9606_53183.1	NM_001193300.1	64218	0.35	0	1.84	1.05	0.11	0	0.60	0	3.13	1.74	0.19	0	16.11	0	87.32	43.81	4.28	0	0.73	0.386666666666667	1.24333333333333	0.643333333333333	34.4766666666667	16.03
R9606_124131.4	NM_001720.4	656	0.60	0.54	0	0	0.51	1.27	1.02	0.89	0	0	0.84	2.15	40.78	37.68	0	0	28.89	81.36	0.38	0.593333333333333	0.636666666666667	0.996666666666667	26.1533333333333	36.75
R9606_42991.4	NM_138568.4	90332	1.75	1.26	2.08	4.22	3.06	1.88	2.96	2.07	3.54	7.00	5.10	3.18	46.00	34.00	57.00	102.00	68.00	47.00	1.69666666666667	3.05333333333333	2.85666666666667	5.09333333333333	45.6666666666667	72.3333333333333
R9606_25855.1	XR_001747772.1	143425	0	0	0	0	0	0.02	0	0	0	0	0	0.03	0	0	0	0	0	1.00	0	0.00666666666666667	0	0.01	0	0.333333333333333
R9606_68181.2	XM_011519276.2	101928193	0.05	0.04	0	0	0	0	0.08	0.06	0	0	0	0	1.82	1.50	0	0	0	0	0.03	0	0.0466666666666667	0	1.10666666666667	0
R9606_129625.3	XM_011510473.3	10152	0	0.23	0	0.21	0	0.14	0	0.38	0	0.35	0	0.24	0	20.79	0	16.77	0	11.73	0.0766666666666667	0.116666666666667	0.126666666666667	0.196666666666667	6.93	9.5
R9606_11490.4	NM_005863.4	10276	28.26	29.72	21.14	28.07	30.79	34.69	47.76	48.90	35.92	46.57	51.37	58.75	1538.59	1663.90	1196.62	1398.47	1413.76	1792.50	26.3733333333333	31.1833333333333	44.1933333333333	52.23	1466.37	1534.91
R9606_134748.2	XM_017016860.2	8559	0.45	0.65	0.78	0.13	0.33	0.36	0.77	1.08	1.32	0.22	0.54	0.60	10.08	14.98	18.01	2.73	6.14	7.54	0.626666666666667	0.273333333333333	1.05666666666667	0.453333333333333	14.3566666666667	5.47
R9606_33495.1	NM_015058.1	23078	0.01	0.91	0.57	0	0	0.41	0.02	1.49	0.97	0	0	0.69	1.04	94.58	60.47	0	0	39.08	0.496666666666667	0.136666666666667	0.826666666666667	0.23	52.03	13.0266666666667
R9606_121469.2	XM_017024856.2	55890	0	0.72	1.42	0	1.15	1.70	0	1.18	2.41	0	1.92	2.89	0	21.37	42.91	0	28.27	47.06	0.713333333333333	0.95	1.19666666666667	1.60333333333333	21.4266666666667	25.11
R9606_117495.2	XM_017026293.2	126526	0	0.05	0.22	0.53	0.22	0.45	0	0.08	0.37	0.88	0.36	0.76	0	5.55	25.46	53.99	20.23	47.68	0.09	0.4	0.15	0.666666666666667	10.3366666666667	40.6333333333333
R9606_110888.1	NM_001166038.1	339324	2.71	0	0	0	0	0	4.59	0	0	0	0	0	204.19	0	0	0	0	0	0.903333333333333	0	1.53	0	68.0633333333333	0
R9606_71116.1	NM_001330680.1	158471	0.09	0.08	0.69	0.30	0	0.06	0.15	0.13	1.17	0.50	0	0.10	5.46	5.29	45.43	17.42	0	3.49	0.286666666666667	0.12	0.483333333333333	0.2	18.7266666666667	6.97
R9606_39160.2	XM_017007051.2	64689	0.32	0	0	0	0.65	0.28	0.54	0	0	0	1.08	0.47	13.20	0	0	0	22.78	10.97	0.106666666666667	0.31	0.18	0.516666666666667	4.4	11.25
R9606_63332.3	NM_002275.3	3866	427.66	1004.29	317.21	876.59	653.83	991.16	722.68	1652.41	539.01	1454.52	1090.77	1678.79	10485.25	25326.06	8092.52	19765.57	13555.34	23117.21	583.053333333333	840.526666666667	971.366666666667	1408.02666666667	14634.61	18812.7066666667
R9606_76707.2	XM_011512827.2	4026	0	0	0	0	0	0.01	0	0	0	0	0	0.02	0	0	0	0	0	1.56	0	0.00333333333333333	0	0.00666666666666667	0	0.52
R9606_98896.1	XM_024447713.1	92714	9.17	7.54	5.94	7.05	9.93	13.93	15.49	12.41	10.09	11.69	16.56	23.59	411.06	347.70	276.74	289.49	375.63	593.00	7.55	10.3033333333333	12.6633333333333	17.28	345.166666666667	419.373333333333
R9606_105919.1	XM_017005527.1	10342	0.78	12.14	1.71	0	3.50	0	1.31	19.98	2.91	0	5.85	0	18.38	295.13	42.17	0	70.05	0	4.87666666666667	1.16666666666667	8.06666666666667	1.95	118.56	23.35
R9606_146926.2	XM_017008638.2	80216	0.00	0	0	0	0	0	0.00	0	0	0	0	0	0.04	0	0	0	0	0	0	0	0	0	0.0133333333333333	0
R9606_89501.1	XM_017011257.1	7629	0.81	0	0	0	0	1.38	1.36	0	0	0	0	2.35	29.09	0	0	0	0	47.39	0.27	0.46	0.453333333333333	0.783333333333333	9.69666666666667	15.7966666666667
R9606_134782.1	NM_001166279.1	9924	2.22	1.05	2.03	2.99	3.13	1.94	3.76	1.73	3.45	4.96	5.22	3.29	165.76	80.58	157.57	203.73	196.90	137.65	1.76666666666667	2.68666666666667	2.98	4.49	134.636666666667	179.426666666667
R9606_92728.1	XM_017029953.1	90736	0.72	2.67	1.25	1.88	0	2.31	1.21	4.40	2.12	3.12	0	3.91	10.53	40.36	19.13	25.50	0	32.35	1.54666666666667	1.39666666666667	2.57666666666667	2.34333333333333	23.34	19.2833333333333
R9606_140749.1	NM_001290189.1	91663	0	0	0.10	0	0	0	0	0	0.17	0	0	0	0	0	5.06	0	0	0	0.0333333333333333	0	0.0566666666666667	0	1.68666666666667	0
R9606_43450.1	NM_001321142.1	63924	7.07	0	4.53	0	0	2.50	11.95	0	7.70	0	0	4.23	119.07	0	79.48	0	0	40.07	3.86666666666667	0.833333333333333	6.55	1.41	66.1833333333333	13.3566666666667
R9606_43310.1	XM_024448919.1	253827	0	0	0	1.11	0	0.30	0	0	0	1.84	0	0.50	0	0	0	64.05	0	17.76	0	0.47	0	0.78	0	27.27
R9606_101324.3	XM_011534806.3	57666	0.00	0	0	0	0	0	0.01	0	0	0	0	0	0.31	0	0	0	0	0	0	0	0.00333333333333333	0	0.103333333333333	0
R9606_155739.1	NM_001291304.1	4698	0	0.04	0	0.07	0	0	0	0.07	0	0.12	0	0	0	3.58	0	5.57	0	0	0.0133333333333333	0.0233333333333333	0.0233333333333333	0.04	1.19333333333333	1.85666666666667
R9606_28992.1	NM_001261464.1	8751	3.06	1.42	0.61	1.18	5.12	0.86	5.16	2.34	1.03	1.96	8.54	1.46	120.21	57.47	24.92	42.57	170.04	32.12	1.69666666666667	2.38666666666667	2.84333333333333	3.98666666666667	67.5333333333333	81.5766666666667
R9606_44546.3	NM_021822.3	60489	7.50	1.92	1.52	7.55	1.13	1.79	12.68	3.16	2.59	12.53	1.89	3.03	183.25	48.27	38.68	169.70	23.40	41.64	3.64666666666667	3.49	6.14333333333333	5.81666666666667	90.0666666666667	78.2466666666667
R9606_120425.2	XM_017012277.2	51422	2.47	1.21	1.07	0.69	1.79	1.42	4.18	1.99	1.83	1.14	2.99	2.41	76.22	38.35	34.45	19.51	46.61	41.65	1.58333333333333	1.3	2.66666666666667	2.18	49.6733333333333	35.9233333333333
R9606_72611.1	XM_017005250.1	91404	0.21	0	0	0	0	0.56	0.36	0	0	0	0	0.95	29.02	0	0	0	0	72.17	0.07	0.186666666666667	0.12	0.316666666666667	9.67333333333333	24.0566666666667
R9606_11683.1	NM_001330368.1	160140	0	0.17	0	0.13	0	0	0	0.28	0	0.22	0	0	0	2.81	0	2.00	0	0	0.0566666666666667	0.0433333333333333	0.0933333333333333	0.0733333333333333	0.936666666666667	0.666666666666667
R9606_59790.1	XR_002959610.1	961	2.16	0.83	0.78	2.25	2.65	1.82	3.65	1.37	1.33	3.74	4.42	3.09	325.29	128.97	122.52	309.56	336.04	260.40	1.25666666666667	2.24	2.11666666666667	3.75	192.26	302
R9606_155240.4	NM_007152.4	7748	3.67	3.12	1.89	1.16	1.69	4.15	6.20	5.14	3.22	1.92	2.82	7.03	153.99	134.85	82.69	44.49	59.96	165.57	2.89333333333333	2.33333333333333	4.85333333333333	3.92333333333333	123.843333333333	90.0066666666667
R9606_124981.1	NM_001197140.1	55861	0	0	0	1.31	0	0	0	0	0	2.18	0	0	0	0	0	15.69	0	0	0	0.436666666666667	0	0.726666666666667	0	5.23
R9606_136237.1	XM_017015974.1	22978	0	0	0	0.81	0.37	0	0	0	0	1.35	0.62	0	0	0	0	36.34	15.35	0	0	0.393333333333333	0	0.656666666666667	0	17.23
R9606_16536.2	XM_011510794.2	2071	0	1.42	1.46	1.10	0.75	1.61	0	2.33	2.48	1.83	1.25	2.72	0	55.13	57.31	38.27	23.93	57.68	0.96	1.15333333333333	1.60333333333333	1.93333333333333	37.48	39.96
R9606_149096.2	XM_017002703.2	8672	0.23	0	0.34	0.32	0	0.43	0.38	0	0.58	0.53	0	0.73	18.46	0	28.93	23.49	0	33.16	0.19	0.25	0.32	0.42	15.7966666666667	18.8833333333333
R9606_72326.2	NM_001024960.2	10093	64.18	0.00	28.53	0.31	0.82	45.36	108.45	0.00	48.48	0.52	1.37	76.82	1220.39	0.02	564.77	5.47	13.21	821.34	30.9033333333333	15.4966666666667	52.31	26.2366666666667	595.06	280.006666666667
R9606_54123.1	NM_001351175.1	22978	0	0.33	0.25	0.55	0	0.26	0	0.55	0.43	0.92	0	0.44	0	17.74	13.49	26.16	0	12.68	0.193333333333333	0.27	0.326666666666667	0.453333333333333	10.41	12.9466666666667
R9606_41257.4	XM_005255834.4	197259	0.75	2.66	1.98	3.78	5.03	0.31	1.26	4.38	3.37	6.27	8.39	0.53	24.01	87.87	66.19	111.36	136.37	9.51	1.79666666666667	3.04	3.00333333333333	5.06333333333333	59.3566666666667	85.7466666666667
R9606_45998.1	NM_001284416.1	26061	1.90	1.82	2.00	2.75	2.19	2.46	3.22	3.00	3.40	4.57	3.65	4.17	52.24	51.37	57.16	69.42	50.74	64.19	1.90666666666667	2.46666666666667	3.20666666666667	4.13	53.59	61.45
R9606_98813.2	XM_011534103.2	7871	0	0.26	0	0	0	0.16	0	0.43	0	0	0	0.26	0	23.26	0	0	0	12.76	0.0866666666666667	0.0533333333333333	0.143333333333333	0.0866666666666667	7.75333333333333	4.25333333333333
R9606_66665.1	NM_001083537.1	85002	0.38	1.07	1.87	0.87	2.37	1.83	0.64	1.76	3.18	1.45	3.96	3.10	12.64	36.55	64.53	26.63	66.48	57.64	1.10666666666667	1.69	1.86	2.83666666666667	37.9066666666667	50.25
R9606_127096.3	XM_011545311.3	8500	0.42	0	0	0.25	0.69	0.33	0.71	0	0	0.42	1.15	0.56	32.54	0	0	17.93	44.82	24.38	0.14	0.423333333333333	0.236666666666667	0.71	10.8466666666667	29.0433333333333
R9606_105329.2	XM_017006335.2	349565	0.82	1.06	0.40	0.44	0.48	2.10	1.39	1.75	0.68	0.73	0.80	3.57	23.03	30.48	11.67	11.34	11.30	55.91	0.76	1.00666666666667	1.27333333333333	1.7	21.7266666666667	26.1833333333333
R9606_154046.3	NM_005789.3	10197	36.27	39.86	40.41	35.85	32.02	37.20	61.28	65.58	68.67	59.48	53.43	63.02	1727.91	1953.29	2002.12	1564.15	1287.28	1683.08	38.8466666666667	35.0233333333333	65.1766666666667	58.6433333333333	1894.44	1511.50333333333
R9606_115153.5	NM_001274.5	1111	0	0	0	0.59	0.15	0	0	0	0	0.98	0.25	0	0	0	0	26.28	6.21	0	0	0.246666666666667	0	0.41	0	10.83
R9606_83872.2	NM_001014797.2	3778	0	0	0	0	0	0.00	0	0	0	0	0	0.00	0	0	0	0	0	0.33	0	0	0	0	0	0.11
R9606_49040.2	XR_001738792.2	54867	9.44	5.76	4.38	12.13	11.12	6.16	15.96	9.47	7.45	20.13	18.55	10.43	373.93	234.43	180.41	440.23	371.57	231.49	6.52666666666667	9.80333333333333	10.96	16.37	262.923333333333	347.763333333333
R9606_81763.1	XM_011538125.1	23603	17.12	13.40	12.86	20.42	19.01	22.60	28.94	22.06	21.85	33.89	31.71	38.28	749.65	603.57	585.47	819.14	702.26	939.49	14.46	20.6766666666667	24.2833333333333	34.6266666666667	646.23	820.296666666667
R9606_54762.3	NM_002199.3	3660	11.84	9.00	11.29	11.96	8.08	15.20	20.01	14.82	19.19	19.84	13.48	25.74	366.86	286.90	363.85	340.06	211.50	447.48	10.71	11.7466666666667	18.0066666666667	19.6866666666667	339.203333333333	333.013333333333
R9606_11691.3	XM_011524203.3	10693	3.79	1.21	0.31	0	3.10	1.67	6.41	1.99	0.53	0	5.17	2.83	71.88	23.61	6.14	0	49.71	30.15	1.77	1.59	2.97666666666667	2.66666666666667	33.8766666666667	26.62
R9606_133793.1	XM_011527155.1	57655	1.38	0.93	0	0.69	1.29	0	2.33	1.53	0	1.15	2.16	0	55.37	38.42	0	25.49	43.72	0	0.77	0.66	1.28666666666667	1.10333333333333	31.2633333333333	23.07
R9606_50838.2	XM_011546185.2	8623	2.37	0.91	1.57	1.27	3.38	2.73	4.01	1.50	2.66	2.10	5.64	4.62	59.57	23.48	40.97	29.22	71.78	65.20	1.61666666666667	2.46	2.72333333333333	4.12	41.34	55.4
R9606_63494.2	XM_005269470.2	11196	4.22	3.65	3.20	4.33	3.78	2.76	7.13	6.01	5.43	7.18	6.30	4.67	285.48	254.19	224.91	267.82	215.60	177.09	3.69	3.62333333333333	6.19	6.05	254.86	220.17
R9606_93139.4	NM_001257.4	1012	4.96	8.08	8.08	14.51	7.00	14.47	8.38	13.29	13.73	24.08	11.68	24.52	278.38	466.24	471.43	745.19	331.25	770.80	7.04	11.9933333333333	11.8	20.0933333333333	405.35	615.746666666667
R9606_67554.1	NM_001145805.1	345611	0	0	0.04	0	0	0	0	0	0.07	0	0	0	0	0	1.00	0	0	0	0.0133333333333333	0	0.0233333333333333	0	0.333333333333333	0
R9606_94975.2	NM_003611.2	8481	0.34	0	0.38	0	0	1.88	0.58	0	0.64	0	0	3.19	17.31	0	19.82	0	0	90.68	0.24	0.626666666666667	0.406666666666667	1.06333333333333	12.3766666666667	30.2266666666667
R9606_71452.2	XM_011539848.2	51063	2.89	0.79	2.53	5.12	3.08	3.01	4.88	1.30	4.30	8.50	5.15	5.10	97.57	27.41	88.98	158.94	88.09	96.79	2.07	3.73666666666667	3.49333333333333	6.25	71.32	114.606666666667
R9606_135485.3	NM_005952.3	4501	768.43	449.47	493.51	898.37	851.32	1562.94	1298.51	739.54	838.59	1490.66	1420.24	2647.25	2866.00	1725.00	1931.00	3227.00	2754.00	5663.00	570.47	1104.21	958.88	1852.71666666667	2174	3881.33333333333
R9606_29362.1	NM_001195005.1	85016	0.22	0	0	0	0.20	0	0.38	0	0	0	0.34	0	1.28	0	0	0	1.00	0	0.0733333333333333	0.0666666666666667	0.126666666666667	0.113333333333333	0.426666666666667	0.333333333333333
R9606_44918.2	XR_001745599.2	79815	5.48	2.40	1.89	0.83	3.99	1.03	9.27	3.95	3.22	1.38	6.66	1.75	574.20	258.46	206.10	79.65	352.24	102.48	3.25666666666667	1.95	5.48	3.26333333333333	346.253333333333	178.123333333333
R9606_39763.3	XM_011544893.3	254359	0.56	0.23	0.30	0.09	0.42	0.25	0.95	0.37	0.52	0.15	0.70	0.42	24.84	10.28	14.04	3.62	15.67	10.52	0.363333333333333	0.253333333333333	0.613333333333333	0.423333333333333	16.3866666666667	9.93666666666667
R9606_16815.2	XR_921763.2	23623	0	0	0	0.00	1.72	0	0	0	0	0.00	2.87	0	0	0	0	0.13	75.50	0	0	0.573333333333333	0	0.956666666666667	0	25.21
R9606_147041.3	XM_005265023.3	25917	1.86	0.74	0.12	0.98	0.81	1.80	3.14	1.21	0.20	1.63	1.35	3.04	95.30	38.87	6.27	46.07	34.91	87.49	0.906666666666667	1.19666666666667	1.51666666666667	2.00666666666667	46.8133333333333	56.1566666666667
R9606_123103.2	XM_017009519.2	51121	0.42	0.37	0.33	1.57	0	0	0.71	0.61	0.56	2.61	0	0	4.27	3.90	3.53	14.91	0	0	0.373333333333333	0.523333333333333	0.626666666666667	0.87	3.9	4.97
R9606_82106.4	NM_006076.4	3268	9.66	5.65	5.06	6.90	7.28	12.57	16.33	9.30	8.59	11.45	12.15	21.29	652.61	392.84	355.05	426.20	414.76	805.51	6.79	8.91666666666667	11.4066666666667	14.9633333333333	466.833333333333	548.823333333333
R9606_45624.1	NM_001282647.1	7355	1.21	2.49	3.02	1.46	1.68	1.25	2.04	4.10	5.13	2.42	2.80	2.12	18.05	38.39	47.10	20.20	21.31	17.84	2.24	1.46333333333333	3.75666666666667	2.44666666666667	34.5133333333333	19.7833333333333
R9606_19919.3	XM_011509689.3	55105	0	0	0	0	0	0.24	0	0	0	0	0	0.41	0	0	0	0	0	8.33	0	0.08	0	0.136666666666667	0	2.77666666666667
R9606_23367.1	XM_024446502.1	577	0	0	0	0.04	0.04	0	0	0	0	0.07	0.07	0	0	0	0	3.34	3.35	0	0	0.0266666666666667	0	0.0466666666666667	0	2.23
R9606_96548.1	NM_001351315.1	25875	0.25	2.48	2.04	0	0	0.01	0.43	4.07	3.47	0	0	0.01	7.34	74.04	61.77	0	0	0.18	1.59	0.00333333333333333	2.65666666666667	0.00333333333333333	47.7166666666667	0.06
R9606_31449.3	XM_005255362.3	51760	0.25	0	0	0.55	0	0	0.43	0	0	0.91	0	0	10.76	0	0	21.27	0	0	0.0833333333333333	0.183333333333333	0.143333333333333	0.303333333333333	3.58666666666667	7.09
R9606_29974.1	XM_024454367.1	134549	0	0	0.29	0.14	0	0.33	0	0	0.48	0.24	0	0.55	0	0	13.59	6.04	0	14.21	0.0966666666666667	0.156666666666667	0.16	0.263333333333333	4.53	6.75
R9606_44966.2	XM_011509658.2	54856	0.19	0	0.20	0.20	0.23	0	0.32	0	0.33	0.33	0.38	0	20.53	0	22.02	19.65	20.48	0	0.13	0.143333333333333	0.216666666666667	0.236666666666667	14.1833333333333	13.3766666666667
R9606_32310.1	XR_002957548.1	341880	0	0.02	0	0.02	0	0	0	0.03	0	0.04	0	0	0	2.00	0	2.00	0	0	0.00666666666666667	0.00666666666666667	0.01	0.0133333333333333	0.666666666666667	0.666666666666667
R9606_28300.2	NM_001017956.2	10956	53.75	57.75	47.54	29.15	52.91	50.73	90.84	95.03	80.79	48.37	88.26	85.93	1982.72	2191.04	1823.84	986.01	1647.55	1777.87	53.0133333333333	44.2633333333333	88.8866666666667	74.1866666666667	1999.2	1470.47666666667
R9606_40686.1	NM_001248001.1	6418	33.17	22.63	21.76	45.61	40.82	39.63	56.05	37.24	36.97	75.67	68.09	67.12	1151.79	808.39	785.85	1452.83	1196.93	1307.63	25.8533333333333	42.02	43.42	70.2933333333333	915.343333333333	1319.13
R9606_26669.1	XR_002958478.1	29058	0	0	0	0	0.13	0	0	0	0	0	0.21	0	0	0	0	0	3.07	0	0	0.0433333333333333	0	0.07	0	1.02333333333333
R9606_26785.3	NM_000785.3	1594	0.59	0.77	0.94	1.32	1.36	0.93	1.00	1.27	1.59	2.19	2.27	1.58	20.00	27.00	33.00	41.00	39.00	30.00	0.766666666666667	1.20333333333333	1.28666666666667	2.01333333333333	26.6666666666667	36.6666666666667
R9606_115717.1	XM_017019101.1	23426	0.41	0.31	0	0	0	0	0.70	0.50	0	0	0	0	45.48	34.76	0	0	0	0	0.24	0	0.4	0	26.7466666666667	0
R9606_678.1	XM_024447907.1	22978	0.60	0.22	0.51	0.54	1.24	1.28	1.01	0.36	0.86	0.90	2.07	2.17	44.46	16.91	39.37	37.02	77.98	90.71	0.443333333333333	1.02	0.743333333333333	1.71333333333333	33.58	68.57
R9606_73250.1	NM_001346226.1	57599	0	0	0	0.00	0	0	0	0	0	0.00	0	0	0	0	0	0.01	0	0	0	0	0	0	0	0.00333333333333333
R9606_72831.1	NM_020782.1	57542	2.26	1.46	1.86	3.07	2.94	3.15	3.82	2.41	3.17	5.09	4.91	5.33	206.94	137.81	177.31	256.47	226.88	273.25	1.86	3.05333333333333	3.13333333333333	5.11	174.02	252.2
R9606_52763.4	XM_005272062.4	65983	0	0	0	0	0	0.68	0	0	0	0	0	1.14	0	0	0	0	0	26.03	0	0.226666666666667	0	0.38	0	8.67666666666667
R9606_3056.3	XM_011526559.3	162962	0.07	0.01	0	0	0.22	0	0.13	0.02	0	0	0.37	0	4.22	0.72	0	0	10.69	0	0.0266666666666667	0.0733333333333333	0.05	0.123333333333333	1.64666666666667	3.56333333333333
R9606_22757.2	NM_001032292.2	7727	0.75	0.83	0.34	1.51	0.43	0.44	1.26	1.37	0.57	2.51	0.71	0.74	15.48	17.72	7.22	28.80	7.48	8.62	0.64	0.793333333333333	1.06666666666667	1.32	13.4733333333333	14.9666666666667
R9606_153744.2	XM_017013141.2	157807	0.51	0.54	0.53	0.17	0	0.13	0.86	0.88	0.90	0.28	0	0.22	24.34	26.52	26.54	7.44	0	5.89	0.526666666666667	0.1	0.88	0.166666666666667	25.8	4.44333333333333
R9606_63070.3	XM_006724536.3	54880	0.03	0	0	0	0	0	0.06	0	0	0	0	0	3.81	0	0	0	0	0	0.01	0	0.02	0	1.27	0
R9606_38134.1	XM_011545110.1	54843	0	0.06	0	0.03	0.06	0.07	0	0.09	0	0.06	0.10	0.13	0	6.28	0	3.43	5.41	7.56	0.02	0.0533333333333333	0.03	0.0966666666666667	2.09333333333333	5.46666666666667
R9606_22325.2	XM_017027290.2	79085	3.36	13.27	6.56	5.82	9.48	8.44	5.69	21.83	11.15	9.66	15.82	14.30	153.25	621.60	310.71	243.00	364.41	365.10	7.73	7.91333333333333	12.89	13.26	361.853333333333	324.17
R9606_115609.1	XM_024449324.1	160857	0.19	0	0	0.24	0	0.36	0.32	0	0	0.39	0	0.61	7.86	0	0	9.09	0	14.31	0.0633333333333333	0.2	0.106666666666667	0.333333333333333	2.62	7.8
R9606_57265.2	NM_205847.2	29926	1.43	0.31	2.24	0.61	0	1.24	2.41	0.52	3.81	1.02	0	2.09	34.88	7.92	57.13	13.80	0	28.75	1.32666666666667	0.616666666666667	2.24666666666667	1.03666666666667	33.31	14.1833333333333
R9606_45703.1	XM_017004412.1	55041	0.21	0.10	0.10	0.10	0	0.10	0.36	0.16	0.16	0.16	0	0.16	14.53	6.77	6.85	6.00	0	6.30	0.136666666666667	0.0666666666666667	0.226666666666667	0.106666666666667	9.38333333333333	4.1
R9606_6282.2	XM_017018597.2	9743	0	0	0	0.04	0	0	0	0	0	0.07	0	0	0	0	0	2.00	0	0	0	0.0133333333333333	0	0.0233333333333333	0	0.666666666666667
R9606_27654.2	XM_006718346.2	84364	2.26	0	1.89	3.09	0	0.55	3.83	0	3.22	5.13	0	0.94	88.58	0	77.00	110.93	0	20.60	1.38333333333333	1.21333333333333	2.35	2.02333333333333	55.1933333333333	43.8433333333333
R9606_93732.3	XM_006721558.3	5598	0	0	0.26	0	0	0	0	0	0.43	0	0	0	0	0	11.64	0	0	0	0.0866666666666667	0	0.143333333333333	0	3.88	0
R9606_147036.1	NM_001352286.1	89941	0.48	0	0	0	0	0.02	0.81	0	0	0	0	0.03	15.52	0	0	0	0	0.62	0.16	0.00666666666666667	0.27	0.01	5.17333333333333	0.206666666666667
R9606_21990.3	XM_005270366.3	10465	0.08	0.15	0.47	0.35	0.39	0.17	0.14	0.25	0.79	0.59	0.64	0.29	1.39	2.68	8.20	5.52	5.52	2.74	0.233333333333333	0.303333333333333	0.393333333333333	0.506666666666667	4.09	4.59333333333333
R9606_68654.2	XM_017003592.2	22807	0	0	0	0.13	0	0.32	0	0	0	0.21	0	0.54	0	0	0	15.28	0	39.56	0	0.15	0	0.25	0	18.28
R9606_36527.1	NM_001290131.1	57649	1.18	0.69	1.17	0.77	1.02	1.64	2.00	1.14	1.98	1.28	1.69	2.78	64.23	38.74	65.83	38.35	46.52	84.47	1.01333333333333	1.14333333333333	1.70666666666667	1.91666666666667	56.2666666666667	56.4466666666667
R9606_113274.1	NM_001354251.1	64760	2.12	3.31	0.41	2.18	3.34	2.14	3.59	5.45	0.69	3.62	5.57	3.62	114.72	183.78	22.94	107.83	152.04	109.64	1.94666666666667	2.55333333333333	3.24333333333333	4.27	107.146666666667	123.17
R9606_37453.1	NM_001304428.1	202309	0	0.23	0	0	0	0.60	0	0.38	0	0	0	1.02	0	8.00	0	0	0	19.00	0.0766666666666667	0.2	0.126666666666667	0.34	2.66666666666667	6.33333333333333
R9606_10384.5	NM_022096.5	63926	0.65	0.16	0.66	0	0	0	1.10	0.27	1.12	0	0	0	35.25	9.14	37.16	0	0	0	0.49	0	0.83	0	27.1833333333333	0
R9606_64600.3	NM_002147.3	3215	0.08	0	0	0.09	0.05	0	0.14	0	0	0.15	0.08	0	2.00	0	0	2.00	1.00	0	0.0266666666666667	0.0466666666666667	0.0466666666666667	0.0766666666666667	0.666666666666667	1
R9606_133256.1	XM_024451202.1	55556	0	0	0	0.36	0	0	0	0	0	0.60	0	0	0	0	0	7.80	0	0	0	0.12	0	0.2	0	2.6
R9606_116835.4	NM_000991.4	6158	243.83	227.61	199.14	252.26	269.62	146.42	412.02	374.50	338.39	418.57	449.81	248.01	14343.01	13770.88	12179.25	13578.31	13374.79	8175.20	223.526666666667	222.766666666667	374.97	372.13	13431.0466666667	11709.4333333333
R9606_69227.1	NM_001308217.1	7881	0.13	0	0	0	0	0	0.22	0	0	0	0	0	5.72	0	0	0	0	0	0.0433333333333333	0	0.0733333333333333	0	1.90666666666667	0
R9606_55030.4	NM_014826.4	8476	2.74	1.27	1.99	2.72	3.40	3.26	4.63	2.08	3.38	4.52	5.67	5.52	401.46	190.79	302.97	364.12	419.39	452.97	2	3.12666666666667	3.36333333333333	5.23666666666667	298.406666666667	412.16
R9606_10994.1	XM_024449395.1	64328	0	0	0	0.43	0.60	0	0	0	0	0.71	1.01	0	0	0	0	46.63	60.47	0	0	0.343333333333333	0	0.573333333333333	0	35.7
R9606_29739.2	XM_017008318.2	54532	0	0	0.23	0	0	0	0	0	0.40	0	0	0	0	0	22.19	0	0	0	0.0766666666666667	0	0.133333333333333	0	7.39666666666667	0
R9606_82336.1	XM_017021126.1	23503	0.02	0	0	0	0	0	0.03	0	0	0	0	0	2.18	0	0	0	0	0	0.00666666666666667	0	0.01	0	0.726666666666667	0
R9606_138080.2	XR_001753203.2	51444	0.06	0.43	0	0	0	0	0.11	0.71	0	0	0	0	2.82	19.84	0	0	0	0	0.163333333333333	0	0.273333333333333	0	7.55333333333333	0
R9606_48195.1	NM_001100426.1	5910	3.08	0.02	2.64	0.62	0	0	5.20	0.04	4.49	1.04	0	0	161.16	1.34	143.70	29.92	0	0	1.91333333333333	0.206666666666667	3.24333333333333	0.346666666666667	102.066666666667	9.97333333333333
R9606_114999.1	XM_017023129.1	26231	0.12	0.12	0.06	0	0	0	0.20	0.19	0.10	0	0	0	4.88	4.95	2.46	0	0	0	0.1	0	0.163333333333333	0	4.09666666666667	0
R9606_112972.1	XR_002958691.1	440829	0	0	0	0	0	0.04	0	0	0	0	0	0.07	0	0	0	0	0	3.24	0	0.0133333333333333	0	0.0233333333333333	0	1.08
R9606_80819.3	NM_001887.3	1414	0	0	0.26	0	0	0.09	0	0	0.44	0	0	0.16	0	0	3.00	0	0	1.00	0.0866666666666667	0.03	0.146666666666667	0.0533333333333333	1	0.333333333333333
R9606_52013.3	NM_004739.3	9219	28.80	23.64	26.23	22.39	16.30	35.61	48.66	38.90	44.58	37.16	27.19	60.32	1218.60	1028.98	1154.44	868.31	582.02	1431.31	26.2233333333333	24.7666666666667	44.0466666666667	41.5566666666667	1134.00666666667	960.546666666667
R9606_81747.2	NM_080429.2	89872	0	0.16	0.08	0.05	0.10	0	0	0.27	0.14	0.08	0.17	0	0	4.00	2.00	1.00	2.00	0	0.08	0.05	0.136666666666667	0.0833333333333333	2	1
R9606_109176.3	XM_011543735.3	9555	0.11	0.25	0	0.28	0.55	1.18	0.18	0.41	0	0.47	0.91	2.00	7.50	17.91	0	18.08	32.03	77.75	0.12	0.67	0.196666666666667	1.12666666666667	8.47	42.62
R9606_136705.1	XM_024454080.1	51574	5.72	4.25	2.48	0	3.65	5.01	9.66	6.99	4.21	0	6.08	8.48	173.35	132.43	78.20	0	93.40	144.40	4.15	2.88666666666667	6.95333333333333	4.85333333333333	127.993333333333	79.2666666666667
R9606_46455.2	NM_001303256.2	22880	0	1.62	1.45	3.09	1.06	1.24	0	2.67	2.46	5.12	1.76	2.10	0	121.56	109.63	205.40	64.75	85.58	1.02333333333333	1.79666666666667	1.71	2.99333333333333	77.0633333333333	118.576666666667
R9606_135058.3	NM_033626.3	90060	3.80	1.72	1.87	1.62	7.20	0	6.42	2.84	3.17	2.69	12.01	0	205.14	95.74	104.73	79.97	327.85	0	2.46333333333333	2.94	4.14333333333333	4.9	135.203333333333	135.94
R9606_101795.2	XR_001747744.2	10873	0.11	0	0.04	0.05	0	0	0.18	0	0.08	0.08	0	0	7.14	0	3.07	2.99	0	0	0.05	0.0166666666666667	0.0866666666666667	0.0266666666666667	3.40333333333333	0.996666666666667
R9606_35968.1	XM_017023389.1	55066	0.20	0.19	0.26	0.23	0.25	0.14	0.33	0.31	0.45	0.37	0.42	0.24	20.00	19.57	27.82	20.89	21.75	13.61	0.216666666666667	0.206666666666667	0.363333333333333	0.343333333333333	22.4633333333333	18.75
R9606_35915.3	XM_011530379.3	80115	1.01	0.33	0	0.17	0	0	1.71	0.54	0	0.28	0	0	30.41	10.05	0	4.59	0	0	0.446666666666667	0.0566666666666667	0.75	0.0933333333333333	13.4866666666667	1.53
R9606_139605.3	XM_011527624.3	10270	0.38	0.19	0.23	0.64	0.19	0.18	0.64	0.32	0.39	1.06	0.32	0.30	14.17	7.48	8.87	22.10	6.16	6.32	0.266666666666667	0.336666666666667	0.45	0.56	10.1733333333333	11.5266666666667
R9606_133134.1	XM_024453332.1	11342	18.54	17.44	16.48	14.02	13.57	21.31	31.33	28.69	28.01	23.26	22.63	36.10	562.71	544.38	520.43	390.73	347.91	614.97	17.4866666666667	16.3	29.3433333333333	27.33	542.506666666667	451.203333333333
R9606_6102.2	XM_011533007.2	57539	2.51	1.50	1.64	2.34	2.67	2.26	4.24	2.47	2.79	3.88	4.45	3.83	199.70	123.00	136.00	169.95	179.13	170.86	1.88333333333333	2.42333333333333	3.16666666666667	4.05333333333333	152.9	173.313333333333
R9606_43244.1	NM_001101667.1	8310	1.24	1.13	0.98	0.00	2.61	0.32	2.09	1.87	1.66	0.00	4.36	0.54	47.58	44.90	39.11	0.02	84.97	11.67	1.11666666666667	0.976666666666667	1.87333333333333	1.63333333333333	43.8633333333333	32.22
R9606_41972.1	XM_017009319.1	256006	0.02	0	0	0	0	0	0.04	0	0	0	0	0	2.00	0	0	0	0	0	0.00666666666666667	0	0.0133333333333333	0	0.666666666666667	0
R9606_139465.4	NM_005112.4	9948	8.92	3.80	1.43	20.58	20.08	1.65	15.08	6.25	2.44	34.14	33.50	2.79	332.91	145.70	55.64	703.83	632.35	58.33	4.71666666666667	14.1033333333333	7.92333333333333	23.4766666666667	178.083333333333	464.836666666667
R9606_77128.4	XM_005261374.4	150372	0.16	0	0.07	0.18	0.24	0.06	0.27	0	0.12	0.30	0.40	0.10	13.83	0	6.55	14.50	17.79	4.80	0.0766666666666667	0.16	0.13	0.266666666666667	6.79333333333333	12.3633333333333
R9606_54097.2	NM_017919.2	55014	7.59	8.84	8.02	4.15	5.71	7.71	12.82	14.54	13.62	6.88	9.52	13.06	742.86	889.94	815.90	371.08	470.98	716.00	8.15	5.85666666666667	13.66	9.82	816.233333333333	519.353333333333
R9606_51413.1	NM_001270424.1	79758	17.89	22.88	22.44	12.16	17.62	10.58	30.24	37.65	38.12	20.17	29.39	17.92	273.11	359.24	356.65	171.55	228.03	154.01	21.07	13.4533333333333	35.3366666666667	22.4933333333333	329.666666666667	184.53
R9606_68600.1	XM_011536374.1	11177	3.95	2.50	0	4.40	5.59	2.54	6.67	4.12	0	7.30	9.33	4.31	295.61	192.66	0	301.18	352.91	180.55	2.15	4.17666666666667	3.59666666666667	6.98	162.756666666667	278.213333333333
R9606_51027.4	NM_016170.4	3196	0	0	0	0.04	0	0	0	0	0	0.06	0	0	0	0	0	1.00	0	0	0	0.0133333333333333	0	0.02	0	0.333333333333333
R9606_22947.1	XR_001746992.1	100996758	0	0	0	0	0.35	0	0	0	0	0	0.59	0	0	0	0	0	14.63	0	0	0.116666666666667	0	0.196666666666667	0	4.87666666666667
R9606_120013.1	NM_001303059.1	222068	0.61	1.20	0.92	1.13	1.07	0.40	1.03	1.97	1.57	1.87	1.79	0.68	18.27	36.89	28.64	30.91	27.12	11.42	0.91	0.866666666666667	1.52333333333333	1.44666666666667	27.9333333333333	23.15
R9606_39643.1	NM_001288765.1	1760	5.93	5.16	0.42	17.41	14.49	2.85	10.02	8.50	0.72	28.89	24.17	4.82	202.91	181.78	15.05	546.60	418.73	92.63	3.83666666666667	11.5833333333333	6.41333333333333	19.2933333333333	133.246666666667	352.653333333333
R9606_34002.2	XM_005274731.2	7739	0	0	0.91	0.38	0.37	0.41	0	0	1.54	0.63	0.61	0.69	0	0	59.73	22.06	19.61	24.48	0.303333333333333	0.386666666666667	0.513333333333333	0.643333333333333	19.91	22.05
R9606_30887.1	XM_017026149.1	10780	0	0	0	0.56	0	0	0	0	0	0.93	0	0	0	0	0	24.31	0	0	0	0.186666666666667	0	0.31	0	8.10333333333333
R9606_78935.1	NM_001128592.1	389362	1.83	1.83	2.01	3.81	3.84	3.11	3.09	3.01	3.41	6.33	6.41	5.27	20.96	21.57	23.98	40.58	37.43	34.07	1.89	3.58666666666667	3.17	6.00333333333333	22.17	37.36
R9606_30627.1	XM_017009668.1	57451	0	0.02	0	0.02	0.02	0	0	0.04	0	0.03	0.03	0	0	3.30	0	2.62	2.26	0	0.00666666666666667	0.0133333333333333	0.0133333333333333	0.02	1.1	1.62666666666667
R9606_98947.1	XM_017026468.1	2077	1.43	0.96	0.23	0.34	0.42	0.36	2.41	1.58	0.38	0.56	0.70	0.61	54.10	37.41	8.86	11.66	13.34	12.95	0.873333333333333	0.373333333333333	1.45666666666667	0.623333333333333	33.4566666666667	12.65
R9606_123289.2	XM_011529147.2	11237	0	0.09	0.27	0	0	0	0	0.15	0.45	0	0	0	0	1.05	3.23	0	0	0	0.12	0	0.2	0	1.42666666666667	0
R9606_19378.1	NM_001290253.1	1804	0	0	0	0	0	0.04	0	0	0	0	0	0.08	0	0	0	0	0	1.15	0	0.0133333333333333	0	0.0266666666666667	0	0.383333333333333
R9606_150761.1	NM_001303016.1	104909134	0	0.16	0	0	0.34	0	0	0.27	0	0	0.57	0	0	5.71	0	0	10.00	0	0.0533333333333333	0.113333333333333	0.09	0.19	1.90333333333333	3.33333333333333
R9606_31378.2	XM_011541228.2	26227	0.21	0.16	0	0	0.22	0.07	0.35	0.27	0	0	0.36	0.12	21.41	17.36	0	0	18.92	6.71	0.123333333333333	0.0966666666666667	0.206666666666667	0.16	12.9233333333333	8.54333333333333
R9606_26964.1	XM_017011025.1	55770	0.04	0	0.02	0.06	0.02	0.03	0.06	0	0.03	0.10	0.04	0.05	4.56	0	2.33	6.78	2.32	3.49	0.02	0.0366666666666667	0.03	0.0633333333333333	2.29666666666667	4.19666666666667
R9606_86783.2	XM_011526371.2	11012	3.81	0.81	0	1.34	2.29	2.95	6.44	1.33	0	2.22	3.82	5.00	69.92	15.21	0	22.58	35.52	51.57	1.54	2.19333333333333	2.59	3.68	28.3766666666667	36.5566666666667
R9606_65282.1	NM_001287599.1	168451	0	0.72	0.69	3.11	0	0	0	1.18	1.18	5.16	0	0	0	33.88	33.01	130.54	0	0	0.47	1.03666666666667	0.786666666666667	1.72	22.2966666666667	43.5133333333333
R9606_33957.2	XM_011521957.2	6692	0.82	0.21	1.16	0.89	0.66	1.30	1.39	0.34	1.96	1.47	1.09	2.20	26.30	6.84	38.41	26.01	17.70	39.41	0.73	0.95	1.23	1.58666666666667	23.85	27.7066666666667
R9606_27600.1	XR_001756965.1	112267922	0	0	0.13	0.08	0.03	0	0	0	0.22	0.12	0.05	0	0	0	6.04	3.16	1.26	0	0.0433333333333333	0.0366666666666667	0.0733333333333333	0.0566666666666667	2.01333333333333	1.47333333333333
R9606_17759.1	XM_024449865.1	196951	0	0	0.05	0	0	0	0	0	0.08	0	0	0	0	0	1.08	0	0	0	0.0166666666666667	0	0.0266666666666667	0	0.36	0
R9606_104402.1	XM_024450695.1	27175	2.70	1.79	1.33	1.61	1.26	2.47	4.56	2.95	2.26	2.68	2.11	4.18	78.47	53.58	40.27	43.10	31.04	68.23	1.94	1.78	3.25666666666667	2.99	57.44	47.4566666666667
R9606_145954.1	NM_001271681.1	29920	0	0	0	0.07	0	0.15	0	0	0	0.11	0	0.26	0	0	0	1.26	0	2.96	0	0.0733333333333333	0	0.123333333333333	0	1.40666666666667
R9606_140130.2	XM_011541186.2	255104	0	0	0.27	0	0	0	0	0	0.45	0	0	0	0	0	11.86	0	0	0	0.09	0	0.15	0	3.95333333333333	0
R9606_103471.2	XM_017011284.2	7917	1.25	2.73	1.71	0	0.80	1.52	2.12	4.50	2.91	0	1.34	2.57	67.41	151.06	95.69	0	36.42	77.43	1.89666666666667	0.773333333333333	3.17666666666667	1.30333333333333	104.72	37.95
R9606_20268.1	XM_017003996.1	3631	0.10	0	0	0.07	0.11	0.06	0.16	0	0	0.11	0.18	0.10	5.82	0	0	3.78	5.55	3.51	0.0333333333333333	0.08	0.0533333333333333	0.13	1.94	4.28
R9606_83311.3	XM_011510375.3	6868	0.39	0	0	0.91	0	0	0.66	0	0	1.50	0	0	24.08	0	0	51.07	0	0	0.13	0.303333333333333	0.22	0.5	8.02666666666667	17.0233333333333
R9606_119001.3	XM_006719937.3	23348	0	0	0.29	0.10	0.00	0.32	0	0	0.49	0.16	0.01	0.55	0	0	31.53	9.51	0.37	32.31	0.0966666666666667	0.14	0.163333333333333	0.24	10.51	14.0633333333333
R9606_68456.2	XM_011514562.2	3127	33.07	13.96	10.74	27.53	29.53	12.35	55.88	22.97	18.26	45.69	49.26	20.91	588.08	255.32	198.91	451.79	444.83	209.19	19.2566666666667	23.1366666666667	32.37	38.62	347.436666666667	368.603333333333
R9606_55856.1	XM_017003250.1	11262	0	0.07	0	0	0.02	0	0	0.11	0	0	0.04	0	0	2.88	0	0	0.78	0	0.0233333333333333	0.00666666666666667	0.0366666666666667	0.0133333333333333	0.96	0.26
R9606_148328.1	NM_001193628.1	147670	0.21	0.32	0.36	0.56	0.51	0.19	0.36	0.53	0.62	0.93	0.85	0.33	7.43	11.57	13.10	17.76	15.01	6.33	0.296666666666667	0.42	0.503333333333333	0.703333333333333	10.7	13.0333333333333
R9606_60298.1	NM_001271875.1	404093	2.08	0.11	2.00	1.00	0.52	1.27	3.51	0.18	3.41	1.67	0.87	2.15	104.64	5.52	104.87	46.25	22.04	60.74	1.39666666666667	0.93	2.36666666666667	1.56333333333333	71.6766666666667	43.01
R9606_29781.1	XM_017008025.1	27152	0	0	1.09	0	0	0	0	0	1.84	0	0	0	0	0	33.81	0	0	0	0.363333333333333	0	0.613333333333333	0	11.27	0
R9606_3453.1	NM_001199621.1	135112	0	0	0	0	0.04	0	0	0	0	0	0.07	0	0	0	0	0	3.27	0	0	0.0133333333333333	0	0.0233333333333333	0	1.09
R9606_16021.3	XM_006711451.3	55870	0	0	0	0.00	0	0	0	0	0	0.00	0	0	0	0	0	0.01	0	0	0	0	0	0	0	0.00333333333333333
R9606_77950.4	XR_429467.4	56965	0.43	0.38	0.24	0.70	1.08	0.23	0.72	0.63	0.41	1.17	1.80	0.39	13.72	12.65	8.06	20.71	29.17	7.03	0.35	0.67	0.586666666666667	1.12	11.4766666666667	18.97
R9606_103480.1	NM_001198756.1	2793	0	0	0	0.97	0.64	0	0	0	0	1.61	1.06	0	0	0	0	10.00	6.00	0	0	0.536666666666667	0	0.89	0	5.33333333333333
R9606_151026.1	XM_017000951.1	257044	0.06	0	0	0	0	0	0.10	0	0	0	0	0	2.15	0	0	0	0	0	0.02	0	0.0333333333333333	0	0.716666666666667	0
R9606_156116.1	NM_001318237.1	389541	0.63	0.64	0.31	1.37	0.49	1.23	1.06	1.05	0.53	2.28	0.81	2.08	3.59	3.75	1.88	7.40	2.39	6.77	0.526666666666667	1.03	0.88	1.72333333333333	3.07333333333333	5.52
R9606_71940.4	XM_005273878.4	256364	7.95	4.00	8.91	0	3.44	7.82	13.44	6.59	15.14	0	5.74	13.25	357.11	184.86	416.12	0	130.46	333.56	6.95333333333333	3.75333333333333	11.7233333333333	6.33	319.363333333333	154.673333333333
R9606_24260.3	NM_022166.3	64131	2.08	1.87	1.76	1.80	1.46	2.72	3.52	3.08	3.00	2.99	2.44	4.60	276.87	256.00	244.00	218.95	163.77	343.00	1.90333333333333	1.99333333333333	3.2	3.34333333333333	258.956666666667	241.906666666667
R9606_38204.1	NM_001346743.1	23492	3.02	0	1.81	0	1.94	4.58	5.10	0	3.07	0	3.24	7.75	171.95	0	106.86	0	93.23	247.28	1.61	2.17333333333333	2.72333333333333	3.66333333333333	92.9366666666667	113.503333333333
R9606_135758.2	XM_017006764.2	55193	0.70	0.48	0.35	0.75	0.15	0.49	1.18	0.79	0.60	1.24	0.25	0.82	78.25	55.10	41.05	76.33	14.08	51.63	0.51	0.463333333333333	0.856666666666667	0.77	58.1333333333333	47.3466666666667
R9606_130385.3	XM_005254126.3	10518	0	0.19	0	0	0	0	0	0.32	0	0	0	0	0	4.51	0	0	0	0	0.0633333333333333	0	0.106666666666667	0	1.50333333333333	0
R9606_116271.4	NM_199136.4	340277	0	0	0.40	0	0	1.04	0	0	0.67	0	0	1.76	0	0	8.01	0	0	19.21	0.133333333333333	0.346666666666667	0.223333333333333	0.586666666666667	2.67	6.40333333333333
R9606_40349.1	NM_001199054.1	29965	0.94	1.37	2.71	3.01	3.58	4.00	1.60	2.25	4.61	5.00	5.97	6.78	35.94	53.46	107.24	105.16	114.96	144.61	1.67333333333333	3.53	2.82	5.91666666666667	65.5466666666667	121.576666666667
R9606_118775.2	NM_032403.2	5098	27.61	16.99	17.19	49.05	37.85	26.48	46.65	27.95	29.22	81.38	63.14	44.86	870.36	550.87	563.88	1419.32	1007.94	793.58	20.5966666666667	37.7933333333333	34.6066666666667	63.1266666666667	661.703333333333	1073.61333333333
R9606_72882.1	NM_001145784.1	729991	13.62	13.63	13.06	10.67	8.97	10.62	23.01	22.43	22.19	17.70	14.97	17.99	253.60	261.18	253.22	183.17	141.54	188.45	13.4366666666667	10.0866666666667	22.5433333333333	16.8866666666667	256	171.053333333333
R9606_1735.3	XM_011519935.3	196074	0	0.08	0	0.06	0	0.10	0	0.12	0	0.09	0	0.17	0	4.16	0	2.76	0	5.20	0.0266666666666667	0.0533333333333333	0.04	0.0866666666666667	1.38666666666667	2.65333333333333
R9606_156952.1	NM_001282916.1	23514	0	0.27	0.99	1.05	0.81	0	0	0.44	1.68	1.74	1.36	0	0	12.67	47.02	43.98	31.53	0	0.42	0.62	0.706666666666667	1.03333333333333	19.8966666666667	25.17
R9606_3799.1	XM_011518639.1	375743	1.06	1.85	0	1.79	3.77	4.06	1.78	3.05	0	2.98	6.28	6.88	152.14	274.41	0	235.97	456.81	554.93	0.97	3.20666666666667	1.61	5.38	142.183333333333	415.903333333333
R9606_33226.1	XM_017010018.1	91522	0.15	0	0.08	0	0.08	0	0.25	0	0.13	0	0.14	0	2.30	0	1.27	0	1.09	0	0.0766666666666667	0.0266666666666667	0.126666666666667	0.0466666666666667	1.19	0.363333333333333
R9606_140032.3	NM_001008.3	6192	0	0	0	0	0	360.59	0	0	0	0	0	610.75	0	0	0	0	0	3744.00	0	120.196666666667	0	203.583333333333	0	1248
R9606_93628.1	XM_017000398.1	148811	4.81	6.90	4.27	0.83	1.33	0.62	8.13	11.35	7.25	1.38	2.22	1.05	129.67	191.29	119.63	20.62	30.30	15.82	5.32666666666667	0.926666666666667	8.91	1.55	146.863333333333	22.2466666666667
R9606_56428.1	XR_922672.1	246243	0.19	0.20	0	0	0.11	0	0.32	0.33	0	0	0.18	0	5.41	5.87	0	0	2.65	0	0.13	0.0366666666666667	0.216666666666667	0.06	3.76	0.883333333333333
R9606_49421.1	NM_001320417.1	129531	0	0	0.10	0.00	0	0	0	0	0.17	0.00	0	0	0	0	1.35	0.03	0	0	0.0333333333333333	0	0.0566666666666667	0	0.45	0.01
R9606_6867.1	NM_001160160.1	6331	0	0	0.27	0	0	0	0	0	0.46	0	0	0	0	0	34.00	0	0	0	0.09	0	0.153333333333333	0	11.3333333333333	0
R9606_26721.1	XM_017011483.1	91749	0.38	0	0.38	0.46	1.10	0.70	0.64	0	0.65	0.76	1.83	1.18	19.92	0	20.90	22.32	48.95	34.95	0.253333333333333	0.753333333333333	0.43	1.25666666666667	13.6066666666667	35.4066666666667
R9606_46882.1	NM_001301101.1	60490	0	0.11	0	0.24	0	0	0	0.17	0	0.39	0	0	0	3.10	0	6.23	0	0	0.0366666666666667	0.08	0.0566666666666667	0.13	1.03333333333333	2.07666666666667
R9606_35426.1	NM_001306156.1	22948	0.59	0	0	0	0.35	0	1.00	0	0	0	0.59	0	28.88	0	0	0	14.50	0	0.196666666666667	0.116666666666667	0.333333333333333	0.196666666666667	9.62666666666667	4.83333333333333
R9606_27048.1	XR_002959350.1	84058	0.88	0.62	0.30	0.51	0.83	0.59	1.49	1.02	0.50	0.84	1.38	0.99	22.97	16.61	8.01	12.09	18.16	14.50	0.6	0.643333333333333	1.00333333333333	1.07	15.8633333333333	14.9166666666667
R9606_92420.1	NM_001353389.1	122046	0	0.15	0	0	0	0	0	0.24	0	0	0	0	0	2.73	0	0	0	0	0.05	0	0.08	0	0.91	0
R9606_59770.2	XM_011517052.2	50807	3.83	0.79	0.73	3.58	0.00	3.28	6.47	1.31	1.24	5.95	0.00	5.56	328.45	69.99	65.18	280.93	0.01	266.93	1.78333333333333	2.28666666666667	3.00666666666667	3.83666666666667	154.54	182.623333333333
R9606_149423.1	NM_001276435.1	3772	0.16	0.13	0	0	0.41	0	0.26	0.22	0	0	0.69	0	6.55	5.76	0	0	14.62	0	0.0966666666666667	0.136666666666667	0.16	0.23	4.10333333333333	4.87333333333333
R9606_123878.1	NM_001329095.1	79623	0	0	0	0	0	0.19	0	0	0	0	0	0.32	0	0	0	0	0	7.08	0	0.0633333333333333	0	0.106666666666667	0	2.36
R9606_106518.3	XM_011544998.3	3619	0.44	0.33	0	0.62	0.26	0.78	0.74	0.54	0	1.02	0.43	1.31	40.21	31.02	0	51.35	19.63	67.08	0.256666666666667	0.553333333333333	0.426666666666667	0.92	23.7433333333333	46.02
R9606_89875.1	XR_002957809.1	84455	0	0.08	0.08	0.05	0.14	0.07	0	0.14	0.13	0.09	0.24	0.12	0	4.58	4.20	2.67	6.48	3.55	0.0533333333333333	0.0866666666666667	0.09	0.15	2.92666666666667	4.23333333333333
R9606_57061.3	NM_133505.3	1634	0	0.06	0.03	0.04	0.04	0.13	0	0.10	0.05	0.07	0.07	0.22	0	2.99	1.45	1.98	1.65	5.89	0.03	0.07	0.05	0.12	1.48	3.17333333333333
R9606_42058.2	XM_017009471.2	411	0	0	0	0	0	0.04	0	0	0	0	0	0.06	0	0	0	0	0	1.27	0	0.0133333333333333	0	0.02	0	0.423333333333333
R9606_24115.2	NM_138383.2	92154	1.41	1.41	2.39	1.69	0.89	1.18	2.38	2.33	4.06	2.80	1.48	2.00	98.38	101.72	173.69	107.82	52.29	78.56	1.73666666666667	1.25333333333333	2.92333333333333	2.09333333333333	124.596666666667	79.5566666666667
R9606_14550.2	NM_002966.2	6281	348.38	221.13	219.72	345.96	359.25	219.90	588.70	363.84	373.35	574.05	599.34	372.46	4581.00	2991.00	3010.00	4215.00	4011.00	2760.00	263.076666666667	308.37	441.963333333333	515.283333333333	3527.33333333333	3662
R9606_113327.1	XM_017015350.1	9649	0	0	0.13	0	0.17	0	0	0	0.22	0	0.29	0	0	0	2.10	0	2.31	0	0.0433333333333333	0.0566666666666667	0.0733333333333333	0.0966666666666667	0.7	0.77
R9606_10475.1	NM_001198868.1	823	2.86	2.23	2.76	2.51	2.79	4.14	4.83	3.66	4.69	4.17	4.65	7.01	120.78	96.68	121.11	97.12	99.32	166.04	2.61666666666667	3.14666666666667	4.39333333333333	5.27666666666667	112.856666666667	120.826666666667
R9606_105482.2	XM_017025397.2	9611	0	0	0	0	0.12	0	0	0	0	0	0.20	0	0	0	0	0	13.58	0	0	0.04	0	0.0666666666666667	0	4.52666666666667
R9606_42594.1	XM_011532956.1	55471	0	0	0	0	0	0.99	0	0	0	0	0	1.67	0	0	0	0	0	27.15	0	0.33	0	0.556666666666667	0	9.05
R9606_36568.3	NM_207318.3	139231	1.81	3.28	3.49	2.93	2.04	2.78	3.06	5.40	5.93	4.86	3.40	4.70	195.76	364.63	391.44	288.80	185.38	284.36	2.86	2.58333333333333	4.79666666666667	4.32	317.276666666667	252.846666666667
R9606_28008.2	XM_011541884.2	59269	1.89	0.00	0.38	0.00	0.00	0.00	3.19	0.00	0.65	0.00	0.00	0.00	328.56	0.01	68.83	0.11	0.09	0.09	0.756666666666667	0	1.28	0	132.466666666667	0.0966666666666667
R9606_101504.2	XM_005274699.2	541578	4.46	3.80	4.45	3.16	5.62	4.61	7.53	6.26	7.57	5.24	9.38	7.81	77.39	67.94	80.48	50.62	82.73	76.32	4.23666666666667	4.46333333333333	7.12	7.47666666666667	75.27	69.89
R9606_132696.3	XM_005254799.3	9493	0.52	1.04	0.25	0.70	0.22	0.39	0.88	1.72	0.43	1.16	0.36	0.66	24.23	49.94	12.12	29.81	8.47	17.19	0.603333333333333	0.436666666666667	1.01	0.726666666666667	28.7633333333333	18.49
R9606_5329.1	XR_001740095.1	259173	0	0	0	0.61	0.31	0	0	0	0	1.01	0.52	0	0	0	0	30.83	14.49	0	0	0.306666666666667	0	0.51	0	15.1066666666667
R9606_152213.1	NM_001143936.1	145853	8.95	9.81	11.53	12.29	10.84	9.26	15.12	16.14	19.60	20.39	18.08	15.69	149.00	168.00	200.00	189.00	153.00	147.00	10.0966666666667	10.7966666666667	16.9533333333333	18.0533333333333	172.333333333333	163
R9606_137077.1	NM_001242617.1	55916	7.78	6.33	5.92	3.57	2.11	3.47	13.14	10.42	10.05	5.93	3.52	5.87	278.00	232.93	220.04	117.15	63.78	117.75	6.67666666666667	3.05	11.2033333333333	5.10666666666667	243.656666666667	99.56
R9606_33285.1	NM_001319977.1	55259	0.10	0	0	0	0	0	0.18	0	0	0	0	0	3.32	0	0	0	0	0	0.0333333333333333	0	0.06	0	1.10666666666667	0
R9606_8931.2	XM_011533286.2	10533	0.41	0.47	0.22	0	0	0	0.69	0.78	0.38	0	0	0	15.30	18.06	8.60	0	0	0	0.366666666666667	0	0.616666666666667	0	13.9866666666667	0
R9606_87265.1	NM_001324253.1	7587	0	0.13	0	0	0	0.18	0	0.21	0	0	0	0.31	0	2.13	0	0	0	2.84	0.0433333333333333	0.06	0.07	0.103333333333333	0.71	0.946666666666667
R9606_131938.3	XM_011541080.3	23254	0.14	0.09	0.20	0.13	0.10	0.21	0.23	0.14	0.34	0.22	0.16	0.35	8.56	5.44	12.68	7.63	5.16	12.23	0.143333333333333	0.146666666666667	0.236666666666667	0.243333333333333	8.89333333333333	8.34
R9606_114408.2	NM_032800.2	84886	16.11	10.13	15.61	10.39	7.89	11.35	27.23	16.67	26.52	17.24	13.17	19.22	843.31	545.27	849.24	497.72	348.43	563.80	13.95	9.87666666666667	23.4733333333333	16.5433333333333	745.94	469.983333333333
R9606_142654.3	NM_020356.3	57091	0	0.07	0	0	0	0.12	0	0.11	0	0	0	0.20	0	2.94	0	0	0	4.88	0.0233333333333333	0.04	0.0366666666666667	0.0666666666666667	0.98	1.62666666666667
R9606_151479.1	XM_011514959.1	84830	0.97	1.53	2.52	0.34	0.40	0.39	1.64	2.52	4.28	0.57	0.67	0.66	23.07	37.43	62.24	7.44	8.05	8.80	1.67333333333333	0.376666666666667	2.81333333333333	0.633333333333333	40.9133333333333	8.09666666666667
R9606_86864.1	NM_001271286.1	84450	0	0.72	0.81	0	0	0	0	1.18	1.37	0	0	0	0	35.94	40.94	0	0	0	0.51	0	0.85	0	25.6266666666667	0
R9606_68886.1	XM_006713338.1	79885	0	0	0	0.04	0.28	0.73	0	0	0	0.06	0.46	1.24	0	0	0	1.19	8.51	25.45	0	0.35	0	0.586666666666667	0	11.7166666666667
R9606_86210.3	NM_016145.3	51398	128.68	118.73	119.12	105.74	109.96	100.53	217.45	195.36	202.41	175.45	183.44	170.27	1330.57	1262.94	1284.11	1017.42	967.66	994.13	122.176666666667	105.41	205.073333333333	176.386666666667	1292.54	993.07
R9606_33185.4	NM_000673.4	131	0	0.19	0	0	0.44	0.39	0	0.31	0	0	0.74	0.66	0	6.00	0	0	11.57	11.53	0.0633333333333333	0.276666666666667	0.103333333333333	0.466666666666667	2	7.7
R9606_80679.2	XM_011522647.2	7627	1.32	0.66	0.30	0.91	1.41	1.82	2.23	1.09	0.51	1.51	2.35	3.09	67.61	34.98	16.05	42.66	60.91	88.59	0.76	1.38	1.27666666666667	2.31666666666667	39.5466666666667	64.0533333333333
R9606_107596.1	XM_024446541.1	780	0	0	0	0	0	1.25	0	0	0	0	0	2.12	0	0	0	0	0	63.68	0	0.416666666666667	0	0.706666666666667	0	21.2266666666667
R9606_110394.3	XM_005272485.3	51129	0	9.04	4.70	0	0	0.81	0	14.87	7.99	0	0	1.37	0	228.08	120.03	0	0	18.92	4.58	0.27	7.62	0.456666666666667	116.036666666667	6.30666666666667
R9606_93705.1	XM_017028586.1	128989	1.32	0.48	0.52	0	0.12	0.76	2.23	0.79	0.89	0	0.20	1.30	38.66	14.37	15.86	0	2.93	21.27	0.773333333333333	0.293333333333333	1.30333333333333	0.5	22.9633333333333	8.06666666666667
R9606_5145.1	XR_001746026.1	101927245	0	0.01	0.02	0.03	0	0	0	0.01	0.04	0.06	0	0	0	0.17	0.56	0.71	0	0	0.01	0.01	0.0166666666666667	0.02	0.243333333333333	0.236666666666667
R9606_40646.1	XM_017002772.1	9064	0.08	0.18	0.05	0.04	0.29	0.13	0.14	0.29	0.09	0.07	0.48	0.23	4.58	9.94	2.97	2.12	13.13	6.95	0.103333333333333	0.153333333333333	0.173333333333333	0.26	5.83	7.4
R9606_134654.1	NM_001127182.1	55165	0	0	0.60	0	1.90	1.00	0	0	1.02	0	3.17	1.69	0	0	21.40	0	55.00	32.60	0.2	0.966666666666667	0.34	1.62	7.13333333333333	29.2
R9606_134107.1	NM_001304522.1	7434	0	0.22	0	0.22	0	0	0	0.36	0	0.36	0	0	0	11.66	0	10.35	0	0	0.0733333333333333	0.0733333333333333	0.12	0.12	3.88666666666667	3.45
R9606_66226.1	NM_001350447.1	22999	0	0	0	0	0	0.00	0	0	0	0	0	0.00	0	0	0	0	0	0.19	0	0	0	0	0	0.0633333333333333
R9606_101558.1	XM_017013367.1	3084	0	0	0	0.08	0	0	0	0	0	0.14	0	0	0	0	0	10.23	0	0	0	0.0266666666666667	0	0.0466666666666667	0	3.41
R9606_44773.4	XM_005248230.4	10605	0	0	0	2.05	2.72	0.43	0	0	0	3.40	4.55	0.73	0	0	0	64.35	78.77	14.07	0	1.73333333333333	0	2.89333333333333	0	52.3966666666667
R9606_52605.1	NM_001207072.1	90050	0	0.27	0	0	0	0	0	0.44	0	0	0	0	0	6.00	0	0	0	0	0.09	0	0.146666666666667	0	2	0
R9606_21732.2	XM_017017273.2	1740	0	0	0	0	0	0.05	0	0	0	0	0	0.08	0	0	0	0	0	5.15	0	0.0166666666666667	0	0.0266666666666667	0	1.71666666666667
R9606_68785.1	XR_002959565.1	57467	0	0.07	0	0	0.12	0.07	0	0.11	0	0	0.20	0.12	0	2.07	0	0	2.88	2.00	0.0233333333333333	0.0633333333333333	0.0366666666666667	0.106666666666667	0.69	1.62666666666667
R9606_133675.2	XM_011520343.2	7140	0	0	2.10	0.75	0	0.93	0	0	3.57	1.25	0	1.58	0	0	35.61	11.30	0	14.44	0.7	0.56	1.19	0.943333333333333	11.87	8.58
R9606_32734.1	NM_001025194.1	1066	7.59	1.97	8.40	0.46	0.83	15.95	12.82	3.25	14.27	0.77	1.38	27.01	204.73	54.78	235.66	11.50	18.88	409.15	5.98666666666667	5.74666666666667	10.1133333333333	9.72	165.056666666667	146.51
R9606_115009.1	XM_005259938.1	54	1.15	3.89	2.72	0	1.36	0.61	1.94	6.40	4.62	0	2.27	1.03	26.30	91.74	64.86	0	26.40	13.30	2.58666666666667	0.656666666666667	4.32	1.1	60.9666666666667	13.2333333333333
R9606_74198.1	NM_001350393.1	55863	0	0	0	0.21	0	0	0	0	0	0.34	0	0	0	0	0	1.85	0	0	0	0.07	0	0.113333333333333	0	0.616666666666667
R9606_138035.1	NM_001320675.1	663	2.84	0	0	1.84	2.51	0	4.79	0	0	3.05	4.19	0	245.32	0	0	145.27	183.08	0	0.946666666666667	1.45	1.59666666666667	2.41333333333333	81.7733333333333	109.45
R9606_101682.3	NM_022168.3	64135	6.16	2.92	1.96	2.90	2.16	3.90	10.41	4.80	3.33	4.82	3.60	6.60	308.00	150.00	102.00	133.00	91.00	185.00	3.68	2.98666666666667	6.18	5.00666666666667	186.666666666667	136.333333333333
R9606_15370.1	XM_017023180.1	29117	1.60	3.96	0	1.02	4.74	0	2.71	6.51	0	1.69	7.91	0	45.13	114.53	0	26.33	112.73	0	1.85333333333333	1.92	3.07333333333333	3.2	53.22	46.3533333333333
R9606_120415.1	XR_001755232.1	29781	0.77	0.81	0.70	1.72	1.54	0.78	1.30	1.33	1.19	2.85	2.58	1.32	36.47	39.68	34.57	74.89	61.97	35.23	0.76	1.34666666666667	1.27333333333333	2.25	36.9066666666667	57.3633333333333
R9606_116666.2	XM_011543340.2	285605	0	0	0	0	0.53	0	0	0	0	0	0.88	0	0	0	0	0	35.91	0	0	0.176666666666667	0	0.293333333333333	0	11.97
R9606_130101.2	XM_017001772.2	55793	2.17	3.35	5.30	2.16	2.98	5.35	3.66	5.51	9.00	3.59	4.98	9.06	76.49	121.66	194.40	70.03	88.94	179.32	3.60666666666667	3.49666666666667	6.05666666666667	5.87666666666667	130.85	112.763333333333
R9606_151015.2	XM_011545400.2	9610	6.31	5.47	5.72	0	0	12.99	10.66	8.99	9.72	0	0	22.00	206.87	184.34	195.08	0	0	404.74	5.83333333333333	4.33	9.79	7.33333333333333	195.43	134.913333333333
R9606_97207.2	XM_011524215.2	11011	0	0.14	0.06	0.37	0	0	0	0.24	0.10	0.62	0	0	0	10.77	4.38	24.75	0	0	0.0666666666666667	0.123333333333333	0.113333333333333	0.206666666666667	5.05	8.25
R9606_39977.2	XM_011520964.2	51147	2.65	1.68	0	1.53	0	0.86	4.47	2.76	0	2.54	0	1.45	45.02	29.31	0	23.99	0	13.89	1.44333333333333	0.796666666666667	2.41	1.33	24.7766666666667	12.6266666666667
R9606_95000.2	XM_006717163.2	54981	0	0.66	0	0.56	0	0.68	0	1.09	0	0.93	0	1.15	0	19.60	0	14.86	0	18.56	0.22	0.413333333333333	0.363333333333333	0.693333333333333	6.53333333333333	11.14
R9606_79442.3	NM_006107.3	51747	23.78	18.74	14.81	47.32	59.40	33.18	40.19	30.83	25.17	78.52	99.10	56.19	642.28	520.59	416.17	1174.51	1356.06	852.08	19.11	46.6333333333333	32.0633333333333	77.9366666666667	526.346666666667	1127.55
R9606_95960.4	NM_006899.4	3420	50.00	71.52	55.18	35.86	43.49	40.45	84.49	117.68	93.77	59.50	72.55	68.51	1018.80	1498.97	1170.34	673.20	749.97	784.60	58.9	39.9333333333333	98.6466666666667	66.8533333333333	1229.37	735.923333333334
R9606_59265.2	NM_001008229.2	4340	0	0.04	0	0	0	0	0	0.07	0	0	0	0	0	1.00	0	0	0	0	0.0133333333333333	0	0.0233333333333333	0	0.333333333333333	0
R9606_49584.1	XR_001753712.1	54922	0.13	0.34	0.39	0.20	0.24	0.12	0.21	0.56	0.67	0.34	0.39	0.20	5.27	14.67	17.19	7.90	8.42	4.72	0.286666666666667	0.186666666666667	0.48	0.31	12.3766666666667	7.01333333333333
R9606_51730.1	XM_017027453.1	91039	0.25	0.23	0.49	0.10	0.09	0	0.42	0.38	0.83	0.17	0.16	0	17.62	16.96	35.86	6.45	5.56	0	0.323333333333333	0.0633333333333333	0.543333333333333	0.11	23.48	4.00333333333333
R9606_48359.2	NM_001330228.2	91833	0	0	0	0.28	0	0	0	0	0	0.47	0	0	0	0	0	9.54	0	0	0	0.0933333333333333	0	0.156666666666667	0	3.18
R9606_54393.2	XM_017006228.2	285282	0	0	0	0.28	0	0.34	0	0	0	0.47	0	0.57	0	0	0	13.97	0	17.09	0	0.206666666666667	0	0.346666666666667	0	10.3533333333333
R9606_19036.2	NM_015917.2	373156	194.46	277.79	220.21	145.81	171.08	121.42	328.60	457.07	374.20	241.94	285.40	205.66	2565.46	3769.84	3026.77	1782.22	1916.28	1528.98	230.82	146.103333333333	386.623333333333	244.333333333333	3120.69	1742.49333333333
R9606_19922.2	NM_001242874.2	5590	0	0	0	0	0	0.16	0	0	0	0	0	0.28	0	0	0	0	0	4.49	0	0.0533333333333333	0	0.0933333333333333	0	1.49666666666667
R9606_89174.1	XM_011516865.1	157680	0.05	0.11	0	0	0	0	0.08	0.18	0	0	0	0	1.86	4.41	0	0	0	0	0.0533333333333333	0	0.0866666666666667	0	2.09	0
R9606_65649.2	NM_001012664.2	6520	0.22	0.57	0.31	0.36	0	0.89	0.37	0.94	0.53	0.60	0	1.51	6.45	17.05	9.50	9.60	0	24.67	0.366666666666667	0.416666666666667	0.613333333333333	0.703333333333333	11	11.4233333333333
R9606_49613.1	NM_001321149.1	9772	1.33	1.38	0.48	0.16	0.09	0	2.25	2.27	0.81	0.27	0.15	0	105.19	111.72	39.17	11.56	5.90	0	1.06333333333333	0.0833333333333333	1.77666666666667	0.14	85.36	5.82
R9606_124177.3	XM_006711971.3	23301	0.06	0	1.26	0	0	0	0.10	0	2.14	0	0	0	4.19	0	92.26	0	0	0	0.44	0	0.746666666666667	0	32.15	0
R9606_36399.5	NM_023012.5	65117	1.04	5.40	2.06	0	1.25	0	1.75	8.89	3.50	0	2.08	0	33.04	177.16	68.37	0	33.65	0	2.83333333333333	0.416666666666667	4.71333333333333	0.693333333333333	92.8566666666667	11.2166666666667
R9606_102907.2	XM_017022716.2	9055	2.31	0.12	0	4.74	2.66	2.36	3.90	0.20	0	7.86	4.43	4.00	92.04	4.94	0	173.31	89.44	89.39	0.81	3.25333333333333	1.36666666666667	5.43	32.3266666666667	117.38
R9606_148734.1	NM_001324178.1	7581	0	0	0	0	0	0.61	0	0	0	0	0	1.03	0	0	0	0	0	49.62	0	0.203333333333333	0	0.343333333333333	0	16.54
R9606_55954.1	XM_017028136.1	958	0.03	0	0	0	0.57	0	0.05	0	0	0	0.94	0	0.61	0	0	0	9.31	0	0.01	0.19	0.0166666666666667	0.313333333333333	0.203333333333333	3.10333333333333
R9606_145318.1	NM_001351542.1	7091	0	0	0	0	0.57	0.42	0	0	0	0	0.95	0.71	0	0	0	0	34.20	28.49	0	0.33	0	0.553333333333333	0	20.8966666666667
R9606_46587.3	XM_005265003.3	23276	2.06	0	0	0	0.17	0.03	3.49	0	0	0	0.29	0.06	134.24	0	0	0	9.45	2.06	0.686666666666667	0.0666666666666667	1.16333333333333	0.116666666666667	44.7466666666667	3.83666666666667
R9606_33525.1	XM_024453143.1	79712	0.03	0	0.05	0	0.03	0	0.05	0	0.08	0	0.04	0	1.69	0	2.75	0	1.19	0	0.0266666666666667	0.01	0.0433333333333333	0.0133333333333333	1.48	0.396666666666667
R9606_25234.1	XM_017017786.1	4647	0	0	0	0	0.02	0	0	0	0	0	0.03	0	0	0	0	0	1.62	0	0	0.00666666666666667	0	0.01	0	0.54
R9606_99911.2	XM_011534379.2	23142	0.56	0	0	0	0	0.14	0.94	0	0	0	0	0.24	37.48	0	0	0	0	8.91	0.186666666666667	0.0466666666666667	0.313333333333333	0.08	12.4933333333333	2.97
R9606_155424.1	XM_017000272.1	127018	0.65	1.01	0.91	1.35	1.98	0.87	1.10	1.67	1.54	2.24	3.30	1.48	18.72	29.83	26.97	35.56	47.82	23.83	0.856666666666667	1.4	1.43666666666667	2.34	25.1733333333333	35.7366666666667
R9606_53960.2	NM_012217.2	23430	6.78	7.30	12.01	0.63	2.85	9.42	11.45	12.02	20.41	1.04	4.75	15.96	69.46	77.04	128.39	6.00	24.85	92.40	8.69666666666667	4.3	14.6266666666667	7.25	91.63	41.0833333333333
R9606_62203.1	XM_017013696.1	575	0	0.25	0.42	0.70	0	0	0	0.41	0.72	1.16	0	0	0	21.95	37.75	55.01	0	0	0.223333333333333	0.233333333333333	0.376666666666667	0.386666666666667	19.9	18.3366666666667
R9606_119833.3	XM_011543024.3	84441	0	0	0	0	0	0.30	0	0	0	0	0	0.50	0	0	0	0	0	18.91	0	0.1	0	0.166666666666667	0	6.30333333333333
R9606_61965.5	XR_242255.5	55695	4.41	5.22	6.27	12.92	9.23	1.47	7.46	8.59	10.66	21.44	15.40	2.49	94.52	115.04	139.84	254.90	167.28	29.98	5.3	7.87333333333333	8.90333333333333	13.11	116.466666666667	150.72
R9606_13070.3	XM_006713292.3	6419	0	0.10	0.36	0.24	0.54	0.59	0	0.16	0.61	0.40	0.91	0.99	0	6.93	25.59	15.20	31.23	37.91	0.153333333333333	0.456666666666667	0.256666666666667	0.766666666666667	10.84	28.1133333333333
R9606_73729.4	XM_006717364.4	10557	4.34	6.17	4.49	8.38	9.63	4.67	7.34	10.16	7.63	13.90	16.07	7.91	56.67	82.86	61.07	101.29	106.75	58.15	5	7.56	8.37666666666667	12.6266666666667	66.8666666666667	88.73
R9606_49022.1	NM_001099411.1	9737	0.39	1.75	2.37	1.38	2.47	2.19	0.65	2.88	4.03	2.30	4.11	3.71	31.67	147.87	202.39	103.74	170.44	170.52	1.50333333333333	2.01333333333333	2.52	3.37333333333333	127.31	148.233333333333
R9606_37816.2	XM_017028955.2	8218	0	0	0	0.15	0	0	0	0	0	0.25	0	0	0	0	0	10.25	0	0	0	0.05	0	0.0833333333333333	0	3.41666666666667
R9606_40234.3	XM_005262782.3	1635	0	0	0	1.34	0	0	0	0	0	2.22	0	0	0	0	0	29.84	0	0	0	0.446666666666667	0	0.74	0	9.94666666666667
R9606_143869.2	NM_016258.2	51441	3.73	5.46	4.66	3.98	1.77	2.51	6.30	8.99	7.92	6.61	2.95	4.25	157.36	236.94	204.40	153.88	62.91	100.59	4.61666666666667	2.75333333333333	7.73666666666667	4.60333333333333	199.566666666667	105.793333333333
R9606_1998.4	NM_182895.4	91179	5.38	1.70	1.62	6.18	7.51	2.07	9.09	2.79	2.75	10.25	12.53	3.50	260.99	84.61	81.67	274.46	307.32	95.20	2.9	5.25333333333333	4.87666666666667	8.76	142.423333333333	225.66
R9606_112778.2	XM_017011644.2	10142	0	0	0.07	0.46	0.03	0	0	0	0.11	0.76	0.05	0	0	0	14.88	88.97	5.62	0	0.0233333333333333	0.163333333333333	0.0366666666666667	0.27	4.96	31.53
R9606_15790.1	NM_001257972.1	1514	0.25	1.05	0.60	1.42	0	0.27	0.42	1.73	1.02	2.35	0	0.46	5.08	22.20	12.87	26.80	0	5.36	0.633333333333333	0.563333333333333	1.05666666666667	0.936666666666667	13.3833333333333	10.72
R9606_89815.5	NM_001549.5	3437	4.92	0.41	1.80	1.61	2.74	1.06	8.32	0.67	3.05	2.67	4.57	1.80	172.59	14.76	65.53	51.76	81.05	35.39	2.37666666666667	1.80333333333333	4.01333333333333	3.01333333333333	84.2933333333333	56.0666666666667
R9606_72742.3	XM_011519695.3	8027	0.40	0.22	0.48	0.70	0.16	0.82	0.67	0.36	0.82	1.16	0.27	1.38	15.41	8.76	19.56	24.87	5.32	30.19	0.366666666666667	0.56	0.616666666666667	0.936666666666667	14.5766666666667	20.1266666666667
R9606_57697.1	XR_001742373.1	9765	0	0	0	0.38	0.26	0	0	0	0	0.63	0.43	0	0	0	0	31.39	19.83	0	0	0.213333333333333	0	0.353333333333333	0	17.0733333333333
R9606_127563.2	XM_005269792.2	3778	0	0	0	0	0	0.02	0	0	0	0	0	0.03	0	0	0	0	0	3.04	0	0.00666666666666667	0	0.01	0	1.01333333333333
R9606_93967.2	XM_017019305.2	4234	0	0	0	0.46	0	0	0	0	0	0.77	0	0	0	0	0	3.27	0	0	0	0.153333333333333	0	0.256666666666667	0	1.09
R9606_47822.1	XM_024454142.1	5602	0.05	0.08	0	0	0	0.05	0.09	0.13	0	0	0	0.08	5.11	7.86	0	0	0	4.34	0.0433333333333333	0.0166666666666667	0.0733333333333333	0.0266666666666667	4.32333333333333	1.44666666666667
R9606_149445.4	NM_005399.4	5565	6.15	4.63	6.43	8.01	7.51	6.38	10.39	7.62	10.93	13.29	12.54	10.81	473.10	366.70	514.68	563.60	487.51	466.20	5.73666666666667	7.3	9.64666666666667	12.2133333333333	451.493333333333	505.77
R9606_115783.2	NM_001126336.2	1462	5.65	4.73	3.07	10.48	11.68	4.83	9.55	7.78	5.22	17.40	19.48	8.18	331.27	284.89	187.12	562.10	577.09	268.71	4.48333333333333	8.99666666666667	7.51666666666667	15.02	267.76	469.3
R9606_107427.2	XM_011523332.2	79726	0.37	1.18	1.17	1.35	1.45	0.60	0.62	1.95	1.99	2.24	2.42	1.02	16.05	53.41	53.35	54.34	53.63	25.14	0.906666666666667	1.13333333333333	1.52	1.89333333333333	40.9366666666667	44.37
R9606_134717.1	XR_002957470.1	55608	0	0	0	0.04	0	0	0	0	0	0.06	0	0	0	0	0	2.85	0	0	0	0.0133333333333333	0	0.02	0	0.95
R9606_34379.1	XR_001747219.1	818	0	0.36	0	0	0	0.05	0	0.59	0	0	0	0.09	0	23.23	0	0	0	3.07	0.12	0.0166666666666667	0.196666666666667	0.03	7.74333333333333	1.02333333333333
R9606_133743.1	NM_001128635.1	440804	0.05	0.07	0.05	0.05	0.03	0.10	0.09	0.11	0.09	0.09	0.05	0.16	4.00	5.32	4.05	3.84	2.07	6.90	0.0566666666666667	0.06	0.0966666666666667	0.1	4.45666666666667	4.27
R9606_27017.1	XM_024449010.1	51347	0	0	0.28	0.46	0	0	0	0	0.48	0.76	0	0	0	0	17.26	24.62	0	0	0.0933333333333333	0.153333333333333	0.16	0.253333333333333	5.75333333333333	8.20666666666667
R9606_95727.3	NM_000481.3	275	9.89	11.09	6.40	12.01	16.57	12.71	16.71	18.24	10.88	19.92	27.65	21.52	294.32	339.32	198.16	328.11	416.70	359.49	9.12666666666667	13.7633333333333	15.2766666666667	23.03	277.266666666667	368.1
R9606_55084.2	XM_011545833.2	3566	0	0.16	0	0	0	0	0	0.27	0	0	0	0	0	7.57	0	0	0	0	0.0533333333333333	0	0.09	0	2.52333333333333	0
R9606_131270.1	NM_001329400.1	81671	0	0	0.28	7.00	3.78	0	0	0	0.48	11.61	6.30	0	0	0	15.10	327.23	162.72	0	0.0933333333333333	3.59333333333333	0.16	5.97	5.03333333333333	163.316666666667
R9606_125629.3	XM_006719782.3	23077	0.02	0	0.09	0	0	0.15	0.03	0	0.15	0	0	0.25	3.49	0	19.88	0	0	31.30	0.0366666666666667	0.05	0.06	0.0833333333333333	7.79	10.4333333333333
R9606_111559.1	XM_024451414.1	201514	5.71	2.46	3.04	4.41	4.73	4.22	9.65	4.05	5.16	7.32	7.89	7.15	170.77	75.76	94.58	121.18	119.57	120.07	3.73666666666667	4.45333333333333	6.28666666666667	7.45333333333333	113.703333333333	120.273333333333
R9606_52450.1	XM_017016062.1	26095	0.15	0	0.06	0	0	0.13	0.25	0	0.09	0	0	0.23	4.75	0	1.82	0	0	3.99	0.07	0.0433333333333333	0.113333333333333	0.0766666666666667	2.19	1.33
R9606_2907.1	XM_024450473.1	8448	0	0	0	0	0	0.22	0	0	0	0	0	0.37	0	0	0	0	0	7.67	0	0.0733333333333333	0	0.123333333333333	0	2.55666666666667
R9606_141143.1	XM_017004775.1	666	5.68	0	2.24	0.27	0	2.96	9.61	0	3.80	0.45	0	5.01	213.62	0	87.37	9.24	0	105.67	2.64	1.07666666666667	4.47	1.82	100.33	38.3033333333333
R9606_78620.3	NM_000099.3	1471	1147.81	570.31	499.35	836.53	794.60	417.03	1939.60	938.36	848.51	1388.05	1325.61	706.35	12283.82	6278.50	5570.96	8325.32	7234.85	4267.08	739.156666666667	682.72	1242.15666666667	1140.00333333333	8044.42666666667	6609.08333333333
R9606_134024.2	XM_017018948.2	171017	1.12	1.16	1.03	1.18	2.92	1.54	1.89	1.91	1.76	1.96	4.87	2.62	56.98	60.71	54.66	54.99	125.32	74.58	1.10333333333333	1.88	1.85333333333333	3.15	57.45	84.9633333333333
R9606_147604.3	NM_152629.3	169792	0.21	0.20	0.17	0.01	0.30	0.14	0.36	0.32	0.29	0.02	0.50	0.24	20.16	19.00	17.00	1.11	24.00	12.80	0.193333333333333	0.15	0.323333333333333	0.253333333333333	18.72	12.6366666666667
R9606_57930.4	XR_241646.4	166793	0.34	0.82	0	0.64	0.75	0.44	0.58	1.35	0	1.06	1.25	0.75	12.42	30.68	0	21.30	22.95	15.23	0.386666666666667	0.61	0.643333333333333	1.02	14.3666666666667	19.8266666666667
R9606_43559.2	XM_011544598.2	57604	0.02	0.30	0.26	0.14	0	0	0.03	0.49	0.44	0.23	0	0	2.40	42.44	37.02	17.84	0	0	0.193333333333333	0.0466666666666667	0.32	0.0766666666666667	27.2866666666667	5.94666666666667
R9606_32608.2	XM_011527383.2	8425	0	0	0.27	1.36	0	0	0	0	0.46	2.26	0	0	0	0	19.04	84.69	0	0	0.09	0.453333333333333	0.153333333333333	0.753333333333333	6.34666666666667	28.23
R9606_126756.4	NM_032873.4	84959	0	0.75	0.28	0.28	0.09	0.60	0	1.24	0.48	0.46	0.15	1.01	0	75.82	28.73	24.77	7.23	55.24	0.343333333333333	0.323333333333333	0.573333333333333	0.54	34.85	29.08
R9606_113680.3	NM_152284.3	92421	9.10	9.12	6.83	8.17	9.37	15.20	15.38	15.01	11.61	13.56	15.63	25.75	224.00	231.00	175.00	185.00	195.00	356.00	8.35	10.9133333333333	14	18.3133333333333	210	245.333333333333
R9606_65223.3	NM_054012.3	445	27.09	28.05	26.37	7.63	12.51	13.39	45.78	46.15	44.82	12.67	20.88	22.67	643.04	684.81	651.44	166.69	251.21	302.28	27.17	11.1766666666667	45.5833333333333	18.74	659.763333333333	240.06
R9606_98034.3	NM_021102.3	10653	132.19	175.64	166.86	119.04	113.87	136.44	223.37	289.00	283.54	197.53	189.97	231.10	3168.13	4329.95	4161.57	2624.45	2308.03	3111.17	158.23	123.116666666667	265.303333333333	206.2	3886.55	2681.21666666667
R9606_79193.2	XR_001737012.2	1677	0.13	0	0.04	0	0.06	0.04	0.23	0	0.07	0	0.09	0.07	5.15	0	1.54	0	1.83	1.54	0.0566666666666667	0.0333333333333333	0.1	0.0533333333333333	2.23	1.12333333333333
R9606_85558.3	XM_005258377.3	9063	0	0	0.04	0	0	0	0	0	0.06	0	0	0	0	0	2.04	0	0	0	0.0133333333333333	0	0.02	0	0.68	0
R9606_65006.1	XR_001751905.1	497190	0.02	0	0.08	0.33	0	0	0.03	0	0.14	0.56	0	0	0.40	0	2.33	8.11	0	0	0.0333333333333333	0.11	0.0566666666666667	0.186666666666667	0.91	2.70333333333333
R9606_36862.1	XM_017019394.1	51184	3.07	3.44	3.54	5.09	0	2.34	5.19	5.66	6.01	8.44	0	3.96	53.81	62.04	64.57	82.27	0	39.08	3.35	2.47666666666667	5.62	4.13333333333333	60.14	40.45
R9606_120068.2	XM_017007979.2	255403	0	0.29	0.13	0.63	0.27	0.56	0	0.48	0.22	1.05	0.46	0.95	0	27.05	12.07	51.55	20.59	47.39	0.14	0.486666666666667	0.233333333333333	0.82	13.04	39.8433333333333
R9606_2346.1	XR_001746304.1	445571	0.55	0.12	0	0.97	0.39	0	0.93	0.19	0	1.61	0.66	0	9.22	2.02	0	15.03	5.60	0	0.223333333333333	0.453333333333333	0.373333333333333	0.756666666666667	3.74666666666667	6.87666666666667
R9606_25923.2	XM_017005725.2	132001	0	0	0.40	0	0	0	0	0	0.67	0	0	0	0	0	6.42	0	0	0	0.133333333333333	0	0.223333333333333	0	2.14	0
R9606_14676.1	NM_001199580.1	25777	0	0.32	0.62	0	0	0	0	0.53	1.06	0	0	0	0	18.35	36.21	0	0	0	0.313333333333333	0	0.53	0	18.1866666666667	0
R9606_110677.1	NM_001349735.1	114825	0.05	0.08	0.15	0	0.17	0.14	0.09	0.13	0.26	0	0.28	0.24	2.94	4.48	8.74	0	7.90	7.52	0.0933333333333333	0.103333333333333	0.16	0.173333333333333	5.38666666666667	5.14
R9606_11813.1	NM_001354344.1	23189	0	0	0.37	0	0	0	0	0	0.63	0	0	0	0	0	29.33	0	0	0	0.123333333333333	0	0.21	0	9.77666666666667	0
R9606_56506.4	XM_005255842.4	222487	0	0.03	0	0	0	0	0	0.05	0	0	0	0	0	1.15	0	0	0	0	0.01	0	0.0166666666666667	0	0.383333333333333	0
R9606_93000.1	XR_001740102.1	27086	0	0	0	0	0.10	0.05	0	0	0	0	0.17	0.09	0	0	0	0	2.83	1.63	0	0.05	0	0.0866666666666667	0	1.48666666666667
R9606_128177.1	XM_024454275.1	8821	0	0.81	0.57	0	0	0	0	1.33	0.96	0	0	0	0	47.70	33.93	0	0	0	0.46	0	0.763333333333333	0	27.21	0
R9606_97849.1	NM_001128425.1	4595	0	0	0	0	0.21	0	0	0	0	0	0.35	0	0	0	0	0	4.56	0	0	0.07	0	0.116666666666667	0	1.52
R9606_80720.3	NM_006350.3	10468	0	0	0.45	0	0	0	0	0	0.76	0	0	0	0	0	13.16	0	0	0	0.15	0	0.253333333333333	0	4.38666666666667	0
R9606_151008.3	NM_000783.3	1592	0.14	0.10	0	0	0.08	0.41	0.24	0.17	0	0	0.14	0.69	4.00	3.00	0	0	2.00	11.00	0.08	0.163333333333333	0.136666666666667	0.276666666666667	2.33333333333333	4.33333333333333
R9606_68801.1	XR_002956963.1	170371	0.20	0.30	0.61	0.70	0.35	0.55	0.34	0.49	1.03	1.16	0.58	0.92	7.60	11.78	24.17	24.60	11.24	19.83	0.37	0.533333333333333	0.62	0.886666666666667	14.5166666666667	18.5566666666667
R9606_48189.1	NM_001312674.1	2159	0	0	0	0	0	0.62	0	0	0	0	0	1.06	0	0	0	0	0	10.81	0	0.206666666666667	0	0.353333333333333	0	3.60333333333333
R9606_122866.1	NM_001178137.1	22849	1.06	0	0.53	1.25	0.49	0.52	1.79	0	0.90	2.07	0.82	0.89	86.10	0	44.68	92.62	33.77	40.38	0.53	0.753333333333333	0.896666666666667	1.26	43.5933333333333	55.59
R9606_122526.2	XR_001740190.2	55129	0	0	0.09	0	0	0.09	0	0	0.15	0	0	0.15	0	0	3.00	0	0	2.74	0.03	0.03	0.05	0.05	1	0.913333333333333
R9606_113973.2	NM_001130026.2	285966	0.87	0.26	0	0.38	0	0.45	1.47	0.43	0	0.63	0	0.76	59.52	18.25	0	23.68	0	29.17	0.376666666666667	0.276666666666667	0.633333333333333	0.463333333333333	25.9233333333333	17.6166666666667
R9606_147584.2	NM_001195203.2	1936	12.69	8.14	6.25	7.36	13.58	8.57	21.44	13.39	10.62	12.22	22.65	14.52	192.38	126.91	98.70	103.22	174.58	123.92	9.02666666666667	9.83666666666667	15.15	16.4633333333333	139.33	133.906666666667
R9606_2645.4	NM_014921.4	22859	6.57	3.18	4.72	1.68	4.52	5.36	11.10	5.24	8.03	2.80	7.53	9.08	731.71	364.72	547.18	171.50	423.89	566.75	4.82333333333333	3.85333333333333	8.12333333333333	6.47	547.87	387.38
R9606_70823.1	NM_001130020.1	535	7.41	7.09	5.66	4.50	8.08	5.42	12.53	11.67	9.62	7.47	13.47	9.18	428.98	422.18	340.69	238.30	394.10	297.73	6.72	6	11.2733333333333	10.04	397.283333333333	310.043333333333
R9606_66342.1	NM_001159860.1	147949	0.67	0.55	0.51	0.77	0.27	0	1.13	0.91	0.86	1.28	0.45	0	23.21	19.65	18.27	24.48	7.93	0	0.576666666666667	0.346666666666667	0.966666666666667	0.576666666666667	20.3766666666667	10.8033333333333
R9606_62734.4	NM_018657.4	55892	2.63	2.24	2.39	2.88	1.66	2.30	4.44	3.68	4.06	4.78	2.77	3.90	196.04	171.89	185.39	196.48	104.33	163.06	2.42	2.28	4.06	3.81666666666667	184.44	154.623333333333
R9606_111029.2	XM_005270593.2	200014	1.36	1.42	1.30	4.02	3.65	1.13	2.29	2.34	2.20	6.67	6.09	1.92	60.78	65.57	60.38	165.02	138.20	48.22	1.36	2.93333333333333	2.27666666666667	4.89333333333333	62.2433333333333	117.146666666667
R9606_23156.1	NM_001113738.1	51326	4.29	7.44	5.82	5.94	5.58	6.48	7.25	12.24	9.89	9.86	9.31	10.97	318.32	568.06	449.23	403.22	349.20	456.30	5.85	6	9.79333333333333	10.0466666666667	445.203333333333	402.906666666667
R9606_91368.3	XM_006711266.3	25874	79.38	140.21	131.49	71.31	95.71	34.61	134.14	230.70	223.43	118.32	159.67	58.62	931.16	1691.88	1607.44	776.53	954.25	387.87	117.026666666667	67.21	196.09	112.203333333333	1410.16	706.216666666667
R9606_129127.1	XR_001739053.1	9208	0	0	0	0.06	0.19	0	0	0	0	0.10	0.33	0	0	0	0	7.65	22.70	0	0	0.0833333333333333	0	0.143333333333333	0	10.1166666666667
R9606_46633.1	NM_001168379.1	84107	0	0.05	0.26	0	0	0	0	0.09	0.43	0	0	0	0	3.00	14.77	0	0	0	0.103333333333333	0	0.173333333333333	0	5.92333333333333	0
R9606_3263.3	XM_005261878.3	9929	1.05	1.05	1.72	1.04	2.19	1.49	1.78	1.73	2.92	1.73	3.65	2.53	78.54	80.72	132.91	71.20	137.48	105.57	1.27333333333333	1.57333333333333	2.14333333333333	2.63666666666667	97.39	104.75
R9606_61650.2	NM_001303542.2	84440	4.96	4.16	1.90	1.83	4.30	5.74	8.38	6.85	3.23	3.04	7.18	9.72	588.03	507.52	234.05	198.25	429.64	645.00	3.67333333333333	3.95666666666667	6.15333333333333	6.64666666666667	443.2	424.296666666667
R9606_147421.1	XM_017012448.1	56913	0	0	0.71	0	0	0	0	0	1.20	0	0	0	0	0	63.83	0	0	0	0.236666666666667	0	0.4	0	21.2766666666667	0
R9606_27220.1	NM_001349076.1	9779	0	0.18	0	0.13	0	0	0	0.30	0	0.22	0	0	0	17.80	0	11.45	0	0	0.06	0.0433333333333333	0.1	0.0733333333333333	5.93333333333333	3.81666666666667
R9606_83778.1	NM_001286477.1	54058	0.36	0.46	0	0	0	0	0.61	0.75	0	0	0	0	13.01	16.96	0	0	0	0	0.273333333333333	0	0.453333333333333	0	9.99	0
R9606_65633.3	NM_080650.3	89978	2.44	3.00	2.01	4.27	3.22	3.50	4.12	4.94	3.42	7.09	5.37	5.94	67.10	84.90	57.63	108.01	74.84	91.69	2.48333333333333	3.66333333333333	4.16	6.13333333333333	69.8766666666667	91.5133333333333
R9606_19402.1	XM_024452109.1	54039	0	0	0	0.38	0	0	0	0	0	0.64	0	0	0	0	0	9.90	0	0	0	0.126666666666667	0	0.213333333333333	0	3.3
R9606_51099.2	XM_011511507.2	57181	0	0.02	0.07	0.13	0.13	0.07	0	0.04	0.12	0.21	0.22	0.11	0	2.05	6.30	9.97	9.51	5.31	0.03	0.11	0.0533333333333333	0.18	2.78333333333333	8.26333333333333
R9606_65015.1	XM_017011009.1	55604	0	0	0.05	0.10	0	0	0	0	0.09	0.16	0	0	0	0	4.41	7.04	0	0	0.0166666666666667	0.0333333333333333	0.03	0.0533333333333333	1.47	2.34666666666667
R9606_32082.2	XM_017005557.2	10644	0.61	0.31	0	0	0	0	1.03	0.51	0	0	0	0	30.90	16.14	0	0	0	0	0.306666666666667	0	0.513333333333333	0	15.68	0
R9606_69008.3	XM_011511385.3	55041	2.22	5.54	0.81	2.17	1.82	1.22	3.75	9.12	1.38	3.60	3.03	2.07	120.75	310.59	45.90	108.11	83.45	63.33	2.85666666666667	1.73666666666667	4.75	2.9	159.08	84.9633333333333
R9606_51188.2	NM_001083585.2	9135	0	0	0.40	0	0	0.29	0	0	0.68	0	0	0.50	0	0	34.38	0	0	22.83	0.133333333333333	0.0966666666666667	0.226666666666667	0.166666666666667	11.46	7.61
R9606_27345.2	NM_138798.2	129531	10.02	6.16	7.67	8.46	10.51	9.75	16.94	10.13	13.04	14.05	17.53	16.51	115.38	72.91	92.06	90.50	102.86	107.23	7.95	9.57333333333333	13.37	16.03	93.45	100.196666666667
R9606_14646.3	XM_011523179.3	54971	0	0	0.29	0.73	0	0.30	0	0	0.50	1.21	0	0.50	0	0	9.97	21.81	0	9.19	0.0966666666666667	0.343333333333333	0.166666666666667	0.57	3.32333333333333	10.3333333333333
R9606_133091.1	NM_001353804.1	284459	1.21	0.80	0.76	1.54	1.59	0.56	2.04	1.32	1.28	2.56	2.65	0.94	11.82	8.06	7.70	14.04	13.22	5.19	0.923333333333333	1.23	1.54666666666667	2.05	9.19333333333333	10.8166666666667
R9606_23787.1	NM_001170689.1	142678	0.43	0.40	0.57	0.14	0.45	1.20	0.72	0.65	0.96	0.24	0.75	2.04	17.20	16.41	23.78	5.29	15.28	46.20	0.466666666666667	0.596666666666667	0.776666666666667	1.01	19.13	22.2566666666667
R9606_50075.1	NM_001351262.1	23583	0.77	0	0	0	0	0	1.31	0	0	0	0	0	28.57	0	0	0	0	0	0.256666666666667	0	0.436666666666667	0	9.52333333333333	0
R9606_32224.1	NM_001322373.1	100505876	0	1.09	0.30	0.73	2.44	2.55	0	1.79	0.50	1.21	4.06	4.32	0	52.19	14.38	31.19	95.79	112.96	0.463333333333333	1.90666666666667	0.763333333333333	3.19666666666667	22.19	79.98
R9606_87603.2	XM_017003815.2	27347	0.03	0.06	0.03	0	0	0.12	0.05	0.09	0.05	0	0	0.20	1.64	3.46	1.70	0	0	6.78	0.04	0.04	0.0633333333333333	0.0666666666666667	2.26666666666667	2.26
R9606_40880.4	XM_006715088.4	347744	0	0	0.26	0	0	0	0	0	0.44	0	0	0	0	0	2.62	0	0	0	0.0866666666666667	0	0.146666666666667	0	0.873333333333333	0
R9606_48540.1	NM_001330456.1	11314	0	0	0	1.31	0	0.55	0	0	0	2.18	0	0.94	0	0	0	29.21	0	12.74	0	0.62	0	1.04	0	13.9833333333333
R9606_140148.2	NM_018207.2	55223	2.27	1.74	1.48	0.73	0.67	1.11	3.84	2.87	2.51	1.21	1.12	1.88	121.57	95.91	82.30	35.68	30.17	56.48	1.83	0.836666666666667	3.07333333333333	1.40333333333333	99.9266666666667	40.7766666666667
R9606_49433.1	XM_017030335.1	107987486	0.02	0.01	0	0.02	0	0.01	0.04	0.01	0	0.03	0	0.02	0.63	0.19	0	0.38	0	0.29	0.01	0.01	0.0166666666666667	0.0166666666666667	0.273333333333333	0.223333333333333
R9606_46095.3	NM_020378.3	57106	4.36	3.85	2.87	7.15	5.15	2.77	7.37	6.34	4.87	11.87	8.59	4.69	76.00	69.00	52.00	115.00	76.00	46.00	3.69333333333333	5.02333333333333	6.19333333333333	8.38333333333333	65.6666666666667	79
R9606_25586.1	NM_001042784.1	339965	0	0.04	0	0	0	0	0	0.06	0	0	0	0	0	2.00	0	0	0	0	0.0133333333333333	0	0.02	0	0.666666666666667	0
R9606_96983.1	XM_024447381.1	10585	3.62	3.47	3.33	3.29	6.18	3.44	6.12	5.71	5.66	5.46	10.32	5.83	157.09	154.96	150.29	130.84	226.45	141.86	3.47333333333333	4.30333333333333	5.83	7.20333333333333	154.113333333333	166.383333333333
R9606_144249.1	XM_024447560.1	4882	0	0.81	0	0	0	2.61	0	1.34	0	0	0	4.42	0	29.02	0	0	0	86.22	0.27	0.87	0.446666666666667	1.47333333333333	9.67333333333333	28.74
R9606_128761.1	NM_001351586.1	4957	0	0.59	0.63	0.59	1.19	0.13	0	0.97	1.08	0.97	1.99	0.23	0	32.36	35.23	28.70	53.78	6.85	0.406666666666667	0.636666666666667	0.683333333333333	1.06333333333333	22.53	29.7766666666667
R9606_124941.1	XM_017027380.1	84503	0.21	0.63	0.23	0.57	1.19	0	0.35	1.04	0.39	0.94	1.98	0	14.91	46.91	17.20	37.38	72.00	0	0.356666666666667	0.586666666666667	0.593333333333333	0.973333333333333	26.34	36.46
R9606_15001.1	XR_001741165.1	2121	0.00	0.24	0.26	0.35	0.28	0.89	0.01	0.39	0.44	0.57	0.47	1.51	0.42	24.98	27.15	32.19	24.20	86.15	0.166666666666667	0.506666666666667	0.28	0.85	17.5166666666667	47.5133333333333
R9606_22089.1	XM_017012674.1	83637	0	0	0	0.22	0	0.19	0	0	0	0.37	0	0.33	0	0	0	14.98	0	13.60	0	0.136666666666667	0	0.233333333333333	0	9.52666666666667
R9606_2222.1	XM_017005659.1	11342	0	0	0	0.01	0.38	0	0	0	0	0.02	0.64	0	0	0	0	0.38	11.90	0	0	0.13	0	0.22	0	4.09333333333333
R9606_47168.1	NM_001323644.1	6935	0.67	0.10	0.60	0.13	0.11	0.08	1.14	0.16	1.02	0.21	0.18	0.13	57.20	8.46	53.07	9.93	7.64	6.13	0.456666666666667	0.106666666666667	0.773333333333333	0.173333333333333	39.5766666666667	7.9
R9606_1200.2	NM_182623.2	348487	1.87	1.90	0.68	1.26	1.94	2.43	3.15	3.13	1.16	2.08	3.24	4.11	42.00	44.00	16.00	26.00	37.00	52.00	1.48333333333333	1.87666666666667	2.48	3.14333333333333	34	38.3333333333333
R9606_41368.5	NM_199173.5	632	0.89	1.04	0.49	2.18	1.99	0.93	1.50	1.71	0.84	3.62	3.32	1.57	7.67	9.24	4.44	17.58	14.67	7.69	0.806666666666667	1.7	1.35	2.83666666666667	7.11666666666667	13.3133333333333
R9606_59839.2	XM_005249956.2	155061	0.86	2.77	1.89	3.31	1.98	3.86	1.45	4.56	3.21	5.50	3.30	6.54	46.30	153.49	105.76	163.45	89.88	197.49	1.84	3.05	3.07333333333333	5.11333333333333	101.85	150.273333333333
R9606_89325.1	XM_024452478.1	9185	0.12	0	0	0	0.07	0	0.20	0	0	0	0.12	0	3.39	0	0	0	1.82	0	0.04	0.0233333333333333	0.0666666666666667	0.04	1.13	0.606666666666667
R9606_97613.1	XM_017007335.1	84818	0	0	0.27	0	0	0	0	0	0.46	0	0	0	0	0	9.66	0	0	0	0.09	0	0.153333333333333	0	3.22	0
R9606_90957.3	NM_020810.3	57570	3.47	2.84	3.52	2.98	3.89	3.78	5.86	4.67	5.99	4.95	6.50	6.41	259.00	218.08	273.52	203.51	245.10	268.14	3.27666666666667	3.55	5.50666666666667	5.95333333333333	250.2	238.916666666667
R9606_101105.2	NM_001128141.2	1800	0	0	0	0.73	0	0	0	0	0	1.20	0	0	0	0	0	14.52	0	0	0	0.243333333333333	0	0.4	0	4.84
R9606_92973.1	XM_017016944.1	93550	0	0	0.02	0	0.00	0	0	0	0.03	0	0.00	0	0	0	1.10	0	0.08	0	0.00666666666666667	0	0.01	0	0.366666666666667	0.0266666666666667
R9606_80890.3	XM_011540476.3	10236	2.69	2.81	3.15	4.81	6.34	6.44	4.55	4.62	5.35	7.98	10.57	10.91	88.93	95.53	108.19	145.85	176.88	202.37	2.88333333333333	5.86333333333333	4.84	9.82	97.55	175.033333333333
R9606_721.2	XM_011514508.2	2766	0	0	0.14	0.42	0	0	0	0	0.23	0.70	0	0	0	0	3.10	8.46	0	0	0.0466666666666667	0.14	0.0766666666666667	0.233333333333333	1.03333333333333	2.82
R9606_9862.3	XM_011514312.3	154007	2.91	1.61	0.66	3.09	3.05	2.46	4.91	2.65	1.12	5.12	5.10	4.17	162.46	92.39	38.44	157.81	143.94	130.69	1.72666666666667	2.86666666666667	2.89333333333333	4.79666666666667	97.7633333333333	144.146666666667
R9606_15052.2	XM_017005138.2	8527	0	0.09	0	0	0	0.14	0	0.15	0	0	0	0.24	0	9.06	0	0	0	12.49	0.03	0.0466666666666667	0.05	0.08	3.02	4.16333333333333
R9606_104240.2	NM_006974.2	7581	0.43	0	0.90	0.72	0	0	0.73	0	1.53	1.19	0	0	37.59	0	80.85	56.78	0	0	0.443333333333333	0.24	0.753333333333333	0.396666666666667	39.48	18.9266666666667
R9606_123586.1	XM_024451664.1	6597	0	0.22	0.02	0	0	0.25	0	0.36	0.03	0	0	0.42	0	17.44	1.36	0	0	18.41	0.08	0.0833333333333333	0.13	0.14	6.26666666666667	6.13666666666667
R9606_131601.2	XM_017008873.2	987	0	0	0.08	0	0	0	0	0	0.13	0	0	0	0	0	5.66	0	0	0	0.0266666666666667	0	0.0433333333333333	0	1.88666666666667	0
R9606_31078.1	NM_001330635.1	57554	0.09	0	0	0.14	0.12	0	0.16	0	0	0.24	0.20	0	10.24	0	0	14.43	11.01	0	0.03	0.0866666666666667	0.0533333333333333	0.146666666666667	3.41333333333333	8.48
R9606_55691.2	XM_017030211.2	102724993	0.19	1.00	0	0	4.63	0	0.32	1.65	0	0	7.72	0	2.95	16.32	0	0	61.99	0	0.396666666666667	1.54333333333333	0.656666666666667	2.57333333333333	6.42333333333333	20.6633333333333
R9606_46547.1	XM_017021527.1	57697	0	0.08	0.29	0.27	0.17	0.17	0	0.13	0.49	0.45	0.28	0.29	0	7.47	27.21	22.42	12.71	14.93	0.123333333333333	0.203333333333333	0.206666666666667	0.34	11.56	16.6866666666667
R9606_6878.4	NM_031459.4	83667	8.50	9.23	10.23	2.51	2.17	5.85	14.36	15.19	17.39	4.16	3.62	9.91	415.98	465.00	521.00	112.34	89.52	272.00	9.32	3.51	15.6466666666667	5.89666666666667	467.326666666667	157.953333333333
R9606_12735.1	NM_001243750.1	254552	30.04	26.81	24.20	9.82	16.09	20.56	50.77	44.12	41.12	16.29	26.84	34.83	259.73	238.47	218.28	79.29	118.62	170.33	27.0166666666667	15.49	45.3366666666667	25.9866666666667	238.826666666667	122.746666666667
R9606_67028.1	NM_001321219.1	27077	0	0	0	1.93	1.63	1.16	0	0	0	3.20	2.72	1.97	0	0	0	71.85	55.82	44.89	0	1.57333333333333	0	2.63	0	57.52
R9606_47416.4	XM_005274001.4	4221	0.59	1.82	3.29	0.53	0.14	0.99	1.00	2.99	5.59	0.89	0.23	1.68	25.76	81.03	148.52	21.21	5.00	40.95	1.9	0.553333333333333	3.19333333333333	0.933333333333333	85.1033333333333	22.3866666666667
R9606_44998.3	NM_003520.3	8341	0	0.22	0.44	0.72	0	0	0	0.37	0.74	1.19	0	0	0	1.00	2.00	3.00	0	0	0.22	0.24	0.37	0.396666666666667	1	1
R9606_73601.1	NM_001320362.1	26001	1.81	1.42	0.93	2.63	1.25	0.37	3.06	2.33	1.58	4.36	2.08	0.62	34.64	27.91	18.56	46.43	20.26	6.67	1.38666666666667	1.41666666666667	2.32333333333333	2.35333333333333	27.0366666666667	24.4533333333333
R9606_54189.3	NM_012116.3	23624	20.83	10.95	8.42	13.12	14.82	23.08	35.20	18.01	14.31	21.78	24.73	39.09	435.59	235.45	183.35	252.79	262.34	459.43	13.4	17.0066666666667	22.5066666666667	28.5333333333333	284.796666666667	324.853333333333
R9606_31236.1	NM_001172697.1	10102	0.83	3.19	2.41	0.22	1.94	0.29	1.41	5.25	4.10	0.36	3.24	0.49	9.44	37.20	28.50	2.27	18.71	3.13	2.14333333333333	0.816666666666667	3.58666666666667	1.36333333333333	25.0466666666667	8.03666666666667
R9606_7776.2	XM_017027967.2	57148	0.47	0	0.94	0.67	0.57	0.74	0.79	0	1.59	1.12	0.96	1.25	57.59	0	119.89	75.67	59.45	85.80	0.47	0.66	0.793333333333333	1.11	59.16	73.64
R9606_103435.4	XM_005266415.4	51084	3.02	2.32	2.66	5.32	7.75	3.45	5.10	3.82	4.52	8.83	12.93	5.84	49.88	39.45	45.86	81.30	108.66	54.37	2.66666666666667	5.50666666666667	4.48	9.2	45.0633333333333	81.4433333333333
R9606_144512.2	XR_001738712.2	284996	0.42	0.97	0.31	0.56	0.54	0.61	0.72	1.60	0.53	0.93	0.89	1.04	11.68	27.56	8.98	14.19	12.47	16.01	0.566666666666667	0.57	0.95	0.953333333333333	16.0733333333333	14.2233333333333
R9606_61154.1	NM_001284518.1	79142	0	0	0.54	0	0	0	0	0	0.92	0	0	0	0	0	14.44	0	0	0	0.18	0	0.306666666666667	0	4.81333333333333	0
R9606_84672.1	XM_024453486.1	28990	0.51	0.91	0	1.44	0.57	0.41	0.87	1.49	0	2.39	0.96	0.69	17.68	32.06	0	45.48	16.66	13.28	0.473333333333333	0.806666666666667	0.786666666666667	1.34666666666667	16.58	25.14
R9606_14284.1	NM_001315529.1	5116	0	0	0	0.47	0.51	0.29	0	0	0	0.78	0.84	0.49	0	0	0	63.88	63.83	41.04	0	0.423333333333333	0	0.703333333333333	0	56.25
R9606_78019.1	XR_001755688.1	340554	0	0	0	0.12	0	0	0	0	0	0.20	0	0	0	0	0	2.00	0	0	0	0.04	0	0.0666666666666667	0	0.666666666666667
R9606_89730.1	XM_024451800.1	9524	5.17	4.21	8.05	2.07	6.48	0.84	8.73	6.93	13.68	3.43	10.82	1.43	78.00	65.36	126.52	28.88	82.98	12.15	5.81	3.13	9.78	5.22666666666667	89.96	41.3366666666667
R9606_73693.2	XM_017016958.2	953	1.27	0.90	1.33	2.00	1.07	1.46	2.15	1.48	2.25	3.31	1.79	2.47	36.75	26.85	39.90	53.09	26.22	40.13	1.16666666666667	1.51	1.96	2.52333333333333	34.5	39.8133333333333
R9606_126839.3	NM_139162.3	125170	3.20	5.41	6.95	3.97	5.05	6.18	5.40	8.90	11.80	6.60	8.42	10.47	113.24	196.98	255.93	129.15	151.00	208.00	5.18666666666667	5.06666666666667	8.7	8.49666666666667	188.716666666667	162.716666666667
R9606_12448.1	XM_017003897.1	285180	0.87	0	0.03	0.29	0.09	0	1.47	0	0.05	0.48	0.15	0	52.29	0	1.78	16.09	4.49	0	0.3	0.126666666666667	0.506666666666667	0.21	18.0233333333333	6.86
R9606_8223.1	NM_001302996.1	3909	0	0	0.18	0	0	0	0	0	0.31	0	0	0	0	0	4.38	0	0	0	0.06	0	0.103333333333333	0	1.46	0
R9606_76061.1	XM_011516446.1	5799	0	0.01	0.01	0	0.01	0	0	0.01	0.01	0	0.02	0	0	1.00	1.01	0	1.01	0	0.00666666666666667	0.00333333333333333	0.00666666666666667	0.00666666666666667	0.67	0.336666666666667
R9606_46886.2	XM_017006243.2	285331	0	0.55	0.12	0	0.26	0.31	0	0.91	0.20	0	0.43	0.52	0	24.20	5.12	0	9.37	12.48	0.223333333333333	0.19	0.37	0.316666666666667	9.77333333333333	7.28333333333333
R9606_117859.1	NM_001300750.1	55716	0.26	0	0.17	0	0	0	0.44	0	0.28	0	0	0	9.12	0	6.00	0	0	0	0.143333333333333	0	0.24	0	5.04	0
R9606_29089.1	NM_001288971.1	80221	5.67	9.24	6.25	9.85	10.84	6.49	9.58	15.21	10.62	16.35	18.08	10.99	145.52	244.10	166.90	232.53	235.25	158.49	7.05333333333333	9.06	11.8033333333333	15.14	185.506666666667	208.756666666667
R9606_155899.1	XM_024446549.1	7918	1.36	2.16	0	1.93	2.95	3.42	2.30	3.55	0	3.20	4.92	5.79	24.47	39.87	0	31.96	44.79	58.45	1.17333333333333	2.76666666666667	1.95	4.63666666666667	21.4466666666667	45.0666666666667
R9606_104365.1	XM_017010991.1	55084	0	0	0.07	0	0	0	0	0	0.12	0	0	0	0	0	6.92	0	0	0	0.0233333333333333	0	0.04	0	2.30666666666667	0
R9606_117764.1	XR_001739078.1	9648	0	0	0	0	0	0.66	0	0	0	0	0	1.13	0	0	0	0	0	60.51	0	0.22	0	0.376666666666667	0	20.17
R9606_70131.1	XM_017013519.1	51115	0	0.62	0	0.31	0	0	0	1.01	0	0.51	0	0	0	8.97	0	4.05	0	0	0.206666666666667	0.103333333333333	0.336666666666667	0.17	2.99	1.35
R9606_78529.1	XM_017029843.1	79649	0.97	1.14	1.21	0.51	0	1.83	1.64	1.87	2.05	0.85	0	3.10	40.03	48.10	51.65	19.35	0	71.47	1.10666666666667	0.78	1.85333333333333	1.31666666666667	46.5933333333333	30.2733333333333
R9606_78611.1	XR_002957564.1	57475	0.37	0.16	0.39	0.19	0.55	1.15	0.62	0.26	0.66	0.32	0.91	1.95	39.21	17.53	43.53	19.02	49.40	117.56	0.306666666666667	0.63	0.513333333333333	1.06	33.4233333333333	61.9933333333333
R9606_105744.2	NM_015375.2	25778	0	1.27	0	0.48	0	0	0	2.09	0	0.80	0	0	0	146.50	0	49.78	0	0	0.423333333333333	0.16	0.696666666666667	0.266666666666667	48.8333333333333	16.5933333333333
R9606_103642.1	XM_017000846.1	23400	1.93	0.77	0.82	1.34	2.80	2.29	3.26	1.26	1.39	2.22	4.66	3.89	107.68	44.07	47.35	68.36	131.48	121.44	1.17333333333333	2.14333333333333	1.97	3.59	66.3666666666667	107.093333333333
R9606_46914.6	NM_019592.6	56254	9.23	7.82	8.61	9.38	8.65	10.72	15.59	12.87	14.63	15.57	14.43	18.15	507.00	442.00	492.00	472.00	401.00	559.00	8.55333333333333	9.58333333333333	14.3633333333333	16.05	480.333333333333	477.333333333333
R9606_138830.1	XR_002958337.1	57348	0.21	0	0	0	0.15	0	0.36	0	0	0	0.24	0	5.71	0	0	0	3.31	0	0.07	0.05	0.12	0.08	1.90333333333333	1.10333333333333
R9606_11190.3	XM_011525623.3	23136	0.20	0	0	0	0	0	0.33	0	0	0	0	0	11.87	0	0	0	0	0	0.0666666666666667	0	0.11	0	3.95666666666667	0
R9606_132143.3	XM_006712359.3	200403	0	0	0	0	0	0.01	0	0	0	0	0	0.02	0	0	0	0	0	0.32	0	0.00333333333333333	0	0.00666666666666667	0	0.106666666666667
R9606_60163.5	NM_015137.5	23167	0	0	0	0.50	0	0.97	0	0	0	0.84	0	1.64	0	0	0	35.36	0	70.56	0	0.49	0	0.826666666666667	0	35.3066666666667
R9606_72234.2	XM_011525165.2	7153	0	0	0	0	0.06	0	0	0	0	0	0.10	0	0	0	0	0	2.89	0	0	0.02	0	0.0333333333333333	0	0.963333333333333
R9606_70041.2	XR_001743328.2	26036	0	0.02	0.02	0.04	0	0	0	0.03	0.03	0.07	0	0	0	1.06	1.19	2.10	0	0	0.0133333333333333	0.0133333333333333	0.02	0.0233333333333333	0.75	0.7
R9606_22258.2	XM_017002461.2	84033	0	0.03	0.08	0	0.05	0	0	0.04	0.14	0	0.08	0	0	13.61	41.83	0	20.22	0	0.0366666666666667	0.0166666666666667	0.06	0.0266666666666667	18.48	6.74
R9606_19492.1	XR_001746996.1	10529	0.50	0.75	0.61	0.18	0.29	0.66	0.85	1.23	1.03	0.31	0.49	1.12	22.01	33.87	27.69	7.44	10.82	27.69	0.62	0.376666666666667	1.03666666666667	0.64	27.8566666666667	15.3166666666667
R9606_143277.1	XM_017003300.1	1286	0	0	0	0	0	0.02	0	0	0	0	0	0.03	0	0	0	0	0	1.35	0	0.00666666666666667	0	0.01	0	0.45
R9606_110713.1	XM_005248567.1	64087	11.87	22.97	17.16	15.43	20.87	7.50	20.06	37.79	29.17	25.60	34.81	12.71	570.33	1134.84	857.37	678.78	845.68	342.12	17.3333333333333	14.6	29.0066666666667	24.3733333333333	854.18	622.193333333333
R9606_93186.2	XM_011533030.2	64241	0.06	0.03	0	0	0	0.05	0.10	0.05	0	0	0	0.08	4.00	2.00	0	0	0	3.00	0.03	0.0166666666666667	0.05	0.0266666666666667	2	1
R9606_2938.2	XM_011528472.2	105376917	0	0	0.04	0	0	0	0	0	0.06	0	0	0	0	0	1.00	0	0	0	0.0133333333333333	0	0.02	0	0.333333333333333	0
R9606_15984.1	NM_001349259.1	55683	0	0.66	1.98	0.36	0.34	1.01	0	1.09	3.36	0.60	0.57	1.71	0	51.50	155.78	25.15	21.92	72.76	0.88	0.57	1.48333333333333	0.96	69.0933333333333	39.9433333333333
R9606_107379.1	XM_024446077.1	5066	0.51	1.03	0.26	0.86	0.21	1.14	0.86	1.70	0.45	1.43	0.36	1.94	26.07	54.62	14.17	40.53	9.26	55.95	0.6	0.736666666666667	1.00333333333333	1.24333333333333	31.62	35.2466666666667
R9606_152165.1	NM_001243704.1	7541	0	0	3.17	6.85	7.99	3.74	0	0	5.38	11.36	13.32	6.33	0	0	152.46	290.17	311.81	164.12	1.05666666666667	6.19333333333333	1.79333333333333	10.3366666666667	50.82	255.366666666667
R9606_22813.1	NM_001304795.1	150290	0	0.21	0.21	0.13	0.19	0.13	0	0.35	0.35	0.22	0.32	0.22	0	3.82	3.79	2.12	2.87	2.16	0.14	0.15	0.233333333333333	0.253333333333333	2.53666666666667	2.38333333333333
R9606_91005.1	XM_017011665.1	10165	0.60	0	0	1.81	1.57	1.08	1.01	0	0	3.00	2.61	1.84	24.40	0	0	67.44	53.75	41.83	0.2	1.48666666666667	0.336666666666667	2.48333333333333	8.13333333333333	54.34
R9606_42548.1	NM_001287394.1	170622	0	0	0	0.10	0	0	0	0	0	0.17	0	0	0	0	0	2.08	0	0	0	0.0333333333333333	0	0.0566666666666667	0	0.693333333333333
R9606_4210.4	XM_005254778.4	9187	0	0	0.31	0	0	0.26	0	0	0.52	0	0	0.43	0	0	27.91	0	0	21.16	0.103333333333333	0.0866666666666667	0.173333333333333	0.143333333333333	9.30333333333333	7.05333333333333
R9606_30703.2	XM_011540553.2	113444	5.63	4.15	5.55	4.28	2.59	4.31	9.51	6.83	9.43	7.11	4.32	7.30	260.02	197.27	266.82	181.42	101.10	189.26	5.11	3.72666666666667	8.59	6.24333333333333	241.37	157.26
R9606_7967.2	NM_001258275.2	154075	0.25	0	0	0	0	0	0.42	0	0	0	0	0	8.02	0	0	0	0	0	0.0833333333333333	0	0.14	0	2.67333333333333	0
R9606_60860.3	XM_005261764.3	8398	1.51	0.71	1.07	0	0.36	1.81	2.54	1.17	1.82	0	0.60	3.06	66.10	32.11	48.83	0	13.36	75.38	1.09666666666667	0.723333333333333	1.84333333333333	1.22	49.0133333333333	29.58
R9606_126344.1	NM_001321546.1	9373	0.89	0.92	1.69	0.51	1.37	1.19	1.51	1.51	2.88	0.84	2.29	2.02	60.24	63.88	118.94	31.43	78.12	76.36	1.16666666666667	1.02333333333333	1.96666666666667	1.71666666666667	81.02	61.97
R9606_110663.3	XM_011510863.3	23363	0	0	0	0.05	0.07	0	0	0	0	0.09	0.12	0	0	0	0	3.46	4.22	0	0	0.04	0	0.07	0	2.56
R9606_138375.1	NM_001286084.1	51504	4.76	3.62	4.14	5.84	7.78	4.16	8.04	5.96	7.04	9.69	12.98	7.05	85.90	67.25	77.89	97.34	119.04	71.61	4.17333333333333	5.92666666666667	7.01333333333333	9.90666666666667	77.0133333333333	95.9966666666667
R9606_125327.1	XR_002956958.1	143187	0.19	0.23	0.16	0.52	0.55	0.23	0.32	0.38	0.28	0.86	0.92	0.39	14.42	18.32	13.07	36.51	35.53	16.55	0.193333333333333	0.433333333333333	0.326666666666667	0.723333333333333	15.27	29.53
R9606_123860.1	XM_024449127.1	647135	0.37	0	0	0	0.01	0	0.62	0	0	0	0.02	0	36.91	0	0	0	1.08	0	0.123333333333333	0.00333333333333333	0.206666666666667	0.00666666666666667	12.3033333333333	0.36
R9606_44798.1	XM_024447360.1	101929400	0.33	0	0	0.08	0.09	0.75	0.56	0	0	0.13	0.15	1.27	9.71	0	0	2.11	2.24	20.79	0.11	0.306666666666667	0.186666666666667	0.516666666666667	3.23666666666667	8.38
R9606_126681.3	XR_943491.3	55671	0	0	0	0	0	0.34	0	0	0	0	0	0.57	0	0	0	0	0	20.12	0	0.113333333333333	0	0.19	0	6.70666666666667
R9606_137341.1	NM_001353305.1	51571	0.06	0	0	0	0	0.01	0.11	0	0	0	0	0.02	3.29	0	0	0	0	0.58	0.02	0.00333333333333333	0.0366666666666667	0.00666666666666667	1.09666666666667	0.193333333333333
R9606_39244.3	NM_018279.3	55266	8.62	5.36	6.24	11.28	7.79	9.90	14.56	8.81	10.61	18.71	12.99	16.77	563.00	360.00	424.00	674.00	429.00	614.00	6.74	9.65666666666667	11.3266666666667	16.1566666666667	449	572.333333333333
R9606_10621.2	XM_011529783.2	875	0.01	0	0	0	0.28	0	0.02	0	0	0	0.46	0	0.37	0	0	0	8.55	0	0.00333333333333333	0.0933333333333333	0.00666666666666667	0.153333333333333	0.123333333333333	2.85
R9606_94332.1	XM_017023279.1	51741	0	0.24	0.12	0	0.17	0	0	0.40	0.20	0	0.28	0	0	6.44	3.14	0	3.70	0	0.12	0.0566666666666667	0.2	0.0933333333333333	3.19333333333333	1.23333333333333
R9606_53982.3	NM_004387.3	1482	0	0	0.89	0.99	0.16	0	0	0	1.51	1.64	0.27	0	0	0	20.45	20.00	3.00	0	0.296666666666667	0.383333333333333	0.503333333333333	0.636666666666667	6.81666666666667	7.66666666666667
R9606_67902.2	XM_005270668.2	23266	0	1.15	0	0	0	0	0	1.89	0	0	0	0	0	97.62	0	0	0	0	0.383333333333333	0	0.63	0	32.54	0
R9606_27196.1	XM_017017954.1	55031	0.60	0.18	0.35	0.46	0.36	0.32	1.02	0.29	0.59	0.77	0.60	0.54	69.54	20.84	41.75	48.72	34.79	34.80	0.376666666666667	0.38	0.633333333333333	0.636666666666667	44.0433333333333	39.4366666666667
R9606_138458.2	XM_017003055.2	105369140	0.17	0.04	0.07	0.16	0.12	0.22	0.29	0.07	0.11	0.27	0.20	0.37	11.63	2.96	4.73	10.00	6.96	13.98	0.0933333333333333	0.166666666666667	0.156666666666667	0.28	6.44	10.3133333333333
R9606_42308.1	NM_001258264.1	7404	0	0	0	0	0	0.14	0	0	0	0	0	0.23	0	0	0	0	0	12.16	0	0.0466666666666667	0	0.0766666666666667	0	4.05333333333333
R9606_71167.2	NM_001099781.2	2687	2.59	0	0.49	0.43	1.27	0.32	4.37	0	0.83	0.71	2.12	0.55	88.08	0	17.33	13.42	36.44	10.51	1.02666666666667	0.673333333333333	1.73333333333333	1.12666666666667	35.1366666666667	20.1233333333333
R9606_48137.3	NM_030915.3	81606	26.57	18.48	20.89	23.08	22.96	17.61	44.90	30.40	35.51	38.29	38.30	29.83	1073.93	768.16	878.30	854.86	783.24	676.04	21.98	21.2166666666667	36.9366666666667	35.4733333333333	906.796666666667	771.38
R9606_141986.3	XM_006711749.3	148789	0.04	0.14	0.15	0.17	0.13	0.08	0.06	0.23	0.25	0.28	0.22	0.14	1.27	4.85	5.18	5.15	3.79	2.57	0.11	0.126666666666667	0.18	0.213333333333333	3.76666666666667	3.83666666666667
R9606_48114.3	XM_006721463.3	1497	0	0.47	0	0	1.34	0.50	0	0.77	0	0	2.23	0.85	0	16.20	0	0	37.86	16.02	0.156666666666667	0.613333333333333	0.256666666666667	1.02666666666667	5.4	17.96
R9606_123687.1	XM_017026969.1	55786	0	0	0.15	0	0	0.17	0	0	0.26	0	0	0.29	0	0	4.62	0	0	4.76	0.05	0.0566666666666667	0.0866666666666667	0.0966666666666667	1.54	1.58666666666667
R9606_57970.1	NM_001330243.1	79611	0.49	0	0	0	0.98	0	0.83	0	0	0	1.64	0	27.84	0	0	0	46.93	0	0.163333333333333	0.326666666666667	0.276666666666667	0.546666666666667	9.28	15.6433333333333
R9606_126059.1	XM_017005049.1	80731	0.30	0.25	0.13	0.58	0.26	0.03	0.51	0.41	0.21	0.97	0.44	0.06	19.20	16.45	8.37	34.10	14.23	2.00	0.226666666666667	0.29	0.376666666666667	0.49	14.6733333333333	16.7766666666667
R9606_36619.1	XM_005257668.1	79643	0.64	0.76	0.60	0.51	0	0.95	1.08	1.25	1.02	0.85	0	1.61	6.73	8.20	6.57	4.99	0	9.56	0.666666666666667	0.486666666666667	1.11666666666667	0.82	7.16666666666667	4.85
R9606_23298.1	XM_017022300.1	51332	0.35	0.76	0.79	0.52	0.05	0	0.59	1.26	1.35	0.86	0.08	0	57.97	129.99	136.58	77.92	6.72	0	0.633333333333333	0.19	1.06666666666667	0.313333333333333	108.18	28.2133333333333
R9606_30537.1	XM_024446039.1	3187	0	0.32	0.28	0	0	0	0	0.52	0.47	0	0	0	0	11.23	9.98	0	0	0	0.2	0	0.33	0	7.07	0
R9606_16245.3	NM_024056.3	79022	8.45	10.26	10.02	10.34	4.29	5.75	14.27	16.89	17.03	17.15	7.16	9.74	167.58	209.43	206.91	189.02	72.06	108.63	9.57666666666667	6.79333333333333	16.0633333333333	11.35	194.64	123.236666666667
R9606_2037.1	XM_024447770.1	10580	0	0	0	0.04	0	0	0	0	0	0.06	0	0	0	0	0	3.25	0	0	0	0.0133333333333333	0	0.02	0	1.08333333333333
R9606_51289.2	XM_011539971.2	56624	0	0	0.04	0	0.14	0	0	0	0.06	0	0.23	0	0	0	2.62	0	7.88	0	0.0133333333333333	0.0466666666666667	0.02	0.0766666666666667	0.873333333333333	2.62666666666667
R9606_23041.1	XM_017029750.1	6594	0.31	0.18	0.11	0	0	0	0.53	0.30	0.19	0	0	0	16.64	9.88	6.12	0	0	0	0.2	0	0.34	0	10.88	0
R9606_78387.1	XM_024447027.1	107986729	0.63	0.55	0	0	3.38	2.09	1.07	0.90	0	0	5.64	3.54	3.14	2.79	0	0	14.43	10.01	0.393333333333333	1.82333333333333	0.656666666666667	3.06	1.97666666666667	8.14666666666667
R9606_77962.1	NM_001199535.1	100527943	0.26	0.47	0.22	0.32	0	0	0.44	0.77	0.37	0.53	0	0	3.52	6.57	3.11	4.07	0	0	0.316666666666667	0.106666666666667	0.526666666666667	0.176666666666667	4.4	1.35666666666667
R9606_151771.1	NM_001207063.1	1525	0	0	0	0	0	0.41	0	0	0	0	0	0.70	0	0	0	0	0	30.14	0	0.136666666666667	0	0.233333333333333	0	10.0466666666667
R9606_48713.4	NM_016593.4	51302	0.44	1.40	3.17	1.10	0.55	2.16	0.75	2.30	5.38	1.83	0.91	3.66	14.78	47.75	109.64	33.73	15.41	68.36	1.67	1.27	2.81	2.13333333333333	57.39	39.1666666666667
R9606_106967.4	XM_006716666.4	83940	0	0	0.82	0	0	0	0	0	1.39	0	0	0	0	0	12.57	0	0	0	0.273333333333333	0	0.463333333333333	0	4.19	0
R9606_69763.1	XM_017026392.1	162966	1.55	1.81	0.56	0.76	0.07	2.81	2.61	2.97	0.95	1.26	0.12	4.76	64.12	76.95	24.19	28.85	2.48	110.72	1.30666666666667	1.21333333333333	2.17666666666667	2.04666666666667	55.0866666666667	47.35
R9606_143937.1	XM_017028268.1	11077	0.05	0.02	0.03	0	0.05	0.10	0.08	0.04	0.05	0	0.09	0.17	2.11	1.13	1.37	0	2.12	4.31	0.0333333333333333	0.05	0.0566666666666667	0.0866666666666667	1.53666666666667	2.14333333333333
R9606_43106.1	NM_001134225.1	3631	0.80	0.50	0.35	0.49	0.34	0.37	1.36	0.82	0.59	0.81	0.57	0.62	76.54	49.04	34.66	42.37	27.66	33.09	0.55	0.4	0.923333333333333	0.666666666666667	53.4133333333333	34.3733333333333
R9606_103464.2	XM_017008584.2	7323	0.64	0.47	0.46	0.32	0.23	0.97	1.09	0.77	0.79	0.53	0.39	1.65	29.28	22.00	21.95	13.41	8.89	41.91	0.523333333333333	0.506666666666667	0.883333333333333	0.856666666666667	24.41	21.4033333333333
R9606_118589.1	XR_002958698.1	51586	0	0.30	0	0.43	0	0.50	0	0.50	0	0.72	0	0.85	0	16.60	0	21.27	0	25.70	0.1	0.31	0.166666666666667	0.523333333333333	5.53333333333333	15.6566666666667
R9606_105579.2	XM_017012589.2	78996	2.79	0.29	1.22	0.76	0.60	0.81	4.71	0.48	2.07	1.26	0.99	1.38	65.10	6.96	29.56	16.31	11.78	18.08	1.43333333333333	0.723333333333333	2.42	1.21	33.8733333333333	15.39
R9606_139315.4	NM_021814.4	60481	179.80	444.24	544.11	106.16	192.70	39.40	303.83	730.93	924.58	176.15	321.48	66.74	7428.58	18877.82	23379.00	4019.74	6719.51	1546.31	389.383333333333	112.753333333333	653.113333333333	188.123333333333	16561.8	4095.18666666667
R9606_30641.1	NM_001351561.1	165055	0.24	0	0	0	0.14	0.27	0.40	0	0	0	0.23	0.45	5.87	0	0	0	2.88	6.35	0.08	0.136666666666667	0.133333333333333	0.226666666666667	1.95666666666667	3.07666666666667
R9606_115111.5	XM_005272111.5	83989	0	0.22	0.16	0	0.29	0.10	0	0.36	0.27	0	0.48	0.16	0	17.54	13.12	0	19.11	7.08	0.126666666666667	0.13	0.21	0.213333333333333	10.22	8.73
R9606_94321.1	XM_017025782.1	4729	1.74	3.86	2.42	3.04	6.68	1.85	2.95	6.36	4.12	5.04	11.15	3.14	24.48	55.78	35.43	39.47	79.58	24.81	2.67333333333333	3.85666666666667	4.47666666666667	6.44333333333333	38.5633333333333	47.9533333333333
R9606_65273.4	XM_006724509.4	6322	0.57	0.30	0	0.00	0.98	0	0.95	0.49	0	0.00	1.64	0	71.12	38.36	0	0.01	103.92	0	0.29	0.326666666666667	0.48	0.546666666666667	36.4933333333333	34.6433333333333
R9606_20317.4	NM_012140.4	1468	14.49	11.42	14.66	6.09	4.41	13.54	24.48	18.79	24.91	10.10	7.36	22.93	387.50	314.14	408.01	149.61	99.69	344.37	13.5233333333333	8.01333333333333	22.7266666666667	13.4633333333333	369.883333333333	197.89
R9606_68349.3	XM_005251645.3	10444	19.35	12.20	12.48	11.95	16.96	17.26	32.70	20.08	21.20	19.83	28.30	29.24	1100.10	713.50	737.48	621.85	813.43	931.51	14.6766666666667	15.39	24.66	25.79	850.36	788.93
R9606_53752.1	XM_017027551.1	102725180	0.30	0.33	0.22	0.19	0.17	0.18	0.50	0.54	0.37	0.31	0.28	0.30	10.45	12.00	8.00	6.00	5.00	6.00	0.283333333333333	0.18	0.47	0.296666666666667	10.15	5.66666666666667
R9606_152157.1	XM_017026242.1	116412	1.30	1.10	0.82	1.07	1.61	0.97	2.20	1.80	1.39	1.78	2.69	1.64	48.05	41.69	31.40	36.27	50.28	34.00	1.07333333333333	1.21666666666667	1.79666666666667	2.03666666666667	40.38	40.1833333333333
R9606_104982.1	XR_002956785.1	4957	0.88	0.43	1.45	1.93	2.02	1.16	1.48	0.70	2.46	3.20	3.38	1.96	57.55	28.89	98.82	115.62	111.95	71.98	0.92	1.70333333333333	1.54666666666667	2.84666666666667	61.7533333333333	99.85
R9606_156020.4	NM_020167.4	56923	0	0	0	0	0.09	0	0	0	0	0	0.14	0	0	0	0	0	2.00	0	0	0.03	0	0.0466666666666667	0	0.666666666666667
R9606_103042.1	XM_006713870.1	2261	13.71	2.06	0.44	5.53	5.90	21.30	23.17	3.38	0.75	9.18	9.85	36.08	826.99	127.58	27.67	305.20	300.31	1219.48	5.40333333333333	10.91	9.1	18.37	327.413333333333	608.33
R9606_31954.2	NM_001142594.2	3705	0.10	0.17	0.21	0.22	0.12	0.22	0.17	0.28	0.36	0.36	0.19	0.37	3.96	6.62	8.40	7.68	3.79	7.89	0.16	0.186666666666667	0.27	0.306666666666667	6.32666666666667	6.45333333333333
R9606_240.1	XM_006722992.1	11136	0	0	0.30	0.26	0	0.30	0	0	0.50	0.43	0	0.51	0	0	5.84	4.53	0	5.39	0.1	0.186666666666667	0.166666666666667	0.313333333333333	1.94666666666667	3.30666666666667
R9606_67007.2	NM_021246.2	58530	0.59	1.55	11.65	14.81	2.88	3.72	1.00	2.55	19.79	24.57	4.81	6.31	2.20	5.91	45.23	52.81	9.25	13.39	4.59666666666667	7.13666666666667	7.78	11.8966666666667	17.78	25.15
R9606_25779.1	NM_001251902.1	8711	0	0.08	0	0	0	0.71	0	0.13	0	0	0	1.21	0	3.33	0	0	0	27.18	0.0266666666666667	0.236666666666667	0.0433333333333333	0.403333333333333	1.11	9.06
R9606_147615.3	NM_152411.3	136051	4.82	5.74	5.77	6.42	7.39	3.84	8.15	9.45	9.80	10.66	12.34	6.51	218.00	267.00	271.00	266.00	282.00	165.00	5.44333333333333	5.88333333333333	9.13333333333333	9.83666666666667	252	237.666666666667
R9606_127801.3	XM_011523626.3	10517	0.08	0	0.04	0.25	0.04	0.04	0.13	0	0.07	0.41	0.06	0.07	2.81	0	1.48	8.17	1.12	1.45	0.04	0.11	0.0666666666666667	0.18	1.43	3.58
R9606_50993.1	NM_001287808.1	84879	0	0	0	6.53	6.91	0.90	0	0	0	10.83	11.53	1.52	0	0	0	153.51	149.52	21.89	0	4.78	0	7.96	0	108.306666666667
R9606_45010.2	XM_011526568.2	162972	0	0	0	0.13	0.14	0.06	0	0	0	0.22	0.23	0.10	0	0	0	9.79	9.58	4.56	0	0.11	0	0.183333333333333	0	7.97666666666667
R9606_123677.2	XM_006722622.2	10781	1.68	1.51	0.61	0.88	2.40	0	2.84	2.48	1.04	1.46	4.00	0	75.97	69.92	28.61	36.31	91.39	0	1.26666666666667	1.09333333333333	2.12	1.82	58.1666666666667	42.5666666666667
R9606_27432.4	NM_001302.4	1325	0.36	0.33	0.13	0.53	0.57	0.18	0.60	0.54	0.22	0.89	0.95	0.31	5.59	5.28	2.11	7.75	7.55	2.71	0.273333333333333	0.426666666666667	0.453333333333333	0.716666666666667	4.32666666666667	6.00333333333333
R9606_63131.4	XM_005247092.4	11342	3.29	1.19	3.72	1.02	0	5.78	5.57	1.96	6.32	1.69	0	9.80	124.15	46.28	145.66	35.11	0	207.02	2.73333333333333	2.26666666666667	4.61666666666667	3.83	105.363333333333	80.71
R9606_93362.1	XM_017027098.1	59348	0.20	0	0	0.25	0.23	0	0.34	0	0	0.41	0.38	0	7.28	0	0	8.13	6.93	0	0.0666666666666667	0.16	0.113333333333333	0.263333333333333	2.42666666666667	5.02
R9606_29484.2	XM_017013118.2	157697	0	0	0.05	0.12	0.10	0.04	0	0	0.08	0.20	0.17	0.07	0	0	1.85	4.30	3.28	1.44	0.0166666666666667	0.0866666666666667	0.0266666666666667	0.146666666666667	0.616666666666667	3.00666666666667
R9606_54220.2	XM_011526808.2	284358	0.35	0	0.23	0	0	0	0.60	0	0.40	0	0	0	10.54	0	7.25	0	0	0	0.193333333333333	0	0.333333333333333	0	5.93	0
R9606_41415.1	XM_011526693.1	23646	0.73	0	1.58	0	0.09	0.39	1.23	0	2.69	0	0.15	0.67	21.72	0	49.18	0	2.21	11.16	0.77	0.16	1.30666666666667	0.273333333333333	23.6333333333333	4.45666666666667
R9606_86931.2	XM_011517320.2	80778	0.63	0	0	3.29	0	2.46	1.06	0	0	5.46	0	4.16	15.56	0	0	74.68	0	57.67	0.21	1.91666666666667	0.353333333333333	3.20666666666667	5.18666666666667	44.1166666666667
R9606_140966.3	XM_006722102.3	80174	0	0.11	0	0	0	0	0	0.17	0	0	0	0	0	5.03	0	0	0	0	0.0366666666666667	0	0.0566666666666667	0	1.67666666666667	0
R9606_61433.4	NM_024763.4	79819	0.26	0.09	0.42	0	0	0.16	0.45	0.14	0.72	0	0	0.27	14.16	4.70	23.49	0	0	7.97	0.256666666666667	0.0533333333333333	0.436666666666667	0.09	14.1166666666667	2.65666666666667
R9606_50653.1	NM_001346550.1	84456	0	0	1.17	1.35	0.71	0	0	0	1.98	2.24	1.19	0	0	0	70.00	71.30	34.58	0	0.39	0.686666666666667	0.66	1.14333333333333	23.3333333333333	35.2933333333333
R9606_55442.2	NM_003481.2	8078	26.26	23.19	22.05	18.00	19.68	23.66	44.37	38.16	37.46	29.86	32.83	40.07	1129.01	1025.71	985.80	709.03	713.95	966.10	23.8333333333333	20.4466666666667	39.9966666666667	34.2533333333333	1046.84	796.36
R9606_91997.2	XM_005251826.2	23048	0	1.56	1.85	0	1.79	0	0	2.57	3.14	0	2.99	0	0	121.33	145.08	0	114.17	0	1.13666666666667	0.596666666666667	1.90333333333333	0.996666666666667	88.8033333333333	38.0566666666667
R9606_142047.2	XM_011528137.2	56927	27.36	25.55	22.96	24.05	27.18	16.64	46.24	42.04	39.01	39.91	45.34	28.19	687.12	660.00	599.80	555.35	577.06	397.58	25.29	22.6233333333333	42.43	37.8133333333333	648.973333333333	509.996666666667
R9606_121384.2	XM_017027388.2	84787	1.00	0.82	0.13	0.90	1.84	1.33	1.69	1.35	0.22	1.49	3.07	2.26	42.73	36.05	5.64	35.05	66.18	53.97	0.65	1.35666666666667	1.08666666666667	2.27333333333333	28.14	51.7333333333333
R9606_41327.3	NM_018927.3	56099	2.81	1.34	2.19	3.24	2.46	3.74	4.75	2.21	3.71	5.37	4.10	6.34	188.06	92.33	151.97	197.94	138.70	237.61	2.11333333333333	3.14666666666667	3.55666666666667	5.27	144.12	191.416666666667
R9606_7788.1	NM_001318930.1	6120	2.75	0	0	0	0	0	4.65	0	0	0	0	0	123.46	0	0	0	0	0	0.916666666666667	0	1.55	0	41.1533333333333	0
R9606_59468.2	XM_011513722.2	57205	4.48	2.11	2.71	4.71	3.45	3.54	7.57	3.48	4.61	7.81	5.75	6.00	372.22	180.56	234.08	357.31	241.11	279.15	3.1	3.9	5.22	6.52	262.286666666667	292.523333333333
R9606_133335.3	XM_006715380.3	22832	0	0	0	0	0	0.09	0	0	0	0	0	0.16	0	0	0	0	0	6.41	0	0.03	0	0.0533333333333333	0	2.13666666666667
R9606_124297.1	NM_001317206.1	51523	0	0	0	0.28	0	0	0	0	0	0.47	0	0	0	0	0	8.95	0	0	0	0.0933333333333333	0	0.156666666666667	0	2.98333333333333
R9606_84949.1	NM_001083589.1	1875	0.04	1.72	1.79	1.66	0.81	1.78	0.07	2.83	3.04	2.76	1.35	3.01	0.81	36.81	38.72	31.91	14.22	35.27	1.18333333333333	1.41666666666667	1.98	2.37333333333333	25.4466666666667	27.1333333333333
R9606_97677.1	NM_001354121.1	340481	0.45	0.27	0.36	0.26	0	0	0.76	0.44	0.61	0.42	0	0	60.16	36.80	49.51	31.08	0	0	0.36	0.0866666666666667	0.603333333333333	0.14	48.8233333333333	10.36
R9606_69025.1	NM_001270460.1	6487	0.13	0	0.23	0.57	0	0	0.22	0	0.39	0.95	0	0	3.81	0	7.05	15.39	0	0	0.12	0.19	0.203333333333333	0.316666666666667	3.62	5.13
R9606_36315.2	XM_011544450.2	2260	3.67	2.27	3.81	6.29	5.95	2.58	6.20	3.74	6.48	10.43	9.93	4.37	242.25	154.45	261.83	379.71	331.52	161.80	3.25	4.94	5.47333333333333	8.24333333333333	219.51	291.01
R9606_93919.3	XM_005251428.3	25822	1.96	0.19	3.66	8.14	2.19	0	3.32	0.32	6.22	13.51	3.65	0	63.01	6.40	122.16	239.75	59.26	0	1.93666666666667	3.44333333333333	3.28666666666667	5.72	63.8566666666667	99.67
R9606_76819.1	NM_001286952.1	158234	1.02	0	0	0.48	0	0.45	1.72	0	0	0.80	0	0.77	27.86	0	0	12.15	0	11.79	0.34	0.31	0.573333333333333	0.523333333333333	9.28666666666667	7.98
R9606_29722.1	XM_017003944.1	307	0.59	0.22	0	0.32	0.66	0	1.00	0.36	0	0.53	1.10	0	26.70	10.28	0	13.34	25.14	0	0.27	0.326666666666667	0.453333333333333	0.543333333333333	12.3266666666667	12.8266666666667
R9606_144980.3	NM_001284213.3	831	5.15	0.01	5.18	8.24	5.17	1.52	8.70	0.02	8.79	13.67	8.63	2.57	307.76	0.90	321.51	450.26	260.74	86.05	3.44666666666667	4.97666666666667	5.83666666666667	8.29	210.056666666667	265.683333333333
R9606_66496.2	NM_080679.2	1302	0	0.35	0	0.53	0.58	0	0	0.58	0	0.89	0.96	0	0	31.48	0	42.07	41.82	0	0.116666666666667	0.37	0.193333333333333	0.616666666666667	10.4933333333333	27.9633333333333
R9606_79244.1	XR_001747858.1	338707	0	0.24	0.23	0.22	0.30	0.32	0	0.39	0.40	0.36	0.51	0.54	0	11.78	11.76	9.61	12.50	14.85	0.156666666666667	0.28	0.263333333333333	0.47	7.84666666666667	12.32
R9606_132359.1	XM_017027795.1	26074	0	0	0.03	0	0	0.03	0	0	0.06	0	0	0.05	0	0	1.18	0	0	1.00	0.01	0.01	0.02	0.0166666666666667	0.393333333333333	0.333333333333333
R9606_147732.3	XM_005254998.3	9899	0.33	0.00	0	0.64	0.19	0	0.56	0.00	0	1.06	0.32	0	53.70	0.22	0	94.84	26.20	0	0.11	0.276666666666667	0.186666666666667	0.46	17.9733333333333	40.3466666666667
R9606_24899.1	XM_006722927.1	84971	11.95	14.26	10.28	15.63	27.08	10.90	20.20	23.47	17.47	25.94	45.18	18.46	256.37	314.63	229.53	308.74	491.54	222.47	12.1633333333333	17.87	20.38	29.86	266.843333333333	340.916666666667
R9606_4349.1	XR_001737425.1	79932	0.13	0	0	0	0	0.29	0.22	0	0	0	0	0.50	5.45	0	0	0	0	11.53	0.0433333333333333	0.0966666666666667	0.0733333333333333	0.166666666666667	1.81666666666667	3.84333333333333
R9606_112277.3	NM_015324.3	23378	6.50	5.72	5.98	5.48	6.27	3.89	10.99	9.41	10.16	9.10	10.46	6.58	151.01	136.59	144.50	117.23	123.23	85.91	6.06666666666667	5.21333333333333	10.1866666666667	8.71333333333333	144.033333333333	108.79
R9606_26940.3	NM_000123.3	2073	16.75	13.84	9.27	12.99	15.61	19.19	28.30	22.78	15.75	21.56	26.05	32.51	955.00	812.00	549.47	678.00	750.92	1039.00	13.2866666666667	15.93	22.2766666666667	26.7066666666667	772.156666666667	822.64
R9606_122958.2	XM_011538752.2	80024	1.27	1.23	0.89	2.74	3.83	1.13	2.15	2.02	1.51	4.54	6.38	1.92	54.58	54.19	39.64	107.44	138.28	46.08	1.13	2.56666666666667	1.89333333333333	4.28	49.47	97.2666666666667
R9606_141569.1	XM_006719079.1	4257	0.38	0.88	0.80	0.14	1.44	0	0.65	1.45	1.36	0.23	2.41	0	5.15	12.22	11.22	1.72	16.52	0	0.686666666666667	0.526666666666667	1.15333333333333	0.88	9.53	6.08
R9606_125139.2	XM_011544178.2	343172	0	0	0.04	0.05	0.05	0.02	0	0	0.07	0.08	0.08	0.04	0	0	2.00	2.00	2.00	1.00	0.0133333333333333	0.04	0.0233333333333333	0.0666666666666667	0.666666666666667	1.66666666666667
R9606_143225.3	NM_032681.3	84767	0.05	0	0	0	0	0	0.08	0	0	0	0	0	1.00	0	0	0	0	0	0.0166666666666667	0	0.0266666666666667	0	0.333333333333333	0
R9606_68810.1	NM_001289125.1	3455	1.12	0.57	0.71	1.81	0.44	1.78	1.89	0.95	1.20	3.00	0.74	3.02	45.66	24.12	30.02	67.59	15.24	69.04	0.8	1.34333333333333	1.34666666666667	2.25333333333333	33.2666666666667	50.6233333333333
R9606_137309.1	NM_001354768.1	4901	0.48	0.12	0.17	0.02	0.33	0.13	0.80	0.20	0.30	0.03	0.56	0.21	23.65	6.14	9.02	0.80	14.01	5.96	0.256666666666667	0.16	0.433333333333333	0.266666666666667	12.9366666666667	6.92333333333333
R9606_107902.2	NM_001164309.2	55786	0.14	0.37	0.54	0.63	0.53	0.32	0.24	0.60	0.91	1.05	0.89	0.54	4.64	12.28	18.21	18.96	14.75	9.88	0.35	0.493333333333333	0.583333333333333	0.826666666666667	11.71	14.53
R9606_150495.2	XM_017006430.2	4154	0.87	0.38	0.37	0.42	0	0.63	1.47	0.62	0.64	0.69	0	1.07	64.86	29.13	29.06	28.39	0	44.82	0.54	0.35	0.91	0.586666666666667	41.0166666666667	24.4033333333333
R9606_115953.1	XM_017006927.1	57337	2.16	1.76	0	4.46	0	2.30	3.66	2.89	0	7.40	0	3.90	140.66	117.57	0	265.22	0	142.05	1.30666666666667	2.25333333333333	2.18333333333333	3.76666666666667	86.0766666666667	135.756666666667
R9606_51958.1	NM_001349239.1	1657	0	0.69	0	0.11	0	0.76	0	1.13	0	0.17	0	1.29	0	113.86	0	15.44	0	115.75	0.23	0.29	0.376666666666667	0.486666666666667	37.9533333333333	43.73
R9606_40674.1	XM_017018719.1	10818	3.80	2.99	3.66	4.07	3.89	4.27	6.42	4.92	6.22	6.75	6.49	7.24	344.50	279.00	344.68	336.97	297.37	367.57	3.48333333333333	4.07666666666667	5.85333333333333	6.82666666666667	322.726666666667	333.97
R9606_2071.1	XR_002957534.1	145389	0.54	0.59	0.56	0.49	0.37	0	0.92	0.98	0.96	0.81	0.61	0	13.24	14.92	14.34	10.96	7.59	0	0.563333333333333	0.286666666666667	0.953333333333333	0.473333333333333	14.1666666666667	6.18333333333333
R9606_76777.1	XM_017019560.1	55259	0	0	0.04	0	0	0	0	0	0.07	0	0	0	0	0	1.39	0	0	0	0.0133333333333333	0	0.0233333333333333	0	0.463333333333333	0
R9606_137878.4	NM_004628.4	7508	10.47	3.42	4.83	3.72	1.56	12.15	17.68	5.62	8.20	6.17	2.59	20.57	541.65	181.82	259.75	176.33	67.91	596.83	6.24	5.81	10.5	9.77666666666667	327.74	280.356666666667
R9606_22867.1	NM_001184962.1	23089	0.44	0.28	0.29	0.32	0.51	0.59	0.75	0.47	0.50	0.53	0.85	1.00	41.50	27.25	28.50	27.25	40.00	52.25	0.336666666666667	0.473333333333333	0.573333333333333	0.793333333333333	32.4166666666667	39.8333333333333
R9606_642.1	NM_001135212.1	51661	1.07	0.70	0.11	1.22	0.60	0.33	1.81	1.15	0.19	2.03	1.01	0.55	42.65	28.71	4.53	44.65	20.32	12.37	0.626666666666667	0.716666666666667	1.05	1.19666666666667	25.2966666666667	25.78
R9606_98755.2	NM_001080514.2	642658	0.86	1.21	1.76	4.16	3.79	1.53	1.45	1.99	2.99	6.91	6.33	2.60	10.61	15.46	22.74	47.85	39.95	18.14	1.27666666666667	3.16	2.14333333333333	5.28	16.27	35.3133333333333
R9606_65944.4	NM_000782.4	1591	0	0	0.32	0.23	0	0	0	0	0.54	0.39	0	0	0	0	15.00	9.64	0	0	0.106666666666667	0.0766666666666667	0.18	0.13	5	3.21333333333333
R9606_110324.1	NM_001348369.1	5271	0.17	0.58	0.23	0	0.89	1.16	0.28	0.96	0.39	0	1.49	1.96	7.59	27.30	10.94	0	34.38	50.18	0.326666666666667	0.683333333333333	0.543333333333333	1.15	15.2766666666667	28.1866666666667
R9606_27137.2	NM_153427.2	5308	0	0.05	0.07	0.16	0	0	0	0.08	0.12	0.27	0	0	0	2.06	3.02	6.47	0	0	0.04	0.0533333333333333	0.0666666666666667	0.09	1.69333333333333	2.15666666666667
R9606_100767.2	NM_001082537.2	79600	4.76	4.36	3.47	1.50	4.09	3.65	8.05	7.18	5.90	2.49	6.82	6.18	128.46	120.99	97.46	37.14	93.20	93.58	4.19666666666667	3.08	7.04333333333333	5.16333333333333	115.636666666667	74.64
R9606_55289.1	NM_001282162.1	832	0.16	0.59	0.26	1.29	0.87	0.17	0.27	0.98	0.44	2.14	1.45	0.29	4.53	17.20	7.58	33.43	20.61	4.56	0.336666666666667	0.776666666666667	0.563333333333333	1.29333333333333	9.77	19.5333333333333
R9606_133479.1	XM_024450248.1	29800	0.20	0.22	0.23	0.27	0	0	0.34	0.37	0.39	0.45	0	0	5.21	6.00	6.14	6.52	0	0	0.216666666666667	0.09	0.366666666666667	0.15	5.78333333333333	2.17333333333333
R9606_72841.1	XM_017024252.1	147166	0	0.86	0	0.47	0.61	0.28	0	1.42	0	0.78	1.02	0.48	0	25.29	0	12.38	14.72	7.66	0.286666666666667	0.453333333333333	0.473333333333333	0.76	8.43	11.5866666666667
R9606_145036.2	XM_017003697.2	23363	0	0	0.10	0.06	0	0	0	0	0.18	0.09	0	0	0	0	9.35	4.39	0	0	0.0333333333333333	0.02	0.06	0.03	3.11666666666667	1.46333333333333
R9606_4356.1	XM_017017845.1	50507	0.26	0	0.26	0.35	0.22	0.07	0.44	0	0.44	0.58	0.37	0.11	6.50	0	6.75	8.05	4.71	1.57	0.173333333333333	0.213333333333333	0.293333333333333	0.353333333333333	4.41666666666667	4.77666666666667
R9606_127069.2	XM_011519690.2	80013	0.44	0.02	0	0.80	0.55	1.01	0.75	0.04	0	1.32	0.92	1.70	19.65	1.04	0	32.40	20.67	42.50	0.153333333333333	0.786666666666667	0.263333333333333	1.31333333333333	6.89666666666667	31.8566666666667
R9606_87991.2	XM_011513164.2	79825	0.10	0.18	0	0	0	0.09	0.17	0.30	0	0	0	0.15	3.72	7.19	0	0	0	3.19	0.0933333333333333	0.03	0.156666666666667	0.05	3.63666666666667	1.06333333333333
R9606_114528.1	NM_001261412.1	10540	10.93	9.34	8.77	7.26	12.40	7.12	18.46	15.37	14.90	12.04	20.68	12.05	312.00	274.36	260.52	190.32	299.20	193.24	9.68	8.92666666666667	16.2433333333333	14.9233333333333	282.293333333333	227.586666666667
R9606_38444.1	NM_001319844.1	65981	0	0.07	0	0	0	0	0	0.12	0	0	0	0	0	3.83	0	0	0	0	0.0233333333333333	0	0.04	0	1.27666666666667	0
R9606_42531.4	XM_006717064.4	286207	0	0	0	0	0.07	0	0	0	0	0	0.12	0	0	0	0	0	1.20	0	0	0.0233333333333333	0	0.04	0	0.4
R9606_113991.2	XM_011541651.2	54991	0	0	0	0	0.26	0	0	0	0	0	0.44	0	0	0	0	0	7.75	0	0	0.0866666666666667	0	0.146666666666667	0	2.58333333333333
R9606_108464.3	NM_007241.3	11267	41.33	39.06	37.36	35.29	36.12	29.43	69.85	64.27	63.48	58.56	60.26	49.84	668.63	649.93	629.28	527.40	495.30	453.73	39.25	33.6133333333333	65.8666666666667	56.22	649.28	492.143333333333
R9606_91786.1	XR_001738595.1	11262	0.28	0	0	0.15	0	0	0.47	0	0	0.25	0	0	11.79	0	0	5.77	0	0	0.0933333333333333	0.05	0.156666666666667	0.0833333333333333	3.93	1.92333333333333
R9606_53386.1	NM_001256932.1	730183	1.27	0.93	0.61	2.36	1.85	1.98	2.15	1.52	1.03	3.91	3.09	3.35	8.00	6.00	4.00	14.00	10.00	12.00	0.936666666666667	2.06333333333333	1.56666666666667	3.45	6	12
R9606_19446.1	XR_002956817.1	8777	0.05	0.08	0.09	0.18	0.07	0.06	0.09	0.13	0.16	0.30	0.11	0.10	7.87	13.01	15.37	25.71	8.78	8.75	0.0733333333333333	0.103333333333333	0.126666666666667	0.17	12.0833333333333	14.4133333333333
R9606_121203.1	NM_001354765.1	3693	9.91	7.73	0	10.74	13.15	11.39	16.75	12.72	0	17.82	21.94	19.29	566.07	453.92	0	561.21	633.28	617.38	5.88	11.76	9.82333333333333	19.6833333333333	339.996666666667	603.956666666667
R9606_18391.2	XM_011528536.2	128611	0	0.09	0	0.10	0	0	0	0.14	0	0.16	0	0	0	13.13	0	13.11	0	0	0.03	0.0333333333333333	0.0466666666666667	0.0533333333333333	4.37666666666667	4.37
R9606_36149.2	NM_032188.2	84148	14.06	14.75	16.48	19.43	16.11	18.28	23.75	24.28	28.00	32.24	26.87	30.96	281.30	303.73	343.28	358.35	272.88	348.36	15.0966666666667	17.94	25.3433333333333	30.0233333333333	309.436666666667	326.53
R9606_142760.2	XM_017021352.2	51004	2.90	2.47	2.06	3.64	5.70	3.38	4.90	4.07	3.50	6.03	9.51	5.72	99.90	87.59	73.86	114.90	165.69	110.44	2.47666666666667	4.24	4.15666666666667	7.08666666666667	87.1166666666667	130.343333333333
R9606_59081.1	XM_011525891.1	23556	0	0	0	0.17	0	0	0	0	0	0.28	0	0	0	0	0	10.44	0	0	0	0.0566666666666667	0	0.0933333333333333	0	3.48
R9606_45434.1	NM_001353457.1	79788	0	0.31	0.39	0.46	0	0	0	0.51	0.66	0.77	0	0	0	16.47	21.00	22.00	0	0	0.233333333333333	0.153333333333333	0.39	0.256666666666667	12.49	7.33333333333333
R9606_2560.1	NM_001282635.1	1622	3.53	6.43	8.64	5.59	6.70	5.32	5.96	10.57	14.68	9.28	11.17	9.02	30.33	56.86	77.53	44.96	49.15	43.89	6.2	5.87	10.4033333333333	9.82333333333333	54.9066666666667	46
R9606_76642.2	NM_001004343.2	440738	0	0.11	0.21	0.25	0	0.30	0	0.18	0.36	0.42	0	0.51	0	1.66	3.37	3.50	0	4.31	0.106666666666667	0.183333333333333	0.18	0.31	1.67666666666667	2.60333333333333
R9606_7414.1	NM_001351168.1	81544	0	0	0.52	0	0	0	0	0	0.89	0	0	0	0	0	25.18	0	0	0	0.173333333333333	0	0.296666666666667	0	8.39333333333333	0
R9606_2109.2	NM_018980.2	54429	0.76	0.40	0.46	1.34	2.03	1.15	1.28	0.66	0.79	2.22	3.38	1.96	11.00	6.00	7.00	18.00	25.00	16.00	0.54	1.50666666666667	0.91	2.52	8	19.6666666666667
R9606_121215.2	XR_946694.2	55225	0	0	0	0.07	0	0	0	0	0	0.12	0	0	0	0	0	1.62	0	0	0	0.0233333333333333	0	0.04	0	0.54
R9606_98325.3	XR_939750.3	9913	7.52	6.55	5.79	6.31	6.24	5.89	12.70	10.78	9.83	10.47	10.41	9.98	217.86	195.33	174.41	167.98	152.78	162.38	6.62	6.14666666666667	11.1033333333333	10.2866666666667	195.866666666667	161.046666666667
R9606_83933.2	XM_011513847.2	51091	0	0.25	0.25	0	0	0	0	0.41	0.42	0	0	0	0	20.88	20.93	0	0	0	0.166666666666667	0	0.276666666666667	0	13.9366666666667	0
R9606_77071.1	XM_017017941.1	54851	0	0	0	0	0.74	0	0	0	0	0	1.24	0	0	0	0	0	16.44	0	0	0.246666666666667	0	0.413333333333333	0	5.48
R9606_54452.1	NM_001242824.1	2224	85.03	196.64	196.92	43.58	59.28	27.43	143.68	323.54	334.61	72.31	98.89	46.46	1492.36	3550.10	3598.44	705.90	881.45	458.71	159.53	43.43	267.276666666667	72.5533333333333	2880.3	682.02
R9606_60087.3	XM_011511685.3	6556	0.06	0	0.08	0	0	0	0.09	0	0.14	0	0	0	3.16	0	4.97	0	0	0	0.0466666666666667	0	0.0766666666666667	0	2.71	0
R9606_20178.2	XM_011533056.2	6546	0.09	0	0	0	0	0.13	0.15	0	0	0	0	0.21	7.79	0	0	0	0	10.37	0.03	0.0433333333333333	0.05	0.07	2.59666666666667	3.45666666666667
R9606_8252.1	XM_024450997.1	84254	0.44	0	0.23	0	0.30	0	0.75	0	0.39	0	0.49	0	22.55	0	12.29	0	12.70	0	0.223333333333333	0.1	0.38	0.163333333333333	11.6133333333333	4.23333333333333
R9606_93045.2	NM_001009932.2	1774	3.37	3.69	5.36	2.12	2.16	1.93	5.70	6.07	9.10	3.52	3.61	3.28	139.83	157.37	231.04	80.63	75.68	76.20	4.14	2.07	6.95666666666667	3.47	176.08	77.5033333333333
R9606_60475.3	XM_011539751.3	340654	0.49	0.36	0.15	0.61	0.92	1.38	0.83	0.59	0.25	1.02	1.54	2.34	44.10	33.20	13.78	50.21	69.55	117.40	0.333333333333333	0.97	0.556666666666667	1.63333333333333	30.36	79.0533333333333
R9606_13415.1	NM_021231.1	58509	0.89	0.60	1.19	1.95	1.58	1.25	1.50	0.99	2.01	3.23	2.63	2.12	32.47	22.63	45.15	65.41	48.71	43.65	0.893333333333333	1.59333333333333	1.5	2.66	33.4166666666667	52.59
R9606_125416.4	XM_005254425.4	50804	0	0	0	0.18	0	0	0	0	0	0.29	0	0	0	0	0	23.74	0	0	0	0.06	0	0.0966666666666667	0	7.91333333333333
R9606_43581.1	XM_005272304.1	84286	0	2.74	1.21	1.15	2.74	1.22	0	4.50	2.05	1.91	4.57	2.06	0	68.46	30.60	25.77	56.31	28.12	1.31666666666667	1.70333333333333	2.18333333333333	2.84666666666667	33.02	36.7333333333333
R9606_142630.1	XM_017005411.1	98	0	0	0	0.99	0.58	1.35	0	0	0	1.64	0.97	2.28	0	0	0	17.31	9.34	24.45	0	0.973333333333333	0	1.63	0	17.0333333333333
R9606_137634.2	NM_001271872.2	653464	1.26	0	0.94	0	1.20	0.66	2.13	0	1.59	0	1.99	1.11	127.14	0	97.81	0	101.37	62.68	0.733333333333333	0.62	1.24	1.03333333333333	74.9833333333333	54.6833333333333
R9606_129884.1	XR_001745606.1	81790	0	0	0.85	0	1.03	1.34	0	0	1.44	0	1.72	2.27	0	0	44.86	0	44.24	64.57	0.283333333333333	0.79	0.48	1.33	14.9533333333333	36.27
R9606_117224.1	XR_001748748.1	51434	1.14	1.17	1.97	2.26	0.64	2.30	1.93	1.93	3.35	3.76	1.06	3.90	35.83	37.80	64.28	65.16	16.83	68.67	1.42666666666667	1.73333333333333	2.40333333333333	2.90666666666667	45.97	50.22
R9606_116130.3	XM_006724828.3	554	0.10	0.10	0	0.11	0.43	0.27	0.18	0.17	0	0.19	0.72	0.46	4.23	4.24	0	4.23	14.76	10.57	0.0666666666666667	0.27	0.116666666666667	0.456666666666667	2.82333333333333	9.85333333333333
R9606_33019.1	XM_017008409.1	55763	1.24	1.95	1.13	0.83	1.74	1.07	2.10	3.21	1.92	1.38	2.91	1.82	61.68	99.59	58.25	37.72	73.03	50.49	1.44	1.21333333333333	2.41	2.03666666666667	73.1733333333333	53.7466666666667
R9606_94650.2	XM_011520204.2	55346	0.13	0.11	0.08	0.36	0.37	0.62	0.22	0.19	0.14	0.59	0.61	1.04	15.58	14.14	10.54	39.69	37.58	70.96	0.106666666666667	0.45	0.183333333333333	0.746666666666667	13.42	49.41
R9606_128249.3	NM_002973.3	6311	2.12	1.70	1.40	0.22	0.97	1.21	3.59	2.79	2.37	0.37	1.62	2.05	140.11	115.06	95.67	13.43	53.85	75.72	1.74	0.8	2.91666666666667	1.34666666666667	116.946666666667	47.6666666666667
R9606_24062.1	XR_002958803.1	60343	1.05	1.04	1.09	0	1.41	1.62	1.77	1.72	1.86	0	2.36	2.74	23.95	24.55	26.00	0	27.33	35.18	1.06	1.01	1.78333333333333	1.7	24.8333333333333	20.8366666666667
R9606_56567.1	NM_001320395.1	57092	0.60	0	0.23	0.31	0	0	1.01	0	0.40	0.51	0	0	18.81	0	7.61	8.85	0	0	0.276666666666667	0.103333333333333	0.47	0.17	8.80666666666667	2.95
R9606_53558.1	NM_001318746.1	84816	0.23	0.14	0.11	0.73	0.73	0.61	0.39	0.24	0.18	1.22	1.22	1.03	7.29	4.64	3.49	21.09	19.36	18.06	0.16	0.69	0.27	1.15666666666667	5.14	19.5033333333333
R9606_51246.2	NM_006978.2	7737	12.31	10.80	8.71	14.37	14.60	15.75	20.80	17.77	14.80	23.84	24.35	26.68	205.00	185.00	151.00	221.00	206.00	250.00	10.6066666666667	14.9066666666667	17.79	24.9566666666667	180.333333333333	225.666666666667
R9606_30416.1	NM_001352134.1	55786	0	0	0	0	0.30	0.24	0	0	0	0	0.51	0.41	0	0	0	0	9.15	8.27	0	0.18	0	0.306666666666667	0	5.80666666666667
R9606_81521.2	XR_001741287.2	55858	1.64	0.81	0.66	1.22	1.73	1.31	2.77	1.34	1.12	2.02	2.88	2.22	116.59	59.36	48.62	79.21	103.56	88.42	1.03666666666667	1.42	1.74333333333333	2.37333333333333	74.8566666666667	90.3966666666667
R9606_100041.2	XM_005273861.2	23769	0	0	0	0	0.11	0	0	0	0	0	0.18	0	0	0	0	0	15.74	0	0	0.0366666666666667	0	0.06	0	5.24666666666667
R9606_111711.2	XM_011525060.2	57551	1.53	1.61	0.84	1.16	0.37	0	2.59	2.64	1.42	1.92	0.62	0	265.05	286.11	150.48	183.36	54.59	0	1.32666666666667	0.51	2.21666666666667	0.846666666666667	233.88	79.3166666666667
R9606_128190.1	XM_017012936.1	107986860	0.45	0	0.21	0	0	0	0.76	0	0.37	0	0	0	8.00	0	4.00	0	0	0	0.22	0	0.376666666666667	0	4	0
R9606_49101.1	XR_001746171.1	11093	0	0.14	0	0	0	0	0	0.24	0	0	0	0	0	8.02	0	0	0	0	0.0466666666666667	0	0.08	0	2.67333333333333	0
R9606_83125.1	XM_024449939.1	49855	0	0.34	0	0	0	0.28	0	0.55	0	0	0	0.47	0	23.70	0	0	0	18.01	0.113333333333333	0.0933333333333333	0.183333333333333	0.156666666666667	7.9	6.00333333333333
R9606_26431.1	NM_001166261.1	219402	3.92	4.29	8.79	1.07	13.12	6.22	6.62	7.06	14.94	1.77	21.89	10.54	48.35	54.48	113.07	12.21	137.51	73.34	5.66666666666667	6.80333333333333	9.54	11.4	71.9666666666667	74.3533333333333
R9606_125722.1	XM_017003899.1	2888	2.99	0.00	1.99	0	0.65	6.07	5.06	0.00	3.39	0	1.09	10.28	72.72	0.02	50.41	0	13.43	140.21	1.66	2.24	2.81666666666667	3.79	41.05	51.2133333333333
R9606_154282.3	XM_011518265.3	153090	0.00	0	0.34	0	0	0	0.00	0	0.58	0	0	0	0.22	0	33.97	0	0	0	0.113333333333333	0	0.193333333333333	0	11.3966666666667	0
R9606_148546.1	NM_001353814.1	55713	0	0.04	0	0	0	0.27	0	0.07	0	0	0	0.45	0	2.99	0	0	0	16.73	0.0133333333333333	0.09	0.0233333333333333	0.15	0.996666666666667	5.57666666666667
R9606_143235.1	XM_024452312.1	9889	0.43	0.23	0.06	0.65	0.37	0.46	0.74	0.37	0.10	1.08	0.62	0.78	49.45	26.55	6.69	67.60	35.37	49.45	0.24	0.493333333333333	0.403333333333333	0.826666666666667	27.5633333333333	50.8066666666667
R9606_48364.1	XM_024450404.1	6799	0.55	0	0	0	0	0	0.93	0	0	0	0	0	10.32	0	0	0	0	0	0.183333333333333	0	0.31	0	3.44	0
R9606_57651.1	XR_002958039.1	5414	0.03	0	0	0.14	0	0	0.05	0	0	0.24	0	0	0.61	0	0	2.71	0	0	0.01	0.0466666666666667	0.0166666666666667	0.08	0.203333333333333	0.903333333333333
R9606_4535.1	XM_017016869.1	8861	0	0	0.21	0.35	0	0.86	0	0	0.35	0.59	0	1.45	0	0	5.71	8.55	0	21.41	0.07	0.403333333333333	0.116666666666667	0.68	1.90333333333333	9.98666666666667
R9606_18329.2	NM_201263.2	10352	0.31	0.67	0.23	0.66	0.29	0.71	0.52	1.10	0.39	1.09	0.48	1.21	11.95	26.79	9.29	23.51	9.50	26.41	0.403333333333333	0.553333333333333	0.67	0.926666666666667	16.01	19.8066666666667
R9606_61796.3	NM_033293.3	834	0	0	0	0.81	0	0	0	0	0	1.35	0	0	0	0	0	10.42	0	0	0	0.27	0	0.45	0	3.47333333333333
R9606_68719.1	NM_001184792.1	56288	2.41	2.93	2.31	2.59	2.97	5.46	4.07	4.82	3.92	4.30	4.96	9.25	117.65	146.94	117.06	115.89	122.49	253.02	2.55	3.67333333333333	4.27	6.17	127.216666666667	163.8
R9606_59999.3	NM_014507.3	27349	3.67	3.12	3.02	2.11	3.94	2.22	6.20	5.14	5.13	3.49	6.57	3.77	90.06	78.83	77.09	47.50	81.75	51.88	3.27	2.75666666666667	5.49	4.61	81.9933333333333	60.3766666666667
R9606_132371.1	NM_001282795.1	7553	0	0	1.36	0	0	0.52	0	0	2.32	0	0	0.88	0	0	43.96	0	0	15.22	0.453333333333333	0.173333333333333	0.773333333333333	0.293333333333333	14.6533333333333	5.07333333333333
R9606_3413.3	NM_004690.3	9113	0	0	1.80	0	0	0.35	0	0	3.05	0	0	0.59	0	0	199.27	0	0	35.34	0.6	0.116666666666667	1.01666666666667	0.196666666666667	66.4233333333333	11.78
R9606_36562.1	XR_001737120.1	27252	0.08	0	0	0.22	0	0	0.13	0	0	0.36	0	0	3.72	0	0	9.78	0	0	0.0266666666666667	0.0733333333333333	0.0433333333333333	0.12	1.24	3.26
R9606_31152.2	NM_001113512.2	8874	0.07	0	0	0	0	0	0.11	0	0	0	0	0	5.67	0	0	0	0	0	0.0233333333333333	0	0.0366666666666667	0	1.89	0
R9606_70975.1	NM_001190943.1	8743	0	0	0.22	0.13	0.14	0.06	0	0	0.38	0.21	0.23	0.10	0	0	4.02	2.00	2.00	1.00	0.0733333333333333	0.11	0.126666666666667	0.18	1.34	1.66666666666667
R9606_30911.1	NM_001282908.1	10694	2.76	0.44	0.40	0.58	0.60	0	4.66	0.73	0.68	0.97	1.00	0	75.29	12.42	11.30	14.65	13.79	0	1.2	0.393333333333333	2.02333333333333	0.656666666666667	33.0033333333333	9.48
R9606_79955.1	XR_001754145.1	11190	0.03	0.03	0	0	0	0.04	0.04	0.05	0	0	0	0.07	1.63	1.87	0	0	0	2.26	0.02	0.0133333333333333	0.03	0.0233333333333333	1.16666666666667	0.753333333333333
R9606_49487.5	NM_022758.5	64771	9.32	8.61	9.03	10.06	10.20	3.11	15.74	14.16	15.35	16.69	17.02	5.27	550.97	523.60	555.43	544.28	508.94	174.73	8.98666666666667	7.79	15.0833333333333	12.9933333333333	543.333333333333	409.316666666667
R9606_104273.1	NM_001198536.1	4210	0	0.05	0	0.16	0	0	0	0.08	0	0.26	0	0	0	2.00	0	6.00	0	0	0.0166666666666667	0.0533333333333333	0.0266666666666667	0.0866666666666667	0.666666666666667	2
R9606_118116.3	XM_011515811.3	140545	0	0	0.36	0.15	0	0	0	0	0.61	0.25	0	0	0	0	8.33	3.14	0	0	0.12	0.05	0.203333333333333	0.0833333333333333	2.77666666666667	1.04666666666667
R9606_228.2	NM_138557.2	7099	0.62	0.04	1.13	0.16	0	0.95	1.05	0.07	1.92	0.27	0	1.61	48.00	3.47	91.00	11.66	0	70.00	0.596666666666667	0.37	1.01333333333333	0.626666666666667	47.49	27.22
R9606_2713.2	XM_017008649.2	80216	2.65	1.42	0.73	1.54	2.35	1.81	4.48	2.34	1.24	2.55	3.91	3.06	144.58	79.68	41.39	76.64	107.81	93.58	1.6	1.9	2.68666666666667	3.17333333333333	88.55	92.6766666666667
R9606_74649.2	XM_011539785.2	3778	0	0	0	0	0	0.01	0	0	0	0	0	0.01	0	0	0	0	0	0.93	0	0.00333333333333333	0	0.00333333333333333	0	0.31
R9606_42718.1	NM_001201576.1	57048	0	0	1.80	2.64	6.45	3.37	0	0	3.07	4.38	10.76	5.71	0	0	49.35	63.72	143.33	84.25	0.6	4.15333333333333	1.02333333333333	6.95	16.45	97.1
R9606_58023.1	XR_001741189.1	23324	0.49	0.20	0	0	0	0	0.84	0.32	0	0	0	0	30.06	12.32	0	0	0	0	0.23	0	0.386666666666667	0	14.1266666666667	0
R9606_108391.1	XM_017024701.1	5048	17.84	10.75	12.86	15.54	16.13	22.48	30.15	17.68	21.86	25.78	26.91	38.08	1346.21	834.01	1009.01	1071.82	1025.66	1609.33	13.8166666666667	18.05	23.23	30.2566666666667	1063.07666666667	1235.60333333333
R9606_139938.1	XM_017003490.1	164781	0.04	0.04	0	0.05	0.05	0.05	0.07	0.07	0	0.08	0.09	0.08	1.00	1.00	0	1.00	1.00	1.00	0.0266666666666667	0.05	0.0466666666666667	0.0833333333333333	0.666666666666667	1
R9606_138416.1	NM_001131036.1	84240	5.89	6.03	3.61	8.74	5.75	6.02	9.96	9.92	6.13	14.50	9.60	10.19	107.47	113.03	68.49	147.01	88.83	104.48	5.17666666666667	6.83666666666667	8.67	11.43	96.33	113.44
R9606_124618.3	NM_006663.3	10848	66.28	51.22	35.58	50.00	71.15	65.01	112.00	84.28	60.46	82.96	118.70	110.11	2853.50	2268.26	1593.13	1972.24	2585.20	2658.11	51.0266666666667	62.0533333333333	85.58	103.923333333333	2238.29666666667	2405.18333333333
R9606_81678.4	NM_000534.4	5378	0.56	0.09	0	0	0	0	0.95	0.14	0	0	0	0	27.38	4.39	0	0	0	0	0.216666666666667	0	0.363333333333333	0	10.59	0
R9606_139448.2	XM_017006074.2	254827	0.05	0	0	0	0.03	0.03	0.08	0	0	0	0.05	0.05	8.78	0	0	0	4.66	5.14	0.0166666666666667	0.02	0.0266666666666667	0.0333333333333333	2.92666666666667	3.26666666666667
R9606_53597.1	XM_024448926.1	255411	7.35	3.70	2.83	7.00	6.39	4.70	12.43	6.09	4.82	11.61	10.66	7.96	304.95	157.95	122.20	265.84	223.63	185.17	4.62666666666667	6.03	7.78	10.0766666666667	195.033333333333	224.88
R9606_64952.2	NM_001098620.2	5094	11.55	9.14	10.49	8.72	9.07	11.48	19.51	15.04	17.83	14.46	15.13	19.45	488.18	397.52	461.17	337.67	323.63	460.95	10.3933333333333	9.75666666666667	17.46	16.3466666666667	448.956666666667	374.083333333333
R9606_105931.1	XM_024453901.1	152503	3.17	2.65	2.56	1.66	2.67	2.94	5.36	4.37	4.34	2.76	4.45	4.98	223.76	192.67	187.52	107.42	158.84	196.75	2.79333333333333	2.42333333333333	4.69	4.06333333333333	201.316666666667	154.336666666667
R9606_99661.3	NM_020768.3	57528	0	0	0	0.06	0.04	0	0	0	0	0.10	0.07	0	0	0	0	4.00	2.75	0	0	0.0333333333333333	0	0.0566666666666667	0	2.25
R9606_149811.2	XR_001744731.2	378108	1.08	0	0.50	0	1.79	0.77	1.82	0	0.84	0	2.99	1.30	49.97	0	23.85	0	69.95	33.79	0.526666666666667	0.853333333333333	0.886666666666667	1.43	24.6066666666667	34.58
R9606_144998.4	XM_006712433.4	274	0	0.23	5.47	5.05	1.13	0	0	0.38	9.30	8.39	1.89	0	0	7.08	169.40	138.11	28.47	0	1.9	2.06	3.22666666666667	3.42666666666667	58.8266666666667	55.5266666666667
R9606_18886.3	NM_178448.3	89958	10.07	13.81	11.16	12.57	11.97	8.43	17.02	22.72	18.96	20.85	19.97	14.28	537.56	758.12	619.34	614.00	538.95	427.35	11.68	10.99	19.5666666666667	18.3666666666667	638.34	526.766666666667
R9606_40878.2	NM_018416.2	55810	5.53	3.31	5.44	4.16	2.41	6.52	9.35	5.44	9.24	6.90	4.02	11.04	427.50	262.93	436.92	293.62	156.91	477.99	4.76	4.36333333333333	8.01	7.32	375.783333333333	309.506666666667
R9606_15421.2	XR_001737291.2	5565	0.11	0.33	0.15	0.10	0.26	0	0.18	0.54	0.25	0.17	0.43	0	10.29	32.26	14.67	9.04	20.49	0	0.196666666666667	0.12	0.323333333333333	0.2	19.0733333333333	9.84333333333333
R9606_4944.1	XM_024452111.1	54039	0	0	0	0	0	0.05	0	0	0	0	0	0.09	0	0	0	0	0	1.60	0	0.0166666666666667	0	0.03	0	0.533333333333333
R9606_117402.1	NM_001352105.1	55591	0.36	0.67	0.84	0.77	0.14	0	0.60	1.11	1.43	1.27	0.23	0	21.43	41.65	52.45	42.13	6.85	0	0.623333333333333	0.303333333333333	1.04666666666667	0.5	38.51	16.3266666666667
R9606_102210.2	XM_011520189.2	53841	0.12	0	0	0	0	0	0.21	0	0	0	0	0	5.00	0	0	0	0	0	0.04	0	0.07	0	1.66666666666667	0
R9606_32013.2	NM_005135.2	9990	4.02	3.09	1.85	4.90	5.24	4.11	6.80	5.08	3.14	8.14	8.74	6.96	418.51	330.25	199.86	465.74	459.15	405.07	2.98666666666667	4.75	5.00666666666667	7.94666666666667	316.206666666667	443.32
R9606_85298.5	XM_005254576.5	5873	0.30	0.31	0.08	0.05	0.22	0.53	0.51	0.51	0.13	0.08	0.36	0.89	20.37	21.80	5.55	3.05	12.42	34.01	0.23	0.266666666666667	0.383333333333333	0.443333333333333	15.9066666666667	16.4933333333333
R9606_59416.1	NM_001271805.1	5207	1.56	0	0.61	0.70	1.20	0.09	2.63	0	1.04	1.17	2.01	0.15	32.52	0	13.30	13.54	21.28	1.78	0.723333333333333	0.663333333333333	1.22333333333333	1.11	15.2733333333333	12.2
R9606_125468.2	NM_016021.2	51465	14.12	9.23	10.58	13.48	14.31	14.75	23.86	15.19	17.98	22.36	23.88	24.98	857.63	577.01	668.25	749.17	733.26	850.43	11.31	14.18	19.01	23.74	700.963333333333	777.62
R9606_149245.3	XM_011514013.3	2533	0.32	0.09	0.19	0.52	1.07	0.06	0.54	0.15	0.32	0.86	1.79	0.11	8.53	2.59	5.27	12.66	24.23	1.62	0.2	0.55	0.336666666666667	0.92	5.46333333333333	12.8366666666667
R9606_114279.3	XM_011537583.3	206358	0	0	0	0	0.04	0	0	0	0	0	0.07	0	0	0	0	0	5.43	0	0	0.0133333333333333	0	0.0233333333333333	0	1.81
R9606_135440.5	NM_017745.5	54880	0	0.57	0.56	0	0	0.58	0	0.93	0.96	0	0	0.98	0	51.97	52.25	0	0	48.84	0.376666666666667	0.193333333333333	0.63	0.326666666666667	34.74	16.28
R9606_33944.4	XM_006723362.4	7694	0.31	0	0.47	0	0.99	1.43	0.52	0	0.80	0	1.65	2.43	13.07	0	20.77	0	35.41	57.63	0.26	0.806666666666667	0.44	1.36	11.28	31.0133333333333
R9606_100707.1	XM_017005429.1	107985770	0.10	0	0	0.03	0	0.07	0.16	0	0	0.06	0	0.11	3.00	0	0	1.00	0	2.00	0.0333333333333333	0.0333333333333333	0.0533333333333333	0.0566666666666667	1	1
R9606_128606.3	NM_006096.3	10397	84.72	72.77	65.51	88.29	75.40	146.57	143.16	119.74	111.32	146.49	125.78	248.25	3599.53	3180.28	2894.64	3437.28	2703.53	5914.43	74.3333333333333	103.42	124.74	173.506666666667	3224.81666666667	4018.41333333333
R9606_42619.1	NM_006043.1	9956	0.59	0.59	2.41	0.62	0.80	0.88	1.00	0.97	4.10	1.04	1.34	1.50	15.52	15.88	65.63	15.00	17.75	22.00	1.19666666666667	0.766666666666667	2.02333333333333	1.29333333333333	32.3433333333333	18.25
R9606_15889.1	XM_017022017.1	23005	0.15	0.23	0	0.34	0.18	0.27	0.25	0.38	0	0.56	0.30	0.45	15.65	24.85	0	32.32	16.01	26.48	0.126666666666667	0.263333333333333	0.21	0.436666666666667	13.5	24.9366666666667
R9606_66753.4	NM_032833.4	84919	8.09	8.30	9.12	10.21	11.43	10.65	13.67	13.65	15.50	16.95	19.06	18.04	600.84	633.87	704.32	693.58	715.46	750.44	8.50333333333333	10.7633333333333	14.2733333333333	18.0166666666667	646.343333333333	719.826666666667
R9606_32796.1	NM_001317779.1	6440	0	0	0.10	0	0	0	0	0	0.17	0	0	0	0	0	1.00	0	0	0	0.0333333333333333	0	0.0566666666666667	0	0.333333333333333	0
R9606_70613.2	XM_017000247.2	126626	0	0	0	0	0.11	0	0	0	0	0	0.18	0	0	0	0	0	3.13	0	0	0.0366666666666667	0	0.06	0	1.04333333333333
R9606_10399.4	XM_006725222.4	102724984	0.67	0.51	0.42	0.08	0.10	0	1.12	0.85	0.72	0.14	0.16	0	24.41	19.43	16.17	2.82	3.00	0	0.533333333333333	0.06	0.896666666666667	0.1	20.0033333333333	1.94
R9606_45832.2	XR_001753628.2	1994	3.19	3.50	4.04	4.83	4.44	3.52	5.39	5.75	6.87	8.02	7.41	5.97	235.84	265.78	310.54	326.62	276.84	247.03	3.57666666666667	4.26333333333333	6.00333333333333	7.13333333333333	270.72	283.496666666667
R9606_131800.2	XM_017022418.2	56965	1.42	1.99	1.58	1.86	2.74	2.02	2.40	3.28	2.69	3.08	4.57	3.43	57.42	82.94	66.61	68.89	93.62	77.77	1.66333333333333	2.20666666666667	2.79	3.69333333333333	68.99	80.0933333333333
R9606_83552.1	NM_001354421.1	11159	0.37	0.92	0.10	1.13	0.50	0	0.62	1.52	0.17	1.87	0.83	0	9.84	25.31	2.72	27.66	11.20	0	0.463333333333333	0.543333333333333	0.77	0.9	12.6233333333333	12.9533333333333
R9606_121143.1	XM_017013821.1	79581	0	0	0	0	1.09	0	0	0	0	0	1.82	0	0	0	0	0	20.77	0	0	0.363333333333333	0	0.606666666666667	0	6.92333333333333
R9606_118778.1	XM_017026927.1	55111	4.85	3.57	2.77	3.92	5.82	4.46	8.19	5.87	4.70	6.50	9.71	7.56	105.56	79.95	62.72	78.56	107.22	92.54	3.73	4.73333333333333	6.25333333333333	7.92333333333333	82.7433333333333	92.7733333333333
R9606_105427.4	NM_021048.4	4109	0.03	0	0	0	0.19	0	0.05	0	0	0	0.32	0	1.00	0	0	0	5.83	0	0.01	0.0633333333333333	0.0166666666666667	0.106666666666667	0.333333333333333	1.94333333333333
R9606_76752.1	NM_001278433.1	5573	0.14	0	0	0	0.16	0	0.24	0	0	0	0.27	0	8.43	0	0	0	8.23	0	0.0466666666666667	0.0533333333333333	0.08	0.09	2.81	2.74333333333333
R9606_52099.1	XM_024446250.1	85007	0.64	0.12	0	1.85	1.52	0.94	1.09	0.20	0	3.07	2.54	1.59	43.48	8.42	0	114.13	86.50	60.05	0.253333333333333	1.43666666666667	0.43	2.4	17.3	86.8933333333333
R9606_116768.1	NM_001354187.1	636	0	0.00	0	0	0	0	0	0.00	0	0	0	0	0	0.02	0	0	0	0	0	0	0	0	0.00666666666666667	0
R9606_94451.1	NM_001352937.1	23514	0	0.77	0.38	0.09	0.06	0	0	1.27	0.64	0.16	0.10	0	0	34.77	17.23	3.82	2.32	0	0.383333333333333	0.05	0.636666666666667	0.0866666666666667	17.3333333333333	2.04666666666667
R9606_33024.1	XM_011521770.1	55784	0	0.23	0.35	0	0	0	0	0.38	0.59	0	0	0	0	25.28	38.38	0	0	0	0.193333333333333	0	0.323333333333333	0	21.22	0
R9606_111123.1	XM_011526842.1	284403	0.56	0	0.48	0	0	0	0.94	0	0.82	0	0	0	24.50	0	22.08	0	0	0	0.346666666666667	0	0.586666666666667	0	15.5266666666667	0
R9606_6057.1	NM_001304569.1	5076	0.04	0	0	0	0	0	0.07	0	0	0	0	0	2.00	0	0	0	0	0	0.0133333333333333	0	0.0233333333333333	0	0.666666666666667	0
R9606_49923.2	NM_001033602.2	23281	0	0	0	0	0.08	0	0	0	0	0	0.14	0	0	0	0	0	6.86	0	0	0.0266666666666667	0	0.0466666666666667	0	2.28666666666667
R9606_43022.3	NM_130392.3	5789	0.09	0	0.03	0.04	0.05	0	0.15	0	0.06	0.06	0.09	0	10.11	0	4.04	4.14	5.26	0	0.04	0.03	0.07	0.05	4.71666666666667	3.13333333333333
R9606_41864.2	XM_006724312.2	6899	0.81	0.39	2.48	0.57	0.48	0	1.37	0.65	4.21	0.94	0.80	0	24.68	12.31	78.57	15.87	12.33	0	1.22666666666667	0.35	2.07666666666667	0.58	38.52	9.4
R9606_50361.1	XM_024448529.1	4925	0	0.22	0	0	0.54	0	0	0.35	0	0	0.90	0	0	6.77	0	0	13.96	0	0.0733333333333333	0.18	0.116666666666667	0.3	2.25666666666667	4.65333333333333
R9606_96415.2	XM_011527257.2	729440	9.53	4.34	2.30	4.14	4.10	1.87	16.10	7.13	3.91	6.87	6.84	3.17	235.21	110.10	59.13	93.94	85.60	44.02	5.39	3.37	9.04666666666667	5.62666666666667	134.813333333333	74.52
R9606_116568.1	XM_017005225.1	90423	0.84	1.04	1.06	0.38	0	0.26	1.42	1.72	1.79	0.64	0	0.44	24.09	30.84	31.55	10.12	0	7.09	0.98	0.213333333333333	1.64333333333333	0.36	28.8266666666667	5.73666666666667
R9606_102934.1	XR_001748573.1	120863	0.24	0	0	0	0	0	0.41	0	0	0	0	0	6.37	0	0	0	0	0	0.08	0	0.136666666666667	0	2.12333333333333	0
R9606_152920.3	XM_011541680.3	55113	3.16	3.26	1.99	5.86	4.06	2.75	5.33	5.37	3.38	9.73	6.78	4.66	102.04	108.43	66.91	173.87	110.88	84.61	2.80333333333333	4.22333333333333	4.69333333333333	7.05666666666667	92.46	123.12
R9606_153058.2	XM_017017865.2	50863	0	0	0.00	0	0	0	0	0	0.00	0	0	0	0	0	0.03	0	0	0	0	0	0	0	0.01	0
R9606_20184.4	XM_006710735.4	55182	0	0	0	0	0.47	0	0	0	0	0	0.79	0	0	0	0	0	9.79	0	0	0.156666666666667	0	0.263333333333333	0	3.26333333333333
R9606_84760.1	XR_002956449.1	378108	1.05	0.59	1.12	1.63	1.58	1.09	1.77	0.97	1.91	2.70	2.64	1.85	59.64	34.33	66.44	84.76	75.82	58.86	0.92	1.43333333333333	1.55	2.39666666666667	53.47	73.1466666666667
R9606_130803.3	NM_006512.3	6291	0	0.26	1.35	0.39	0.36	5.73	0	0.43	2.30	0.64	0.60	9.70	0	2.00	10.60	2.73	2.32	41.23	0.536666666666667	2.16	0.91	3.64666666666667	4.2	15.4266666666667
R9606_40689.3	NM_032328.3	84288	0	0	0.69	0	0	0	0	0	1.17	0	0	0	0	0	11.34	0	0	0	0.23	0	0.39	0	3.78	0
R9606_93972.1	NM_001320593.1	120	0	0	0	0.41	0	0	0	0	0	0.68	0	0	0	0	0	23.21	0	0	0	0.136666666666667	0	0.226666666666667	0	7.73666666666667
R9606_133937.2	XM_017018876.2	144699	2.00	1.85	1.72	0.74	0.62	2.41	3.38	3.04	2.92	1.23	1.03	4.08	37.80	35.87	33.86	12.94	9.84	43.33	1.85666666666667	1.25666666666667	3.11333333333333	2.11333333333333	35.8433333333333	22.0366666666667
R9606_28988.2	NM_198889.2	26057	0	0.23	0.42	0.72	0.00	0	0	0.38	0.71	1.20	0.00	0	0	32.21	58.92	88.91	0.05	0	0.216666666666667	0.24	0.363333333333333	0.4	30.3766666666667	29.6533333333333
R9606_138201.1	XM_024446188.1	653082	0.92	0.84	0.17	0.33	1.08	0.81	1.56	1.39	0.28	0.55	1.80	1.37	69.83	65.72	12.99	23.01	68.75	58.26	0.643333333333333	0.74	1.07666666666667	1.24	49.5133333333333	50.0066666666667
R9606_89023.1	XM_011524750.1	3674	0	0	0.13	0	0.42	0.05	0	0	0.23	0	0.71	0.08	0	0	6.14	0	15.86	2.00	0.0433333333333333	0.156666666666667	0.0766666666666667	0.263333333333333	2.04666666666667	5.95333333333333
R9606_152810.2	XM_017002169.2	65979	0	0.00	0	0	0.13	0	0	0.00	0	0	0.22	0	0	0.01	0	0	4.07	0	0	0.0433333333333333	0	0.0733333333333333	0.00333333333333333	1.35666666666667
R9606_62751.1	XM_017014558.1	23404	1.91	2.79	1.16	4.07	3.47	3.25	3.23	4.60	1.97	6.76	5.78	5.50	66.10	99.49	41.81	129.37	101.38	106.85	1.95333333333333	3.59666666666667	3.26666666666667	6.01333333333333	69.1333333333333	112.533333333333
R9606_126097.1	NM_001243953.1	3796	1.57	1.96	1.60	2.81	0.69	2.12	2.65	3.23	2.71	4.65	1.15	3.58	87.13	112.21	92.41	142.88	32.28	111.74	1.71	1.87333333333333	2.86333333333333	3.12666666666667	97.25	95.6333333333333
R9606_74578.1	NM_001291490.1	26974	0	0	0	0	0.25	0	0	0	0	0	0.43	0	0	0	0	0	8.39	0	0	0.0833333333333333	0	0.143333333333333	0	2.79666666666667
R9606_130986.1	NM_001321361.1	29959	0.29	0.76	0	0	0.41	1.08	0.49	1.25	0	0	0.68	1.83	8.97	24.21	0	0	10.59	31.76	0.35	0.496666666666667	0.58	0.836666666666667	11.06	14.1166666666667
R9606_118235.1	XR_002957329.1	488	16.09	19.60	23.83	25.35	22.30	10.59	27.19	32.25	40.49	42.07	37.20	17.93	1190.75	1492.26	1833.54	1715.85	1391.26	743.59	19.84	19.4133333333333	33.31	32.4	1505.51666666667	1283.56666666667
R9606_47148.1	XM_024449818.1	102	5.53	4.69	5.12	8.19	6.25	7.32	9.34	7.71	8.70	13.58	10.43	12.40	349.73	304.97	336.82	473.92	333.54	439.85	5.11333333333333	7.25333333333333	8.58333333333333	12.1366666666667	330.506666666667	415.77
R9606_17162.3	NM_000925.3	5162	52.99	106.00	108.21	58.59	69.93	40.14	89.54	174.40	183.87	97.22	116.66	67.98	1059.00	2178.87	2250.89	1079.00	1183.00	763.72	89.0666666666667	56.22	149.27	93.9533333333333	1829.58666666667	1008.57333333333
R9606_57755.1	NM_001301267.1	4495	0	6.10	0	13.99	17.26	9.96	0	10.04	0	23.22	28.80	16.87	0	23.52	0	50.44	56.05	36.22	2.03333333333333	13.7366666666667	3.34666666666667	22.9633333333333	7.84	47.57
R9606_122877.2	XM_011544119.2	200150	0	0.04	0	0	0	0	0	0.07	0	0	0	0	0	4.00	0	0	0	0	0.0133333333333333	0	0.0233333333333333	0	1.33333333333333	0
R9606_156759.2	XM_011524546.2	22901	0	0	0	0	0	0.31	0	0	0	0	0	0.52	0	0	0	0	0	5.95	0	0.103333333333333	0	0.173333333333333	0	1.98333333333333
R9606_1857.1	XM_017008789.1	8633	0	0	0	0.01	0	0	0	0	0	0.02	0	0	0	0	0	2.38	0	0	0	0.00333333333333333	0	0.00666666666666667	0	0.793333333333333
R9606_11346.3	NM_145238.3	7579	0.22	0	0.04	0	0.19	0.09	0.38	0	0.07	0	0.31	0.15	13.25	0	2.48	0	9.30	4.99	0.0866666666666667	0.0933333333333333	0.15	0.153333333333333	5.24333333333333	4.76333333333333
R9606_156327.5	NM_002373.5	4130	3.29	1.05	2.12	3.88	2.94	2.63	5.56	1.72	3.60	6.43	4.90	4.46	483.00	158.00	323.00	519.00	363.00	366.00	2.15333333333333	3.15	3.62666666666667	5.26333333333333	321.333333333333	416
R9606_28686.2	XR_001738678.2	23178	0.60	0.57	0.35	0.34	0.96	0.65	1.02	0.93	0.60	0.56	1.59	1.10	35.37	34.19	21.50	17.98	47.15	36.24	0.506666666666667	0.65	0.85	1.08333333333333	30.3533333333333	33.79
R9606_57959.1	NM_001130147.1	84318	1.46	2.88	0	0.42	0	0	2.47	4.73	0	0.70	0	0	46.52	94.00	0	12.27	0	0	1.44666666666667	0.14	2.4	0.233333333333333	46.84	4.09
R9606_14869.1	NM_001350562.1	93643	1.06	0	1.08	0.24	1.55	1.52	1.79	0	1.83	0.41	2.58	2.57	39.86	0	42.18	8.45	49.14	54.29	0.713333333333333	1.10333333333333	1.20666666666667	1.85333333333333	27.3466666666667	37.2933333333333
R9606_124288.2	XM_017022652.2	81614	0	0	0.84	0.75	0	0.03	0	0	1.42	1.24	0	0.05	0	0	40.54	31.84	0	1.19	0.28	0.26	0.473333333333333	0.43	13.5133333333333	11.01
R9606_139809.2	XM_005277637.2	445571	0.06	0.21	0	0.71	0.47	0	0.09	0.35	0	1.18	0.78	0	1.27	4.94	0	14.91	9.06	0	0.09	0.393333333333333	0.146666666666667	0.653333333333333	2.07	7.99
R9606_53225.1	XM_017025163.1	80233	0.00	3.89	0	10.54	10.44	0.30	0.00	6.41	0	17.49	17.42	0.51	0.01	198.17	0	477.56	435.77	14.22	1.29666666666667	7.09333333333333	2.13666666666667	11.8066666666667	66.06	309.183333333333
R9606_81146.1	NM_001351572.1	9615	0	0	0	0.10	0	0	0	0	0	0.17	0	0	0	0	0	2.49	0	0	0	0.0333333333333333	0	0.0566666666666667	0	0.83
R9606_142003.1	NM_001329958.1	29125	1.42	0.55	0.32	3.11	2.33	0.82	2.41	0.91	0.55	5.15	3.89	1.38	55.00	22.00	13.00	110.00	75.94	30.00	0.763333333333333	2.08666666666667	1.29	3.47333333333333	30	71.98
R9606_36073.3	XM_005259061.3	5655	46.16	81.25	35.41	27.50	8.66	40.30	78.01	133.69	60.16	45.62	14.45	68.25	909.19	1646.06	725.85	499.09	144.38	755.72	54.2733333333333	25.4866666666667	90.62	42.7733333333333	1093.7	466.396666666667
R9606_22815.1	XM_024447492.1	51179	0	0.58	0	0	0	0	0	0.96	0	0	0	0	0	11.21	0	0	0	0	0.193333333333333	0	0.32	0	3.73666666666667	0
R9606_126844.1	XM_011545770.1	23049	4.91	3.24	1.67	2.18	3.84	3.40	8.29	5.33	2.84	3.62	6.41	5.76	981.31	665.83	346.70	398.29	646.71	644.46	3.27333333333333	3.14	5.48666666666667	5.26333333333333	664.613333333333	563.153333333333
R9606_198.2	NM_001099952.2	3708	0	0	0	0.16	0	0.79	0	0	0	0.27	0	1.35	0	0	0	21.15	0	108.61	0	0.316666666666667	0	0.54	0	43.2533333333333
R9606_131223.1	XM_024449319.1	144811	0.11	0	0.12	0	0	0.14	0.19	0	0.21	0	0	0.23	2.48	0	2.86	0	0	2.90	0.0766666666666667	0.0466666666666667	0.133333333333333	0.0766666666666667	1.78	0.966666666666667
R9606_125659.4	XM_006718136.4	116969	0.26	0	0.14	0	0	0	0.44	0	0.23	0	0	0	4.21	0	2.32	0	0	0	0.133333333333333	0	0.223333333333333	0	2.17666666666667	0
R9606_147412.4	XM_005267330.4	122945	0.06	0.09	0.04	0.08	0.16	0.07	0.10	0.15	0.06	0.13	0.27	0.12	1.79	3.01	1.19	2.24	4.26	2.05	0.0633333333333333	0.103333333333333	0.103333333333333	0.173333333333333	1.99666666666667	2.85
R9606_102926.3	NM_021902.3	5348	62.78	42.60	106.07	142.88	66.42	37.87	106.09	70.10	180.24	237.09	110.82	64.14	372.80	260.28	658.29	801.37	338.47	216.51	70.4833333333333	82.39	118.81	137.35	430.456666666667	452.116666666667
R9606_73031.1	NM_001320975.1	1355	0	0.29	0.13	0	0.28	0.57	0	0.47	0.23	0	0.47	0.97	0	22.41	10.68	0	18.17	41.33	0.14	0.283333333333333	0.233333333333333	0.48	11.03	19.8333333333333
R9606_107320.1	XM_024451987.1	6919	0	0.15	0	0.45	0	0.26	0	0.25	0	0.74	0	0.44	0	7.12	0	18.76	0	11.29	0.05	0.236666666666667	0.0833333333333333	0.393333333333333	2.37333333333333	10.0166666666667
R9606_39659.2	XM_011528553.2	140686	5.36	1.01	2.23	1.98	0	0	9.06	1.66	3.78	3.29	0	0	67.00	13.00	29.00	23.00	0	0	2.86666666666667	0.66	4.83333333333333	1.09666666666667	36.3333333333333	7.66666666666667
R9606_133338.3	NM_022465.3	64375	0	0	0	0.16	0	0	0	0	0	0.27	0	0	0	0	0	11.56	0	0	0	0.0533333333333333	0	0.09	0	3.85333333333333
R9606_104943.1	XR_001745455.1	10656	0.62	0.09	0	0	0	0	1.06	0.15	0	0	0	0	12.93	1.93	0	0	0	0	0.236666666666667	0	0.403333333333333	0	4.95333333333333	0
R9606_127389.3	XM_006718689.3	79829	0.04	0	0	4.73	3.16	1.16	0.07	0	0	7.85	5.27	1.97	1.92	0	0	215.47	132.44	54.97	0.0133333333333333	3.01666666666667	0.0233333333333333	5.03	0.64	134.293333333333
R9606_33468.2	XM_017002866.2	9563	15.06	8.14	8.39	10.58	9.49	12.00	25.44	13.40	14.26	17.55	15.83	20.33	1816.65	1010.39	1051.98	1165.34	964.45	1373.00	10.53	10.69	17.7	17.9033333333333	1293.00666666667	1167.59666666667
R9606_37585.2	XM_011543227.2	167153	0	0	0	0.72	0	0.09	0	0	0	1.20	0	0.16	0	0	0	31.96	0	4.29	0	0.27	0	0.453333333333333	0	12.0833333333333
R9606_66412.1	NM_001289044.1	5325	1.97	0.43	0.59	2.89	4.36	1.16	3.33	0.70	1.01	4.79	7.27	1.97	85.81	19.08	26.82	115.12	160.00	47.93	0.996666666666667	2.80333333333333	1.68	4.67666666666667	43.9033333333333	107.683333333333
R9606_14249.3	XM_011543706.3	902	1.98	1.89	1.74	1.50	2.44	1.54	3.35	3.11	2.95	2.49	4.07	2.60	83.17	81.74	75.79	57.76	86.49	61.26	1.87	1.82666666666667	3.13666666666667	3.05333333333333	80.2333333333333	68.5033333333333
R9606_105692.2	XM_006713068.2	23171	8.50	7.50	8.16	11.17	9.17	13.79	14.36	12.33	13.86	18.54	15.30	23.35	449.59	407.77	448.56	540.99	409.01	692.22	8.05333333333333	11.3766666666667	13.5166666666667	19.0633333333333	435.306666666667	547.406666666667
R9606_103172.1	NM_001288981.1	162681	0	0	0	0.06	0.17	0.15	0	0	0	0.09	0.28	0.26	0	0	0	4.01	10.89	11.28	0	0.126666666666667	0	0.21	0	8.72666666666667
R9606_96971.2	XM_011521148.2	10021	0	0	0	0.03	0	0	0	0	0	0.05	0	0	0	0	0	2.00	0	0	0	0.01	0	0.0166666666666667	0	0.666666666666667
R9606_5780.2	XM_017027106.2	5976	0.11	0	0	0	0	0.21	0.18	0	0	0	0	0.36	8.95	0	0	0	0	16.75	0.0366666666666667	0.07	0.06	0.12	2.98333333333333	5.58333333333333
R9606_99538.1	NM_001122837.1	55974	13.28	17.76	17.37	10.06	9.37	4.47	22.43	29.22	29.51	16.69	15.64	7.57	206.11	283.60	280.81	144.31	123.37	66.12	16.1366666666667	7.96666666666667	27.0533333333333	13.3	256.84	111.266666666667
R9606_98239.2	XM_011537677.2	64411	3.82	2.05	1.13	3.75	3.52	1.17	6.45	3.37	1.91	6.22	5.88	1.98	250.50	138.18	76.81	224.97	194.98	72.79	2.33333333333333	2.81333333333333	3.91	4.69333333333333	155.163333333333	164.246666666667
R9606_129771.1	XM_024447478.1	51177	0.52	0.09	0.07	0.57	0.64	0.42	0.89	0.16	0.11	0.94	1.07	0.71	16.60	3.09	2.18	16.51	17.11	12.59	0.226666666666667	0.543333333333333	0.386666666666667	0.906666666666667	7.29	15.4033333333333
R9606_12254.4	XM_005254689.4	80031	0.22	0	0.01	0	0	0	0.38	0	0.01	0	0	0	18.65	0	0.49	0	0	0	0.0766666666666667	0	0.13	0	6.38	0
R9606_107507.2	NM_001143823.2	7541	0	0	0	0	0	0.28	0	0	0	0	0	0.47	0	0	0	0	0	13.58	0	0.0933333333333333	0	0.156666666666667	0	4.52666666666667
R9606_69937.4	NM_020424.4	57149	3.97	4.31	7.60	4.11	1.99	1.96	6.70	7.10	12.91	6.82	3.33	3.33	85.44	95.52	170.28	81.49	36.34	40.26	5.29333333333333	2.68666666666667	8.90333333333333	4.49333333333333	117.08	52.6966666666667
R9606_73474.2	NM_006680.2	10873	0	0	0.30	0	0	0	0	0	0.51	0	0	0	0	0	8.71	0	0	0	0.1	0	0.17	0	2.90333333333333	0
R9606_119802.1	XM_011519866.1	11234	0	0.05	0	0	0	0.29	0	0.09	0	0	0	0.50	0	3.67	0	0	0	19.03	0.0166666666666667	0.0966666666666667	0.03	0.166666666666667	1.22333333333333	6.34333333333333
R9606_113215.1	NM_001301714.1	1236	0	0.41	0	0	0	0	0	0.67	0	0	0	0	0	12.00	0	0	0	0	0.136666666666667	0	0.223333333333333	0	4	0
R9606_153706.2	XM_005264999.2	23272	0	0.08	0.07	0.27	0.08	0	0	0.14	0.12	0.45	0.13	0	0	10.02	8.42	28.46	7.35	0	0.05	0.116666666666667	0.0866666666666667	0.193333333333333	6.14666666666667	11.9366666666667
R9606_44654.2	NM_153360.2	164284	0.57	0.72	1.13	1.75	0.77	0.35	0.96	1.18	1.93	2.90	1.29	0.60	27.00	35.00	56.00	76.00	31.00	16.00	0.806666666666667	0.956666666666667	1.35666666666667	1.59666666666667	39.3333333333333	41
R9606_44392.3	XM_005251822.3	23048	0	0	0.12	0	1.29	0.37	0	0	0.20	0	2.15	0.63	0	0	4.38	0	38.70	12.55	0.04	0.553333333333333	0.0666666666666667	0.926666666666667	1.46	17.0833333333333
R9606_82653.2	XM_017024162.2	124739	0.35	0	0.11	0	0.92	0.16	0.60	0	0.19	0	1.53	0.27	20.28	0	6.56	0	44.27	8.55	0.153333333333333	0.36	0.263333333333333	0.6	8.94666666666667	17.6066666666667
R9606_135601.3	NM_020393.3	57115	5.22	2.49	0.22	7.00	1.20	1.46	8.82	4.10	0.37	11.62	2.00	2.47	149.83	73.57	6.45	184.56	29.13	39.87	2.64333333333333	3.22	4.43	5.36333333333333	76.6166666666667	84.52
R9606_112964.1	NM_001323656.1	6935	0.13	0.09	0.30	0.35	0	0	0.22	0.15	0.51	0.58	0	0	11.11	8.00	26.21	26.96	0	0	0.173333333333333	0.116666666666667	0.293333333333333	0.193333333333333	15.1066666666667	8.98666666666667
R9606_87901.2	XM_011532022.2	51191	0	0	0.05	0.10	0	0	0	0	0.08	0.17	0	0	0	0	2.72	5.05	0	0	0.0166666666666667	0.0333333333333333	0.0266666666666667	0.0566666666666667	0.906666666666667	1.68333333333333
R9606_13510.1	XM_024451171.1	374868	0.66	0	0.58	0.42	0.17	0.78	1.11	0	0.98	0.70	0.28	1.32	37.51	0	34.33	21.94	7.97	42.15	0.413333333333333	0.456666666666667	0.696666666666667	0.766666666666667	23.9466666666667	24.02
R9606_147798.1	NM_001301837.1	113246	39.12	23.90	17.37	29.91	27.09	29.03	66.11	39.33	29.51	49.63	45.20	49.17	301.97	189.82	139.92	216.31	178.65	214.99	26.7966666666667	28.6766666666667	44.9833333333333	48	210.57	203.316666666667
R9606_95331.1	XM_024453580.1	51447	1.77	2.61	1.35	0	5.51	1.76	2.98	4.29	2.29	0	9.19	2.97	65.59	99.61	52.13	0	172.78	61.96	1.91	2.42333333333333	3.18666666666667	4.05333333333333	72.4433333333333	78.2466666666667
R9606_75279.3	NM_001000.3	6170	1684.96	2068.13	1941.18	1860.09	1851.55	1815.99	2847.29	3402.82	3298.53	3086.44	3088.91	3075.85	6647.00	8395.00	8029.00	7048.00	6326.00	6951.00	1898.09	1842.54333333333	3182.88	3083.73333333333	7690.33333333333	6775
R9606_34926.2	XR_001736973.2	127435	1.99	0	1.11	2.20	0	1.91	3.37	0	1.88	3.66	0	3.24	84.04	0	48.66	85.17	0	76.59	1.03333333333333	1.37	1.75	2.3	44.2333333333333	53.92
R9606_138759.1	XR_001753791.1	9266	0.32	0	0.08	0.13	0.29	0.11	0.54	0	0.14	0.21	0.48	0.18	20.25	0	5.54	7.27	15.37	6.35	0.133333333333333	0.176666666666667	0.226666666666667	0.29	8.59666666666667	9.66333333333333
R9606_3538.1	NM_001320003.1	29127	0	0	0	0	0.15	0.47	0	0	0	0	0.25	0.80	0	0	0	0	5.60	19.55	0	0.206666666666667	0	0.35	0	8.38333333333333
R9606_100435.4	XM_005247104.4	13	0.28	0	0	0.32	0.66	0.95	0.48	0	0	0.53	1.10	1.62	6.02	0	0	6.33	11.85	19.39	0.0933333333333333	0.643333333333333	0.16	1.08333333333333	2.00666666666667	12.5233333333333
R9606_145034.1	XM_017004869.1	7535	0.20	0.37	0.27	0.12	0.25	0.16	0.34	0.60	0.45	0.21	0.42	0.27	18.19	33.87	24.81	10.22	18.83	13.56	0.28	0.176666666666667	0.463333333333333	0.3	25.6233333333333	14.2033333333333
R9606_136659.1	NM_001258419.1	57689	0.19	0.09	0	0.19	0	0.11	0.32	0.15	0	0.31	0	0.19	7.18	3.63	0	6.64	0	4.11	0.0933333333333333	0.1	0.156666666666667	0.166666666666667	3.60333333333333	3.58333333333333
R9606_97065.1	NM_001164390.1	51735	0.02	0	0	0	0	0	0.04	0	0	0	0	0	1.03	0	0	0	0	0	0.00666666666666667	0	0.0133333333333333	0	0.343333333333333	0
R9606_141101.3	NM_138923.3	6872	0.46	2.75	2.05	4.47	4.62	3.81	0.78	4.53	3.48	7.41	7.70	6.45	50.24	307.88	231.59	443.69	422.71	392.53	1.75333333333333	4.3	2.93	7.18666666666667	196.57	419.643333333333
R9606_42681.2	NM_001102401.2	80185	3.03	4.20	4.95	4.86	4.19	4.35	5.12	6.92	8.41	8.07	6.98	7.37	98.50	140.73	167.48	145.20	115.07	134.50	4.06	4.46666666666667	6.81666666666667	7.47333333333333	135.57	131.59
R9606_39082.2	XM_017026505.2	23030	0	0	0	0	0.11	0	0	0	0	0	0.18	0	0	0	0	0	3.22	0	0	0.0366666666666667	0	0.06	0	1.07333333333333
R9606_108166.1	NM_001289055.1	54872	0	0.31	0	0	1.28	0.70	0	0.51	0	0	2.14	1.18	0	11.65	0	0	39.57	24.20	0.103333333333333	0.66	0.17	1.10666666666667	3.88333333333333	21.2566666666667
R9606_40662.2	XM_011532549.2	130951	0	0	0	0.27	0	0	0	0	0	0.45	0	0	0	0	0	10.45	0	0	0	0.09	0	0.15	0	3.48333333333333
R9606_29567.1	XM_005268850.1	3679	4.34	13.11	1.57	10.45	5.19	2.96	7.34	21.56	2.66	17.35	8.66	5.01	219.07	680.27	82.30	483.08	221.02	141.79	6.34	6.2	10.52	10.34	327.213333333333	281.963333333333
R9606_61337.1	NM_001321647.1	11164	1.15	1.02	0.24	0	0.92	1.10	1.94	1.68	0.41	0	1.54	1.86	54.85	49.99	11.99	0	37.21	49.82	0.803333333333333	0.673333333333333	1.34333333333333	1.13333333333333	38.9433333333333	29.01
R9606_37621.2	NM_000247.2	100507436	3.24	3.38	0.69	0	4.24	3.42	5.47	5.57	1.17	0	7.07	5.79	58.44	62.84	12.90	0	64.87	58.85	2.43666666666667	2.55333333333333	4.07	4.28666666666667	44.7266666666667	41.24
R9606_28864.1	NM_001270551.1	4192	0.92	1.65	1.27	0.24	1.08	0.24	1.56	2.71	2.16	0.40	1.81	0.40	13.00	23.96	18.74	3.16	12.98	3.21	1.28	0.52	2.14333333333333	0.87	18.5666666666667	6.45
R9606_81808.3	XR_429460.3	54956	0.87	0.57	0	0	1.17	0.62	1.47	0.94	0	0	1.95	1.05	19.55	13.28	0	0	22.26	13.23	0.48	0.596666666666667	0.803333333333333	1	10.9433333333333	11.83
R9606_85083.1	XM_017017919.1	51642	1.89	1.38	1.32	1.88	1.30	2.04	3.20	2.26	2.25	3.13	2.16	3.46	25.20	18.85	18.35	23.25	14.67	25.98	1.53	1.74	2.57	2.91666666666667	20.8	21.3
R9606_53849.3	XM_011516665.3	8910	0	0.32	0	0	0	0	0	0.53	0	0	0	0	0	16.99	0	0	0	0	0.106666666666667	0	0.176666666666667	0	5.66333333333333	0
R9606_130854.3	NM_000226.3	3857	1.45	3.38	1.58	1.51	2.29	0.98	2.45	5.57	2.68	2.50	3.82	1.67	45.00	108.00	51.00	43.00	60.00	29.00	2.13666666666667	1.59333333333333	3.56666666666667	2.66333333333333	68	44
R9606_95459.1	XM_024450511.1	8569	0.38	0	0	0	0	0	0.63	0	0	0	0	0	14.34	0	0	0	0	0	0.126666666666667	0	0.21	0	4.78	0
R9606_117031.1	NM_001033518.1	26100	1.33	4.19	3.66	1.32	1.52	1.30	2.24	6.89	6.22	2.20	2.54	2.20	82.75	268.85	237.64	75.53	80.07	77.08	3.06	1.38	5.11666666666667	2.31333333333333	196.413333333333	77.56
R9606_121827.1	NM_001319118.1	23549	0.46	0	0	0	0.67	0	0.78	0	0	0	1.12	0	24.12	0	0	0	29.67	0	0.153333333333333	0.223333333333333	0.26	0.373333333333333	8.04	9.89
R9606_127908.2	XM_011545934.2	7369	0	0.03	0	0	0	0	0	0.05	0	0	0	0	0	1.00	0	0	0	0	0.01	0	0.0166666666666667	0	0.333333333333333	0
R9606_103541.3	XM_005248139.3	202018	0	0	0	0.54	0	0.22	0	0	0	0.89	0	0.37	0	0	0	24.68	0	10.46	0	0.253333333333333	0	0.42	0	11.7133333333333
R9606_3042.3	XM_011521754.3	55075	1.24	0	0.23	0.60	0.39	1.89	2.09	0	0.38	1.00	0.65	3.21	73.95	0	14.07	32.98	19.60	107.39	0.49	0.96	0.823333333333333	1.62	29.34	53.3233333333333
R9606_80354.1	XM_017025743.1	3909	0	0.07	0	0	0.40	0	0	0.11	0	0	0.67	0	0	8.10	0	0	40.52	0	0.0233333333333333	0.133333333333333	0.0366666666666667	0.223333333333333	2.7	13.5066666666667
R9606_146851.2	XR_934062.2	55275	0	0	0	0	0.06	0.07	0	0	0	0	0.10	0.12	0	0	0	0	1.35	1.71	0	0.0433333333333333	0	0.0733333333333333	0	1.02
R9606_86127.3	XM_006712044.3	55258	0.55	1.24	0.24	0.46	0.38	0.14	0.93	2.03	0.41	0.77	0.63	0.24	26.37	60.82	12.09	20.29	15.22	6.54	0.676666666666667	0.326666666666667	1.12333333333333	0.546666666666667	33.0933333333333	14.0166666666667
R9606_4839.4	NM_012069.4	23439	0	0	0.78	1.15	0.14	0.09	0	0	1.33	1.90	0.23	0.15	0	0	54.52	70.00	7.67	5.53	0.26	0.46	0.443333333333333	0.76	18.1733333333333	27.7333333333333
R9606_45793.1	XM_005273371.1	10174	0.90	1.47	1.53	0	2.44	4.68	1.52	2.42	2.60	0	4.07	7.93	27.68	46.47	48.89	0	63.25	136.67	1.3	2.37333333333333	2.18	4	41.0133333333333	66.64
R9606_38468.1	XM_024446443.1	4117	0	0	0	0.07	0	0	0	0	0	0.11	0	0	0	0	0	2.06	0	0	0	0.0233333333333333	0	0.0366666666666667	0	0.686666666666667
R9606_36268.2	NM_001282680.2	26130	1.31	0.52	0.42	0	1.07	1.12	2.22	0.85	0.71	0	1.79	1.89	172.20	70.01	57.20	0	118.27	139.04	0.75	0.73	1.26	1.22666666666667	99.8033333333333	85.77
R9606_152542.2	NM_001013838.2	146206	0.59	0.26	0	1.62	0.96	0.22	0.99	0.43	0	2.68	1.60	0.37	38.31	17.58	0	96.85	52.87	13.43	0.283333333333333	0.933333333333333	0.473333333333333	1.55	18.63	54.3833333333333
R9606_2324.1	XM_017020735.1	7750	1.61	0.35	1.47	1.76	1.74	1.28	2.73	0.57	2.49	2.93	2.90	2.16	164.03	36.44	154.83	163.75	148.90	122.96	1.14333333333333	1.59333333333333	1.93	2.66333333333333	118.433333333333	145.203333333333
R9606_14354.2	XM_011512419.2	131566	0.45	0.05	0	0	0	1.26	0.75	0.08	0	0	0	2.13	36.49	3.89	0	0	0	97.78	0.166666666666667	0.42	0.276666666666667	0.71	13.46	32.5933333333333
R9606_63179.5	NM_001128.5	164	12.83	10.90	11.53	11.60	11.10	7.33	21.68	17.93	19.60	19.25	18.51	12.41	1243.55	1086.49	1162.01	1027.42	906.47	673.55	11.7533333333333	10.01	19.7366666666667	16.7233333333333	1164.01666666667	869.146666666667
R9606_17456.1	NM_001352241.1	84449	0.33	0.17	0.15	0.13	0.13	0	0.55	0.28	0.25	0.22	0.22	0	22.87	12.45	10.73	8.50	7.68	0	0.216666666666667	0.0866666666666667	0.36	0.146666666666667	15.35	5.39333333333333
R9606_136989.2	XM_006716703.2	9788	0	0.05	0	0	0	0	0	0.09	0	0	0	0	0	3.93	0	0	0	0	0.0166666666666667	0	0.03	0	1.31	0
R9606_21317.2	XR_001741203.2	27235	0	0	0	0.08	0	0	0	0	0	0.13	0	0	0	0	0	1.55	0	0	0	0.0266666666666667	0	0.0433333333333333	0	0.516666666666667
R9606_98423.1	XM_017026469.1	2077	0	0	0	1.68	3.39	0	0	0	0	2.79	5.66	0	0	0	0	53.99	100.38	0	0	1.69	0	2.81666666666667	0	51.4566666666667
R9606_37945.2	XM_011518398.2	22954	0.85	0	0	0	0	0	1.43	0	0	0	0	0	44.20	0	0	0	0	0	0.283333333333333	0	0.476666666666667	0	14.7333333333333	0
R9606_47519.1	NM_001136003.1	100191040	1.08	0.34	1.09	0.36	0	0.58	1.83	0.57	1.85	0.60	0	0.98	24.53	8.02	25.67	7.53	0	12.51	0.836666666666667	0.313333333333333	1.41666666666667	0.526666666666667	19.4066666666667	6.68
R9606_44991.2	XR_929752.2	25861	0	0	0	0	0	0.23	0	0	0	0	0	0.39	0	0	0	0	0	11.98	0	0.0766666666666667	0	0.13	0	3.99333333333333
R9606_115088.1	NM_001136537.1	149478	0.57	0.73	0.72	0.51	0.70	0.22	0.96	1.21	1.22	0.85	1.16	0.37	11.78	15.58	15.43	9.77	12.18	4.29	0.673333333333333	0.476666666666667	1.13	0.793333333333333	14.2633333333333	8.74666666666667
R9606_132066.2	NM_001130685.2	2982	0.87	0.25	0	1.61	1.42	0.23	1.48	0.41	0	2.68	2.37	0.38	113.83	33.02	0	191.77	155.91	28.06	0.373333333333333	1.08666666666667	0.63	1.81	48.95	125.246666666667
R9606_33806.3	NM_000934.3	5345	0	3.07	0	0	0	0	0	5.05	0	0	0	0	0	97.73	0	0	0	0	1.02333333333333	0	1.68333333333333	0	32.5766666666667	0
R9606_141649.3	NM_032647.3	84733	0.08	0	0.37	0.08	0.17	0.08	0.13	0	0.62	0.14	0.29	0.14	1.05	0	5.13	1.02	2.00	1.05	0.15	0.11	0.25	0.19	2.06	1.35666666666667
R9606_133821.1	XM_017010491.1	22858	0	0	0	0	0.55	0	0	0	0	0	0.92	0	0	0	0	0	41.42	0	0	0.183333333333333	0	0.306666666666667	0	13.8066666666667
R9606_39059.2	XM_006723624.2	79133	1.08	0.42	0.46	1.26	0	0.42	1.83	0.68	0.78	2.10	0	0.71	22.15	8.75	9.83	23.85	0	8.22	0.653333333333333	0.56	1.09666666666667	0.936666666666667	13.5766666666667	10.69
R9606_5927.4	NM_182985.4	140691	0.29	0	0.14	1.33	0.29	0	0.49	0	0.24	2.20	0.49	0	7.38	0	3.69	31.00	6.29	0	0.143333333333333	0.54	0.243333333333333	0.896666666666667	3.69	12.43
R9606_100311.1	NM_001301194.1	84894	0	0.52	0	0	0	0	0	0.85	0	0	0	0	0	24.58	0	0	0	0	0.173333333333333	0	0.283333333333333	0	8.19333333333333	0
R9606_81452.1	NM_001286622.1	56911	0	0.03	0	0	0.04	0.12	0	0.05	0	0	0.07	0.20	0	0.87	0	0	1.07	3.27	0.01	0.0533333333333333	0.0166666666666667	0.09	0.29	1.44666666666667
R9606_68989.3	XM_011513117.3	7881	0.29	0	0	0.24	0.39	0.11	0.49	0	0	0.39	0.66	0.18	27.78	0	0	20.87	32.06	9.77	0.0966666666666667	0.246666666666667	0.163333333333333	0.41	9.26	20.9
R9606_68193.1	XM_024451780.1	93134	0.44	0.19	0.10	0.17	0.25	0.47	0.74	0.31	0.16	0.28	0.41	0.80	35.86	16.03	8.12	12.62	17.09	36.72	0.243333333333333	0.296666666666667	0.403333333333333	0.496666666666667	20.0033333333333	22.1433333333333
R9606_47655.3	NM_178169.3	283349	3.71	0.36	5.28	2.04	2.65	3.52	6.27	0.59	8.97	3.38	4.42	5.97	179.86	17.99	266.00	90.33	108.26	162.08	3.11666666666667	2.73666666666667	5.27666666666667	4.59	154.616666666667	120.223333333333
R9606_111340.4	XM_006713294.4	6419	1.06	0.91	0.63	0.44	0.07	0.71	1.80	1.50	1.07	0.72	0.11	1.20	76.99	68.15	47.65	28.87	4.03	48.83	0.866666666666667	0.406666666666667	1.45666666666667	0.676666666666667	64.2633333333333	27.2433333333333
R9606_115525.1	NM_001352609.1	5095	0.08	0	0	0	0	0	0.14	0	0	0	0	0	2.49	0	0	0	0	0	0.0266666666666667	0	0.0466666666666667	0	0.83	0
R9606_151253.3	XM_011518646.3	375748	0.03	0.04	0.02	0	0	0.17	0.06	0.06	0.03	0	0	0.29	2.40	2.57	1.26	0	0	11.23	0.03	0.0566666666666667	0.05	0.0966666666666667	2.07666666666667	3.74333333333333
R9606_106363.1	NM_001033504.1	26022	2.44	4.85	1.80	5.36	3.38	3.23	4.12	7.98	3.07	8.90	5.64	5.47	55.44	113.62	42.73	112.39	65.15	69.98	3.03	3.99	5.05666666666667	6.67	70.5966666666667	82.5066666666667
R9606_86410.2	XM_005269963.2	55717	0.34	0.87	0	2.40	2.27	1.50	0.58	1.43	0	3.98	3.79	2.54	22.07	57.41	0	141.00	123.17	91.39	0.403333333333333	2.05666666666667	0.67	3.43666666666667	26.4933333333333	118.52
R9606_129678.1	NM_001291860.1	3339	0.56	0	0.73	0.00	0.43	1.89	0.94	0	1.24	0.00	0.71	3.21	114.73	0	155.38	0.56	73.99	369.30	0.43	0.773333333333333	0.726666666666667	1.30666666666667	90.0366666666667	147.95
R9606_91587.3	NM_006528.3	7980	0.33	0.18	0.39	0	0.71	2.36	0.56	0.29	0.66	0	1.19	4.00	11.00	6.00	13.36	0	20.00	74.62	0.3	1.02333333333333	0.503333333333333	1.73	10.12	31.54
R9606_16669.2	NM_001105515.2	10257	0	0	0	0	0.28	0	0	0	0	0	0.47	0	0	0	0	0	10.17	0	0	0.0933333333333333	0	0.156666666666667	0	3.39
R9606_130343.1	NM_001253357.1	7075	0	0	0	0.80	1.13	0	0	0	0	1.33	1.88	0	0	0	0	39.90	51.72	0	0	0.643333333333333	0	1.07	0	30.54
R9606_140059.1	XM_024452218.1	27350	13.41	9.78	6.92	12.99	13.91	17.67	22.66	16.10	11.76	21.56	23.20	29.93	532.39	399.47	285.61	472.72	465.93	666.17	10.0366666666667	14.8566666666667	16.84	24.8966666666667	405.823333333333	534.94
R9606_39211.2	NM_001001548.2	948	52.86	30.16	1.13	0	3.41	5.98	89.33	49.62	1.92	0	5.69	10.13	3506.12	2057.25	77.73	0	190.86	376.33	28.05	3.13	46.9566666666667	5.27333333333333	1880.36666666667	189.063333333333
R9606_47599.4	XM_006721950.4	5414	0.39	0	1.05	0.83	0	1.29	0.66	0	1.78	1.38	0	2.18	7.23	0	20.15	14.20	0	22.66	0.48	0.706666666666667	0.813333333333333	1.18666666666667	9.12666666666667	12.2866666666667
R9606_40258.1	XM_017028116.1	8839	1.26	0.25	3.21	3.06	1.84	2.73	2.14	0.40	5.46	5.07	3.07	4.62	21.94	4.39	58.07	48.93	27.09	45.08	1.57333333333333	2.54333333333333	2.66666666666667	4.25333333333333	28.1333333333333	40.3666666666667
R9606_7509.4	NM_080387.4	338339	0	0	0.14	0.13	0	0	0	0	0.24	0.21	0	0	0	0	3.74	3.00	0	0	0.0466666666666667	0.0433333333333333	0.08	0.07	1.24666666666667	1
R9606_145595.2	XM_017010107.2	107986353	0.21	0	0	0	0	0	0.35	0	0	0	0	0	11.62	0	0	0	0	0	0.07	0	0.116666666666667	0	3.87333333333333	0
R9606_104608.3	XM_011528981.3	63935	1.01	0	0	0	0	0	1.71	0	0	0	0	0	36.74	0	0	0	0	0	0.336666666666667	0	0.57	0	12.2466666666667	0
R9606_94678.2	XR_001747950.2	7405	0.21	0.39	0.20	0.33	0.30	0	0.36	0.64	0.34	0.54	0.51	0	15.81	29.48	15.15	22.13	19.00	0	0.266666666666667	0.21	0.446666666666667	0.35	20.1466666666667	13.71
R9606_145335.5	XR_242267.5	9512	2.51	1.45	1.77	1.76	3.61	3.54	4.25	2.39	3.01	2.91	6.02	6.00	143.04	84.94	104.71	91.41	173.02	191.11	1.91	2.97	3.21666666666667	4.97666666666667	110.896666666667	151.846666666667
R9606_122481.3	NM_032461.3	728695	0	0.42	0	0	0.25	0	0	0.69	0	0	0.41	0	0	2.00	0	0	1.00	0	0.14	0.0833333333333333	0.23	0.136666666666667	0.666666666666667	0.333333333333333
R9606_56537.2	NM_001165881.2	10795	0.54	0.59	0.95	0.44	0.69	0.52	0.92	0.97	1.61	0.72	1.16	0.89	43.20	48.19	78.12	31.66	46.49	39.51	0.693333333333333	0.55	1.16666666666667	0.923333333333333	56.5033333333333	39.22
R9606_7352.1	XR_002958254.1	147699	0.30	0.35	0	1.32	0.82	0.81	0.51	0.57	0	2.18	1.37	1.37	11.92	14.16	0	47.87	27.58	30.59	0.216666666666667	0.983333333333333	0.36	1.64	8.69333333333333	35.3466666666667
R9606_146594.2	NM_001199081.2	127435	0	0.10	0	0	0	0	0	0.17	0	0	0	0	0	4.78	0	0	0	0	0.0333333333333333	0	0.0566666666666667	0	1.59333333333333	0
R9606_48988.3	NM_006590.3	10713	7.50	6.45	5.03	2.47	5.85	4.83	12.67	10.62	8.55	4.09	9.75	8.18	231.41	204.84	161.55	69.89	152.43	141.67	6.32666666666667	4.38333333333333	10.6133333333333	7.34	199.266666666667	121.33
R9606_157069.3	NM_002807.3	5707	34.02	42.15	40.82	27.34	29.76	31.13	57.48	69.36	69.36	45.37	49.65	52.73	1566.00	1996.00	1954.00	1153.00	1156.00	1361.00	38.9966666666667	29.41	65.4	49.25	1838.66666666667	1223.33333333333
R9606_117090.3	XM_011510533.3	114793	1.78	1.86	2.10	2.80	2.08	4.71	3.00	3.06	3.57	4.64	3.47	7.99	142.83	153.90	175.66	205.82	141.07	359.85	1.91333333333333	3.19666666666667	3.21	5.36666666666667	157.463333333333	235.58
R9606_36134.2	XM_017001532.2	54834	0.90	0.60	0.49	0.87	0.20	0.44	1.52	0.98	0.84	1.45	0.33	0.74	155.75	106.23	88.78	138.23	29.04	71.66	0.663333333333333	0.503333333333333	1.11333333333333	0.84	116.92	79.6433333333333
R9606_140727.3	NM_033088.3	85369	3.17	3.43	4.25	4.23	2.32	3.09	5.36	5.64	7.23	7.01	3.87	5.23	143.81	160.09	200.67	175.69	88.84	132.99	3.61666666666667	3.21333333333333	6.07666666666667	5.37	168.19	132.506666666667
R9606_6461.4	NM_004731.4	9194	0.91	2.78	0.11	0.73	1.10	0.83	1.53	4.57	0.18	1.21	1.84	1.41	152.98	480.98	18.88	111.82	156.60	133.02	1.26666666666667	0.886666666666667	2.09333333333333	1.48666666666667	217.613333333333	133.813333333333
R9606_129564.3	XM_005265664.3	253017	0	0.06	0	0	0	0	0	0.10	0	0	0	0	0	1.40	0	0	0	0	0.02	0	0.0333333333333333	0	0.466666666666667	0
R9606_111146.2	XM_017019466.2	51768	0.28	0.29	0.35	0.27	0.42	0.15	0.47	0.47	0.59	0.45	0.70	0.25	35.93	38.05	46.37	31.71	45.88	18.23	0.306666666666667	0.28	0.51	0.466666666666667	40.1166666666667	31.94
R9606_122833.2	NM_032125.2	84065	47.21	50.53	48.02	36.29	37.71	29.76	79.77	83.14	81.61	60.21	62.91	50.40	1002.92	1104.15	1061.88	709.92	677.97	601.78	48.5866666666667	34.5866666666667	81.5066666666667	57.84	1056.31666666667	663.223333333333
R9606_36222.1	XM_024448091.1	57715	1.11	0.12	1.26	0.21	0.33	3.00	1.88	0.20	2.14	0.34	0.54	5.07	69.41	7.79	81.74	11.80	17.13	177.63	0.83	1.18	1.40666666666667	1.98333333333333	52.98	68.8533333333333
R9606_111793.2	XM_005262196.2	79979	0.07	0	0.35	0.82	0.60	0.32	0.13	0	0.60	1.36	1.01	0.55	5.83	0	29.00	58.91	39.96	24.15	0.14	0.58	0.243333333333333	0.973333333333333	11.61	41.0066666666667
R9606_144882.2	NM_001113178.2	10725	0.91	0	1.49	0	2.52	0	1.53	0	2.52	0	4.21	0	172.91	0	294.04	0	404.88	0	0.8	0.84	1.35	1.40333333333333	155.65	134.96
R9606_94545.3	NM_006715.3	4123	10.89	13.18	20.39	0.82	0	12.06	18.40	21.68	34.65	1.37	0	20.42	494.09	615.12	962.40	34.21	0	519.54	14.82	4.29333333333333	24.91	7.26333333333333	690.536666666667	184.583333333333
R9606_24254.2	NM_018944.2	54069	8.34	8.34	7.08	9.15	11.00	4.84	14.09	13.73	12.03	15.18	18.35	8.20	172.00	177.00	152.00	173.78	192.00	95.00	7.92	8.33	13.2833333333333	13.91	167	153.593333333333
R9606_17488.1	XM_017030241.1	83901	0	0	12.77	2.74	0	0.99	0	0	21.70	4.55	0	1.68	0	0	157.85	30.18	0	11.25	4.25666666666667	1.24333333333333	7.23333333333333	2.07666666666667	52.6166666666667	13.81
R9606_83492.3	NM_024923.3	23225	3.94	2.38	2.43	2.55	1.95	2.18	6.66	3.91	4.13	4.24	3.26	3.69	402.75	249.84	258.56	238.47	168.16	211.19	2.91666666666667	2.22666666666667	4.9	3.73	303.716666666667	205.94
R9606_111316.1	XR_001752484.1	284001	0	0	0.19	0.32	0.21	0	0	0	0.33	0.54	0.35	0	0	0	9.36	13.78	8.23	0	0.0633333333333333	0.176666666666667	0.11	0.296666666666667	3.12	7.33666666666667
R9606_100507.1	NM_001353572.1	8100	0	0	0	0	0.23	0.36	0	0	0	0	0.38	0.61	0	0	0	0	8.12	14.60	0	0.196666666666667	0	0.33	0	7.57333333333333
R9606_105379.3	XM_011542259.3	84146	0.04	0	0	0	0.07	0	0.06	0	0	0	0.12	0	3.35	0	0	0	5.75	0	0.0133333333333333	0.0233333333333333	0.02	0.04	1.11666666666667	1.91666666666667
R9606_69663.1	XM_011518925.1	64855	0	0	0	0.45	0	0	0	0	0	0.75	0	0	0	0	0	23.01	0	0	0	0.15	0	0.25	0	7.67
R9606_135946.1	XM_017000042.1	10352	0	0	0	0	0.32	0	0	0	0	0	0.53	0	0	0	0	0	9.97	0	0	0.106666666666667	0	0.176666666666667	0	3.32333333333333
R9606_13396.3	XM_011535469.3	135138	0	0	0	0	0.08	0	0	0	0	0	0.14	0	0	0	0	0	2.26	0	0	0.0266666666666667	0	0.0466666666666667	0	0.753333333333333
R9606_138525.1	XM_017001556.1	54955	0.35	0.09	0.09	0	0	0	0.60	0.15	0.16	0	0	0	14.89	3.91	4.08	0	0	0	0.176666666666667	0	0.303333333333333	0	7.62666666666667	0
R9606_111018.3	NM_002272.3	3851	24.51	55.25	37.34	7.82	34.73	2.40	41.42	90.91	63.44	12.97	57.94	4.06	710.00	1646.00	1125.00	208.00	850.00	66.00	39.0333333333333	14.9833333333333	65.2566666666667	24.99	1160.33333333333	374.666666666667
R9606_74370.1	XM_011513298.1	90288	0.36	0.04	0.05	0	0	0.22	0.60	0.07	0.09	0	0	0.37	7.81	1.00	1.24	0	0	4.60	0.15	0.0733333333333333	0.253333333333333	0.123333333333333	3.35	1.53333333333333
R9606_95915.2	XM_011509200.2	128239	0	0	0	0	0.13	0	0	0	0	0	0.22	0	0	0	0	0	8.31	0	0	0.0433333333333333	0	0.0733333333333333	0	2.77
R9606_94170.5	NM_024293.5	79137	13.92	12.56	15.16	11.34	5.71	14.64	23.51	20.66	25.76	18.82	9.52	24.79	905.62	840.63	1025.72	675.14	313.15	903.96	13.88	10.5633333333333	23.31	17.71	923.99	630.75
R9606_61150.1	XM_017010876.1	4217	0.45	0.38	0.36	0.36	0.52	0.12	0.76	0.63	0.62	0.59	0.86	0.21	29.08	25.33	24.31	21.05	27.96	7.45	0.396666666666667	0.333333333333333	0.67	0.553333333333333	26.24	18.82
R9606_57698.1	NM_001330072.1	9201	0	0.13	0	0	0	0	0	0.22	0	0	0	0	0	16.42	0	0	0	0	0.0433333333333333	0	0.0733333333333333	0	5.47333333333333	0
R9606_7701.2	XM_011530371.2	79087	0.57	0.57	0.13	0.10	0.33	0.26	0.97	0.93	0.22	0.17	0.56	0.44	10.44	10.58	2.42	1.70	5.13	4.50	0.423333333333333	0.23	0.706666666666667	0.39	7.81333333333333	3.77666666666667
R9606_103958.2	XM_011510620.2	130576	0.75	0	1.03	1.35	1.58	0	1.26	0	1.75	2.24	2.64	0	13.77	0	19.73	22.94	24.67	0	0.593333333333333	0.976666666666667	1.00333333333333	1.62666666666667	11.1666666666667	15.87
R9606_131300.2	XM_017013870.2	80728	0.15	0.15	0.15	0.28	0.61	0.11	0.26	0.25	0.25	0.47	1.01	0.18	13.03	13.33	13.04	21.82	43.51	8.68	0.15	0.333333333333333	0.253333333333333	0.553333333333333	13.1333333333333	24.67
R9606_156763.2	XM_017019225.2	29127	1.02	1.44	0.46	1.31	1.73	0.57	1.73	2.37	0.78	2.17	2.88	0.97	39.52	57.38	18.48	46.32	56.39	21.05	0.973333333333333	1.20333333333333	1.62666666666667	2.00666666666667	38.46	41.2533333333333
R9606_125246.1	XM_011541215.1	261734	0.18	0.16	0.26	0	0	0.89	0.31	0.26	0.44	0	0	1.50	11.87	10.65	17.66	0	0	55.13	0.2	0.296666666666667	0.336666666666667	0.5	13.3933333333333	18.3766666666667
R9606_129492.1	XR_001746260.1	23230	0	0.19	0	0	0	0	0	0.31	0	0	0	0	0	43.63	0	0	0	0	0.0633333333333333	0	0.103333333333333	0	14.5433333333333	0
R9606_34391.1	NM_001310321.1	4240	1.60	0.58	0.59	2.09	1.36	1.42	2.71	0.96	1.00	3.46	2.27	2.41	46.21	17.33	17.63	55.24	33.11	39.00	0.923333333333333	1.62333333333333	1.55666666666667	2.71333333333333	27.0566666666667	42.45
R9606_106286.2	XM_011529651.2	54148	0	0	0	0.42	0	0	0	0	0	0.69	0	0	0	0	0	5.61	0	0	0	0.14	0	0.23	0	1.87
R9606_12383.1	XM_017023348.1	54768	0	0	0	0	0	0.01	0	0	0	0	0	0.01	0	0	0	0	0	2.23	0	0.00333333333333333	0	0.00333333333333333	0	0.743333333333333
R9606_56648.1	XM_017010211.1	11118	0	0	0	0	0	1.10	0	0	0	0	0	1.86	0	0	0	0	0	54.98	0	0.366666666666667	0	0.62	0	18.3266666666667
R9606_20194.2	NM_033238.2	5371	12.06	12.21	13.31	9.52	9.40	7.44	20.37	20.09	22.61	15.79	15.68	12.60	952.03	991.73	1092.23	686.94	625.50	557.32	12.5266666666667	8.78666666666667	21.0233333333333	14.69	1011.99666666667	623.253333333333
R9606_8925.1	NM_001318528.1	51693	0.28	0.10	0	0	0	0.01	0.47	0.17	0	0	0	0.02	8.19	3.07	0	0	0	0.36	0.126666666666667	0.00333333333333333	0.213333333333333	0.00666666666666667	3.75333333333333	0.12
R9606_25176.1	XM_011527436.1	8775	53.18	63.78	47.03	79.95	112.60	44.28	89.86	104.94	79.92	132.66	187.85	75.00	1065.84	1314.84	981.24	1476.53	1910.42	844.97	54.6633333333333	78.9433333333333	91.5733333333333	131.836666666667	1120.64	1410.64
R9606_153624.3	XM_006724639.3	2846	0.16	0.19	0.04	0.32	0	0	0.27	0.31	0.07	0.54	0	0	9.79	12.00	2.64	18.13	0	0	0.13	0.106666666666667	0.216666666666667	0.18	8.14333333333333	6.04333333333333
R9606_38306.1	XR_002959494.1	151903	0.67	0.35	0	0.67	0.63	1.01	1.14	0.58	0	1.10	1.04	1.71	73.60	39.73	0	66.54	57.71	104.92	0.34	0.77	0.573333333333333	1.28333333333333	37.7766666666667	76.39
R9606_56944.2	NM_001009941.2	54522	2.66	1.61	2.00	1.45	0.32	0	4.50	2.66	3.39	2.40	0.54	0	58.76	36.67	45.91	29.38	6.00	0	2.09	0.59	3.51666666666667	0.98	47.1133333333333	11.7933333333333
R9606_54963.1	XR_002958290.1	23152	0.47	0	0.14	0	0.33	0	0.79	0	0.24	0	0.56	0	53.79	0	17.08	0	32.41	0	0.203333333333333	0.11	0.343333333333333	0.186666666666667	23.6233333333333	10.8033333333333
R9606_76382.4	NM_016480.4	51247	58.00	62.90	67.32	51.55	39.74	55.38	98.01	103.49	114.40	85.54	66.30	93.79	1120.42	1249.83	1353.87	918.06	650.08	1018.77	62.74	48.89	105.3	81.8766666666667	1241.37333333333	862.303333333333
R9606_134357.1	XR_001753605.1	147920	0	0	0	0.34	0	0.24	0	0	0	0.57	0	0.40	0	0	0	8.58	0	6.14	0	0.193333333333333	0	0.323333333333333	0	4.90666666666667
R9606_78602.1	XM_011527980.1	360200	0.06	0.12	0	0	0	0.20	0.11	0.20	0	0	0	0.34	2.04	4.04	0	0	0	6.06	0.06	0.0666666666666667	0.103333333333333	0.113333333333333	2.02666666666667	2.02
R9606_60054.1	NM_001300834.1	128346	10.74	5.13	4.52	20.36	20.26	13.45	18.14	8.43	7.68	33.79	33.79	22.78	125.62	61.70	55.15	221.19	201.47	150.38	6.79666666666667	18.0233333333333	11.4166666666667	30.12	80.8233333333333	191.013333333333
R9606_154412.1	NM_001318745.1	94120	0	0.25	1.14	0	0.30	0.24	0	0.42	1.94	0	0.50	0.40	0	7.81	35.54	0	7.66	6.81	0.463333333333333	0.18	0.786666666666667	0.3	14.45	4.82333333333333
R9606_134879.1	XM_024447593.1	55014	0	0.28	0	0	0	0	0	0.46	0	0	0	0	0	28.63	0	0	0	0	0.0933333333333333	0	0.153333333333333	0	9.54333333333333	0
R9606_84754.3	NM_080860.3	89765	0.53	0.94	0.37	0	1.11	0.64	0.90	1.55	0.63	0	1.86	1.09	9.87	17.96	7.17	0	17.53	11.38	0.613333333333333	0.583333333333333	1.02666666666667	0.983333333333333	11.6666666666667	9.63666666666667
R9606_141608.2	NM_174886.2	7050	0.51	0.49	0.42	0	0	0	0.86	0.81	0.71	0	0	0	11.32	11.24	9.56	0	0	0	0.473333333333333	0	0.793333333333333	0	10.7066666666667	0
R9606_92942.2	XM_017028526.2	107985476	2.54	2.77	1.54	2.53	2.32	1.63	4.29	4.55	2.62	4.20	3.87	2.76	92.00	103.00	58.00	84.00	71.00	56.00	2.28333333333333	2.16	3.82	3.61	84.3333333333333	70.3333333333333
R9606_126008.2	XM_017028141.2	9584	6.01	4.41	0	1.54	6.34	1.04	10.16	7.25	0	2.55	10.58	1.77	365.04	275.14	0	85.45	324.70	60.12	3.47333333333333	2.97333333333333	5.80333333333333	4.96666666666667	213.393333333333	156.756666666667
R9606_43354.1	XM_024451331.1	11006	0.37	0.22	0.37	0	0.33	0.18	0.62	0.36	0.63	0	0.56	0.30	9.49	5.76	10.03	0	7.31	4.34	0.32	0.17	0.536666666666667	0.286666666666667	8.42666666666667	3.88333333333333
R9606_51936.1	NM_001272087.1	6511	0	0.13	0.26	0.06	0	0	0	0.22	0.44	0.10	0	0	0	5.78	11.19	2.33	0	0	0.13	0.02	0.22	0.0333333333333333	5.65666666666667	0.776666666666667
R9606_9511.1	NM_001322815.1	6648	0.33	0.88	0.24	1.19	0.83	2.21	0.55	1.45	0.41	1.98	1.39	3.73	18.57	51.60	14.22	62.08	40.08	119.18	0.483333333333333	1.41	0.803333333333333	2.36666666666667	28.13	73.78
R9606_88311.1	XR_001747074.1	23555	0.25	0	0.57	0	0	0	0.42	0	0.97	0	0	0	2.57	0	6.13	0	0	0	0.273333333333333	0	0.463333333333333	0	2.9	0
R9606_127688.1	XM_017002848.1	9447	0.05	0	0	0	0	0	0.08	0	0	0	0	0	1.76	0	0	0	0	0	0.0166666666666667	0	0.0266666666666667	0	0.586666666666667	0
R9606_22026.1	NM_001257291.1	84679	1.29	0.50	0.07	0.14	0.14	0.99	2.18	0.82	0.12	0.23	0.24	1.67	184.33	73.48	10.16	18.38	17.10	134.13	0.62	0.423333333333333	1.04	0.713333333333333	89.3233333333333	56.5366666666667
R9606_17050.1	NM_001204087.1	3782	0	0	0	0	0.22	0	0	0	0	0	0.36	0	0	0	0	0	34.47	0	0	0.0733333333333333	0	0.12	0	11.49
R9606_18092.3	XM_011542090.3	7798	0.08	0.04	0.09	0	0	0	0.14	0.07	0.14	0	0	0	10.41	5.79	11.28	0	0	0	0.07	0	0.116666666666667	0	9.16	0
R9606_90530.1	NM_001098801.1	125228	0	0.19	0	0	0	0	0	0.31	0	0	0	0	0	12.06	0	0	0	0	0.0633333333333333	0	0.103333333333333	0	4.02	0
R9606_129920.1	XR_002958368.1	83636	0.33	0.32	0.19	0.51	0.31	0.45	0.56	0.53	0.33	0.85	0.51	0.76	12.88	12.87	7.69	18.04	9.96	16.43	0.28	0.423333333333333	0.473333333333333	0.706666666666667	11.1466666666667	14.81
R9606_31940.3	XM_005261440.3	23544	0	0	0	0	0.02	0	0	0	0	0	0.04	0	0	0	0	0	1.82	0	0	0.00666666666666667	0	0.0133333333333333	0	0.606666666666667
R9606_87847.1	XM_024452145.1	10634	4.60	2.97	2.74	0.65	1.82	1.35	7.77	4.88	4.65	1.07	3.04	2.28	172.93	114.86	107.18	22.27	57.82	48.17	3.43666666666667	1.27333333333333	5.76666666666667	2.13	131.656666666667	42.7533333333333
R9606_14185.1	XM_017028808.1	4689	1.37	0.09	0.50	0.26	0.54	0.23	2.31	0.15	0.85	0.43	0.90	0.39	31.89	2.26	12.17	5.63	10.64	5.07	0.653333333333333	0.343333333333333	1.10333333333333	0.573333333333333	15.44	7.11333333333333
R9606_60183.3	XR_946795.3	9064	0.96	0.77	0.31	0.68	0.77	2.26	1.62	1.27	0.52	1.12	1.28	3.83	74.81	62.08	24.93	48.25	50.57	167.25	0.68	1.23666666666667	1.13666666666667	2.07666666666667	53.94	88.69
R9606_72070.2	NM_172250.2	166785	2.60	2.56	1.75	2.35	2.04	1.78	4.39	4.21	2.97	3.91	3.41	3.01	218.00	221.05	152.63	180.67	144.45	141.53	2.30333333333333	2.05666666666667	3.85666666666667	3.44333333333333	197.226666666667	155.55
R9606_74139.1	XM_017002230.1	7292	0	0	0.09	0.25	0.15	0.06	0	0	0.15	0.41	0.26	0.11	0	0	5.00	12.55	7.14	3.29	0.03	0.153333333333333	0.05	0.26	1.66666666666667	7.66
R9606_126083.1	XM_011510625.1	130576	0.18	0	0	0	0	0	0.30	0	0	0	0	0	3.80	0	0	0	0	0	0.06	0	0.1	0	1.26666666666667	0
R9606_39228.3	NM_015443.3	284058	0.09	2.21	3.28	1.16	2.00	2.50	0.14	3.63	5.57	1.93	3.33	4.24	6.04	161.07	242.06	75.57	119.53	168.66	1.86	1.88666666666667	3.11333333333333	3.16666666666667	136.39	121.253333333333
R9606_119961.6	NM_001319.6	1455	31.50	22.80	23.70	26.34	27.58	28.88	53.23	37.51	40.27	43.70	46.01	48.92	1258.13	936.55	984.45	964.27	929.72	1095.72	26	27.6	43.67	46.21	1059.71	996.57
R9606_27480.1	NM_001098503.1	5795	0.06	0.03	0.03	0.03	0.08	0.12	0.09	0.05	0.05	0.05	0.14	0.20	2.46	1.43	1.41	1.13	3.05	4.99	0.04	0.0766666666666667	0.0633333333333333	0.13	1.76666666666667	3.05666666666667
R9606_39044.3	NM_001429.3	2033	8.32	8.11	8.26	5.61	10.04	9.86	14.06	13.35	14.04	9.31	16.75	16.70	1038.00	1041.00	1071.00	638.96	1055.37	1166.58	8.23	8.50333333333333	13.8166666666667	14.2533333333333	1050	953.636666666667
R9606_54926.6	NM_144997.6	201163	7.30	4.40	3.80	7.75	8.14	6.19	12.33	7.24	6.45	12.86	13.58	10.48	374.46	232.32	202.47	363.99	352.25	301.41	5.16666666666667	7.36	8.67333333333333	12.3066666666667	269.75	339.216666666667
R9606_132360.1	NM_001347027.1	80021	0.02	0.05	0	0	0	0	0.04	0.08	0	0	0	0	0.73	1.70	0	0	0	0	0.0233333333333333	0	0.04	0	0.81	0
R9606_103838.1	NM_001350927.1	55744	0	0	0.69	0	0	0	0	0	1.17	0	0	0	0	0	11.10	0	0	0	0.23	0	0.39	0	3.7	0
R9606_18573.2	XM_011525441.2	9020	1.85	0.43	0.65	5.57	2.98	0.87	3.12	0.71	1.10	9.24	4.96	1.47	119.18	28.83	43.34	328.88	161.98	53.09	0.976666666666667	3.14	1.64333333333333	5.22333333333333	63.7833333333333	181.316666666667
R9606_156334.2	NM_033150.2	1280	0	0.04	0.01	0.03	0.03	0	0	0.07	0.02	0.05	0.06	0	0	3.00	1.00	2.00	2.00	0	0.0166666666666667	0.02	0.03	0.0366666666666667	1.33333333333333	1.33333333333333
R9606_115231.1	NM_001004461.1	390093	0.09	0.17	0	0	0	0	0.15	0.28	0	0	0	0	1.00	2.00	0	0	0	0	0.0866666666666667	0	0.143333333333333	0	1	0
R9606_15131.4	NM_173638.4	284565	7.89	8.45	6.48	14.29	18.03	11.67	13.34	13.90	11.00	23.71	30.09	19.77	471.51	519.05	402.20	781.16	908.43	661.77	7.60666666666667	14.6633333333333	12.7466666666667	24.5233333333333	464.253333333333	783.786666666667
R9606_63702.3	NM_000112.3	1836	0.53	0	0	0.41	0	0.56	0.89	0	0	0.68	0	0.95	60.62	0	0	43.21	0	60.96	0.176666666666667	0.323333333333333	0.296666666666667	0.543333333333333	20.2066666666667	34.7233333333333
R9606_128145.1	XM_017004970.1	79823	0.12	0	0	0	0	0	0.21	0	0	0	0	0	1.49	0	0	0	0	0	0.04	0	0.07	0	0.496666666666667	0
R9606_152028.1	NM_001324340.1	54925	0	0.54	0	0.47	0.46	0	0	0.89	0	0.77	0.76	0	0	24.82	0	19.04	17.11	0	0.18	0.31	0.296666666666667	0.51	8.27333333333333	12.05
R9606_116362.1	XM_017024688.1	47	0	0	0.19	0	0	0	0	0	0.32	0	0	0	0	0	11.87	0	0	0	0.0633333333333333	0	0.106666666666667	0	3.95666666666667	0
R9606_145886.1	NM_001144893.1	30835	0.92	0	0	0	0	0	1.56	0	0	0	0	0	50.37	0	0	0	0	0	0.306666666666667	0	0.52	0	16.79	0
R9606_13012.2	NM_006796.2	10939	25.32	28.31	30.57	22.11	24.43	29.01	42.78	46.58	51.95	36.68	40.76	49.13	1122.61	1291.19	1409.63	898.11	914.13	1221.49	28.0666666666667	25.1833333333333	47.1033333333333	42.19	1274.47666666667	1011.24333333333
R9606_142083.1	NM_001317160.1	5325	0.67	1.23	0.67	0	0	0.46	1.14	2.02	1.13	0	0	0.78	26.98	50.46	27.75	0	0	17.51	0.856666666666667	0.153333333333333	1.43	0.26	35.0633333333333	5.83666666666667
R9606_46041.2	XM_011520202.2	55343	4.54	2.28	1.68	3.08	4.02	1.79	7.68	3.75	2.86	5.12	6.70	3.02	146.64	75.55	56.46	91.33	109.51	54.75	2.83333333333333	2.96333333333333	4.76333333333333	4.94666666666667	92.8833333333333	85.1966666666667
R9606_7470.1	XM_017016090.1	27343	0.39	0.21	0.57	0.93	1.32	0.28	0.65	0.34	0.97	1.54	2.20	0.47	10.86	6.00	16.68	24.02	31.37	7.50	0.39	0.843333333333333	0.653333333333333	1.40333333333333	11.18	20.9633333333333
R9606_125860.3	XM_011522469.3	3029	1.08	3.60	1.78	0	0	0	1.82	5.92	3.02	0	0	0	16.72	57.36	28.74	0	0	0	2.15333333333333	0	3.58666666666667	0	34.2733333333333	0
R9606_34883.2	XM_017012455.2	56975	0.31	0.27	0.11	0.47	0.18	0.40	0.52	0.44	0.19	0.79	0.29	0.67	24.27	21.59	9.06	34.00	11.57	29.49	0.23	0.35	0.383333333333333	0.583333333333333	18.3066666666667	25.02
R9606_31712.1	NM_001145008.1	11119	9.02	1.99	0	5.29	6.20	2.94	15.25	3.28	0	8.77	10.35	4.98	409.09	92.96	0	219.62	237.35	126.50	3.67	4.81	6.17666666666667	8.03333333333333	167.35	194.49
R9606_108716.2	XM_011528026.2	4542	0	0.13	0	0	0.19	0	0	0.21	0	0	0.32	0	0	6.91	0	0	8.54	0	0.0433333333333333	0.0633333333333333	0.07	0.106666666666667	2.30333333333333	2.84666666666667
R9606_155747.1	XR_001746396.1	84895	0.12	0	0.15	0	0	0.60	0.21	0	0.25	0	0	1.02	3.14	0	4.01	0	0	14.75	0.09	0.2	0.153333333333333	0.34	2.38333333333333	4.91666666666667
R9606_20748.1	XM_017008047.1	285533	0.53	0.15	0	0.47	0	0	0.90	0.24	0	0.78	0	0	8.71	2.49	0	7.08	0	0	0.226666666666667	0.156666666666667	0.38	0.26	3.73333333333333	2.36
R9606_61620.2	XM_017003743.2	23683	0	0.04	0	0.02	0	0	0	0.07	0	0.03	0	0	0	2.26	0	0.90	0	0	0.0133333333333333	0.00666666666666667	0.0233333333333333	0.01	0.753333333333333	0.3
R9606_64827.2	XM_005263145.2	56978	0.44	0	0	1.01	0	0	0.74	0	0	1.68	0	0	22.49	0	0	47.60	0	0	0.146666666666667	0.336666666666667	0.246666666666667	0.56	7.49666666666667	15.8666666666667
R9606_66682.2	NM_001004309.2	342132	0.11	0.21	0.12	0.07	0	0	0.19	0.35	0.21	0.12	0	0	2.82	5.39	3.13	1.63	0	0	0.146666666666667	0.0233333333333333	0.25	0.04	3.78	0.543333333333333
R9606_145505.2	XR_001740353.2	8893	1.84	0.57	0	0.79	2.18	0.71	3.11	0.94	0	1.31	3.65	1.20	74.04	23.72	0	29.16	74.17	26.96	0.803333333333333	1.22666666666667	1.35	2.05333333333333	32.5866666666667	43.43
R9606_32989.1	NM_001324369.1	221416	0	0.01	0	0.14	0.10	0.12	0	0.02	0	0.23	0.17	0.20	0	1.00	0	9.00	6.00	8.00	0.00333333333333333	0.12	0.00666666666666667	0.2	0.333333333333333	7.66666666666667
R9606_74427.3	XM_005256717.3	55421	0.91	0.71	0.42	1.20	2.20	1.42	1.54	1.17	0.71	2.00	3.66	2.40	99.96	80.51	47.77	120.50	202.87	147.42	0.68	1.60666666666667	1.14	2.68666666666667	76.08	156.93
R9606_130072.3	XM_005272571.3	10084	0	0	2.67	1.00	0	1.42	0	0	4.53	1.66	0	2.40	0	0	35.84	11.98	0	17.45	0.89	0.806666666666667	1.51	1.35333333333333	11.9466666666667	9.81
R9606_19964.1	NM_001302753.1	958	0	0	0	0.47	0	0.54	0	0	0	0.78	0	0.91	0	0	0	9.55	0	11.30	0	0.336666666666667	0	0.563333333333333	0	6.95
R9606_131505.2	XM_017010240.2	1268	0	0	0	0	0.06	0	0	0	0	0	0.10	0	0	0	0	0	7.86	0	0	0.02	0	0.0333333333333333	0	2.62
R9606_78948.1	XR_001738771.1	5163	1.14	0.89	0.71	1.95	1.45	1.72	1.93	1.46	1.21	3.24	2.42	2.92	57.50	45.95	37.13	89.82	61.58	82.26	0.913333333333333	1.70666666666667	1.53333333333333	2.86	46.86	77.8866666666667
R9606_148893.1	NM_001352926.1	23369	1.89	0.99	1.43	1.38	0.90	2.82	3.20	1.62	2.43	2.29	1.51	4.77	159.17	85.14	125.16	105.79	63.91	224.68	1.43666666666667	1.7	2.41666666666667	2.85666666666667	123.156666666667	131.46
R9606_55489.3	NM_015210.3	23255	0.06	0	0.04	0	0	0	0.09	0	0.08	0	0	0	4.84	0	4.02	0	0	0	0.0333333333333333	0	0.0566666666666667	0	2.95333333333333	0
R9606_28644.1	NM_001353265.1	51571	0.45	0	0.30	0.22	0.33	0	0.76	0	0.51	0.36	0.54	0	24.48	0	17.15	10.92	15.04	0	0.25	0.183333333333333	0.423333333333333	0.3	13.8766666666667	8.65333333333333
R9606_54007.1	XR_001752532.1	51747	3.93	0	0	0	5.65	2.48	6.65	0	0	0	9.43	4.19	184.70	0	0	0	223.92	110.43	1.31	2.71	2.21666666666667	4.54	61.5666666666667	111.45
R9606_117235.5	XM_005258938.5	3991	0	0	0	0	0.22	0	0	0	0	0	0.36	0	0	0	0	0	8.75	0	0	0.0733333333333333	0	0.12	0	2.91666666666667
R9606_16111.1	XR_001748010.1	84680	0	0	0.10	0	0	0	0	0	0.16	0	0	0	0	0	1.44	0	0	0	0.0333333333333333	0	0.0533333333333333	0	0.48	0
R9606_24663.1	NM_001348255.1	644596	2.10	1.79	1.51	1.86	1.89	2.64	3.56	2.94	2.57	3.09	3.16	4.46	79.00	69.00	59.00	64.00	60.00	94.00	1.8	2.13	3.02333333333333	3.57	69	72.6666666666667
R9606_148222.3	NM_001010984.3	83932	1.59	2.22	3.90	0.57	2.47	0.79	2.69	3.65	6.63	0.95	4.12	1.34	103.04	147.99	262.95	34.01	134.87	48.53	2.57	1.27666666666667	4.32333333333333	2.13666666666667	171.326666666667	72.47
R9606_139575.1	NM_001319655.1	114882	0	0.60	0	1.32	0.98	0.01	0	0.98	0	2.19	1.63	0.02	0	62.23	0	121.71	83.08	1.38	0.2	0.77	0.326666666666667	1.28	20.7433333333333	68.7233333333333
R9606_113231.1	XM_024450081.1	8120	0.64	2.11	0	0.55	1.81	0.17	1.08	3.47	0	0.92	3.02	0.29	12.97	43.96	0	10.34	31.04	3.25	0.916666666666667	0.843333333333333	1.51666666666667	1.41	18.9766666666667	14.8766666666667
R9606_136688.3	NM_014325.3	23603	13.76	10.97	14.99	7.37	8.20	13.71	23.26	18.05	25.48	12.23	13.67	23.22	737.23	604.56	835.16	361.33	370.31	697.19	13.24	9.76	22.2633333333333	16.3733333333333	725.65	476.276666666667
R9606_148992.4	NM_001042363.4	26095	0	0.08	0	0	0	0	0	0.14	0	0	0	0	0	3.45	0	0	0	0	0.0266666666666667	0	0.0466666666666667	0	1.15	0
R9606_3860.1	XM_024452999.1	55825	0.87	1.65	1.96	0.45	1.06	0.44	1.48	2.71	3.33	0.74	1.77	0.74	57.23	110.93	133.43	26.74	58.44	27.17	1.49333333333333	0.65	2.50666666666667	1.08333333333333	100.53	37.45
R9606_154733.4	NM_032905.4	84991	8.24	9.49	9.83	9.97	7.04	8.45	13.92	15.62	16.71	16.54	11.74	14.31	380.42	450.71	472.05	421.57	274.23	370.45	9.18666666666667	8.48666666666667	15.4166666666667	14.1966666666667	434.393333333333	355.416666666667
R9606_114578.3	XM_011532901.3	51232	0.17	0.28	0	0	0.60	0.26	0.28	0.45	0	0	1.01	0.43	12.84	21.67	0	0	38.86	18.56	0.15	0.286666666666667	0.243333333333333	0.48	11.5033333333333	19.14
R9606_149203.1	NM_001352162.1	55716	0	0	0	1.96	0.82	0	0	0	0	3.24	1.37	0	0	0	0	52.71	20.44	0	0	0.926666666666667	0	1.53666666666667	0	24.3833333333333
R9606_62483.1	NM_001286441.1	161829	0	0	0.03	0.03	0.14	0.06	0	0	0.05	0.04	0.23	0.10	0	0	1.43	1.08	5.17	2.61	0.01	0.0766666666666667	0.0166666666666667	0.123333333333333	0.476666666666667	2.95333333333333
R9606_43297.2	XR_946724.2	5906	0.73	1.31	1.02	0.25	2.96	0.46	1.23	2.16	1.73	0.41	4.94	0.79	13.58	25.31	19.85	4.24	46.95	8.27	1.02	1.22333333333333	1.70666666666667	2.04666666666667	19.58	19.82
R9606_80999.1	XR_002959514.1	29072	0	0	0.02	0	0	0.03	0	0	0.03	0	0	0.05	0	0	1.38	0	0	2.69	0.00666666666666667	0.01	0.01	0.0166666666666667	0.46	0.896666666666667
R9606_13057.3	XM_011524032.3	84254	0.07	0.09	0.03	0.04	0.12	0.13	0.12	0.16	0.06	0.06	0.20	0.23	2.38	3.36	1.18	1.14	3.55	4.43	0.0633333333333333	0.0966666666666667	0.113333333333333	0.163333333333333	2.30666666666667	3.04
R9606_108718.1	XM_017014814.1	54566	0.87	0	0.43	0	1.10	1.14	1.46	0	0.73	0	1.84	1.93	62.98	0	32.45	0	67.48	78.57	0.433333333333333	0.746666666666667	0.73	1.25666666666667	31.81	48.6833333333333
R9606_70499.1	XM_017029732.1	641339	0	0	0.05	0	0	0.07	0	0	0.09	0	0	0.12	0	0	1.85	0	0	2.32	0.0166666666666667	0.0233333333333333	0.03	0.04	0.616666666666667	0.773333333333333
R9606_40696.2	NM_001447.2	2196	9.84	6.68	5.05	9.37	10.82	11.68	16.63	11.00	8.59	15.54	18.05	19.78	2051.00	1432.55	1094.43	1781.04	1898.83	2306.44	7.19	10.6233333333333	12.0733333333333	17.79	1525.99333333333	1995.43666666667
R9606_136196.2	XM_017021945.2	145957	0.52	0.18	0	0.21	0.00	0.19	0.89	0.30	0	0.35	0.00	0.31	90.67	32.28	0	33.36	0.30	30.37	0.233333333333333	0.133333333333333	0.396666666666667	0.22	40.9833333333333	21.3433333333333
R9606_111810.2	XM_011522810.2	10300	0	0.00	0	0.11	0	0.02	0	0.00	0	0.18	0	0.03	0	0.08	0	4.58	0	0.73	0	0.0433333333333333	0	0.07	0.0266666666666667	1.77
R9606_62818.1	NM_001005413.1	11130	0.96	0.87	0.25	1.57	1.08	0.58	1.62	1.44	0.43	2.61	1.80	0.98	19.03	17.87	5.26	28.75	18.14	10.97	0.693333333333333	1.07666666666667	1.16333333333333	1.79666666666667	14.0533333333333	19.2866666666667
R9606_25786.1	NM_001242739.1	51058	0.62	1.35	1.03	0.70	1.22	0.37	1.05	2.23	1.76	1.16	2.04	0.62	15.91	35.61	27.51	16.44	26.40	8.96	1	0.763333333333333	1.68	1.27333333333333	26.3433333333333	17.2666666666667
R9606_1535.2	NM_001146319.2	65983	0	0.91	0	0	0	0	0	1.50	0	0	0	0	0	35.74	0	0	0	0	0.303333333333333	0	0.5	0	11.9133333333333	0
R9606_138438.1	XM_011542404.1	90529	0	0	0.30	0	0	0	0	0	0.51	0	0	0	0	0	12.71	0	0	0	0.1	0	0.17	0	4.23666666666667	0
R9606_124229.1	XM_024449785.1	9786	0.01	0	0.35	0.01	0.22	0	0.01	0	0.59	0.02	0.37	0	0.60	0	28.18	1.02	14.52	0	0.12	0.0766666666666667	0.2	0.13	9.59333333333333	5.18
R9606_135730.1	NM_001204287.1	4582	0.85	0	0	4.78	0	0	1.43	0	0	7.93	0	0	13.29	0	0	69.37	0	0	0.283333333333333	1.59333333333333	0.476666666666667	2.64333333333333	4.43	23.1233333333333
R9606_28431.1	NM_001159694.1	51705	0	0	0	0.39	0	0	0	0	0	0.64	0	0	0	0	0	19.72	0	0	0	0.13	0	0.213333333333333	0	6.57333333333333
R9606_131937.1	NM_001145354.1	4289	0	0	0.27	0	0	0.47	0	0	0.46	0	0	0.80	0	0	45.60	0	0	72.30	0.09	0.156666666666667	0.153333333333333	0.266666666666667	15.2	24.1
R9606_149176.1	NM_001352665.1	4925	0.10	0	0.01	0	0	0	0.17	0	0.02	0	0	0	2.62	0	0.31	0	0	0	0.0366666666666667	0	0.0633333333333333	0	0.976666666666667	0
R9606_15552.3	XM_005258479.3	114336	0	0.68	0.40	0	0.74	0	0	1.12	0.67	0	1.24	0	0	5.26	3.10	0	4.75	0	0.36	0.246666666666667	0.596666666666667	0.413333333333333	2.78666666666667	1.58333333333333
R9606_61227.1	XM_017027481.1	93134	0.86	0	0	0	0	0	1.45	0	0	0	0	0	55.52	0	0	0	0	0	0.286666666666667	0	0.483333333333333	0	18.5066666666667	0
R9606_121502.2	XM_011528917.2	56259	11.43	10.53	10.14	14.27	12.50	10.86	19.32	17.32	17.23	23.68	20.85	18.39	236.92	224.39	218.70	272.42	219.19	214.20	10.7	12.5433333333333	17.9566666666667	20.9733333333333	226.67	235.27
R9606_91518.2	NM_005307.2	2868	0.17	0	0.02	0	0	0.29	0.28	0	0.04	0	0	0.49	4.65	0	0.70	0	0	7.64	0.0633333333333333	0.0966666666666667	0.106666666666667	0.163333333333333	1.78333333333333	2.54666666666667
R9606_154655.2	NM_030941.2	81691	0.47	0.50	0.55	0.02	1.30	0.86	0.79	0.82	0.94	0.04	2.16	1.46	17.71	19.49	21.87	0.79	41.69	31.15	0.506666666666667	0.726666666666667	0.85	1.22	19.69	24.5433333333333
R9606_134919.1	NM_001077505.1	255061	0	0	0	0.18	0	0	0	0	0	0.29	0	0	0	0	0	1.00	0	0	0	0.06	0	0.0966666666666667	0	0.333333333333333
R9606_51802.2	NM_001039960.2	9498	0	0.11	0	0	0	0.00	0	0.18	0	0	0	0.00	0	18.99	0	0	0	0.33	0.0366666666666667	0	0.06	0	6.33	0.11
R9606_43235.1	XM_017010258.1	1310	0	0.03	0.09	0.18	0.06	0.02	0	0.05	0.15	0.29	0.10	0.03	0	5.00	15.00	26.00	8.00	3.00	0.04	0.0866666666666667	0.0666666666666667	0.14	6.66666666666667	12.3333333333333
R9606_34526.3	XM_011542807.3	3703	13.23	16.77	17.43	15.93	7.81	15.54	22.36	27.58	29.62	26.43	13.03	26.31	543.61	708.44	744.79	599.78	270.74	606.23	15.81	13.0933333333333	26.52	21.9233333333333	665.613333333333	492.25
R9606_15517.4	NM_018032.4	55692	3.10	3.29	2.39	3.22	6.35	4.00	5.25	5.41	4.07	5.34	10.60	6.78	88.51	96.35	71.03	84.30	153.04	108.47	2.92666666666667	4.52333333333333	4.91	7.57333333333333	85.2966666666667	115.27
R9606_145867.1	XM_017015569.1	10659	0.57	0.14	0.11	0.52	0	0.90	0.96	0.24	0.18	0.87	0	1.52	64.54	16.79	12.42	54.09	0	96.54	0.273333333333333	0.473333333333333	0.46	0.796666666666667	31.25	50.21
R9606_72446.3	XM_011516086.3	29062	0.45	0.13	0.13	0	0	0.65	0.77	0.22	0.22	0	0	1.10	29.74	8.90	8.85	0	0	40.36	0.236666666666667	0.216666666666667	0.403333333333333	0.366666666666667	15.83	13.4533333333333
R9606_115747.1	XM_024452649.1	100288072	0	0	0	0.02	0	0.03	0	0	0	0.03	0	0.05	0	0	0	0.50	0	0.79	0	0.0166666666666667	0	0.0266666666666667	0	0.43
R9606_17683.3	XM_011525632.3	23136	0.45	0	0.15	0	0.34	0.12	0.76	0	0.26	0	0.56	0.20	23.87	0	8.30	0	15.13	5.97	0.2	0.153333333333333	0.34	0.253333333333333	10.7233333333333	7.03333333333333
R9606_83106.3	NM_175733.3	143425	0.11	0	0.07	0.02	0.02	0	0.18	0	0.12	0.03	0.04	0	6.00	0	4.00	1.00	1.00	0	0.06	0.0133333333333333	0.1	0.0233333333333333	3.33333333333333	0.666666666666667
R9606_29803.1	XM_017002048.1	63923	0.19	0	0.19	0	0	0.09	0.32	0	0.32	0	0	0.14	12.61	0	13.07	0	0	5.36	0.126666666666667	0.03	0.213333333333333	0.0466666666666667	8.56	1.78666666666667
R9606_7583.1	XR_950065.1	80194	6.86	5.48	5.70	6.90	8.48	6.40	11.60	9.02	9.69	11.46	14.16	10.84	92.74	76.19	80.28	86.39	97.32	82.51	6.01333333333333	7.26	10.1033333333333	12.1533333333333	83.07	88.74
R9606_150464.1	NM_001308129.1	54819	0	0	0.43	0.36	0	0	0	0	0.72	0.60	0	0	0	0	11.74	8.79	0	0	0.143333333333333	0.12	0.24	0.2	3.91333333333333	2.93
R9606_10020.1	XM_024451745.1	84902	0.89	1.93	1.19	1.44	2.01	0.82	1.51	3.18	2.02	2.39	3.36	1.39	73.03	162.76	101.31	108.16	139.18	63.64	1.33666666666667	1.42333333333333	2.23666666666667	2.38	112.366666666667	103.66
R9606_45758.1	NM_001317338.1	54996	1.46	1.28	1.71	1.81	0.77	1.12	2.46	2.11	2.91	3.01	1.29	1.90	43.95	39.80	53.75	50.18	19.65	32.15	1.48333333333333	1.23333333333333	2.49333333333333	2.06666666666667	45.8333333333333	33.9933333333333
R9606_14839.2	NM_001178008.2	875	0.06	0	0	0	0	0	0.10	0	0	0	0	0	2.09	0	0	0	0	0	0.02	0	0.0333333333333333	0	0.696666666666667	0
R9606_116705.2	XM_017014216.2	10655	0.40	0.12	0.37	0	0	0.07	0.68	0.19	0.62	0	0	0.13	16.55	5.02	15.80	0	0	2.93	0.296666666666667	0.0233333333333333	0.496666666666667	0.0433333333333333	12.4566666666667	0.976666666666667
R9606_68991.4	XM_005247076.4	11073	0	0	1.36	0	0	0	0	0	2.31	0	0	0	0	0	104.53	0	0	0	0.453333333333333	0	0.77	0	34.8433333333333	0
R9606_95356.1	XM_017021411.1	55147	0	0.28	0.15	0	0.79	0.09	0	0.45	0.25	0	1.31	0.15	0	11.37	6.12	0	26.61	3.36	0.143333333333333	0.293333333333333	0.233333333333333	0.486666666666667	5.83	9.99
R9606_106809.1	NM_001256269.1	3835	0	0.69	0	0	1.06	0	0	1.13	0	0	1.77	0	0	20.66	0	0	26.29	0	0.23	0.353333333333333	0.376666666666667	0.59	6.88666666666667	8.76333333333333
R9606_74565.1	NM_001354560.1	57447	0.26	0.24	0.66	0.69	0.35	0.24	0.43	0.40	1.12	1.14	0.58	0.40	6.74	6.54	17.90	16.60	7.75	5.93	0.386666666666667	0.426666666666667	0.65	0.706666666666667	10.3933333333333	10.0933333333333
R9606_38478.3	XM_011522482.3	368	0	0	0	0	0.04	0	0	0	0	0	0.06	0	0	0	0	0	1.30	0	0	0.0133333333333333	0	0.02	0	0.433333333333333
R9606_37198.3	XR_428905.3	1119	0.18	0.07	0.10	0.09	0.19	0.32	0.30	0.11	0.18	0.16	0.31	0.53	21.25	8.40	13.01	10.50	19.19	36.31	0.116666666666667	0.2	0.196666666666667	0.333333333333333	14.22	22
R9606_99969.1	NM_001311257.1	2147	0	0.04	0	0	0	0	0	0.06	0	0	0	0	0	1.00	0	0	0	0	0.0133333333333333	0	0.02	0	0.333333333333333	0
R9606_141975.2	XM_011533572.2	259173	1.53	0.70	0.60	0.40	0.37	2.32	2.59	1.15	1.02	0.66	0.61	3.92	48.12	22.64	19.68	11.53	9.76	69.28	0.943333333333333	1.03	1.58666666666667	1.73	30.1466666666667	30.19
R9606_93555.1	XM_024451774.1	9170	4.22	3.86	2.34	1.96	3.82	2.07	7.12	6.35	3.98	3.26	6.37	3.51	134.18	126.30	77.56	57.36	102.67	62.62	3.47333333333333	2.61666666666667	5.81666666666667	4.38	112.68	74.2166666666667
R9606_135020.1	NM_001345949.1	163087	0	0	0.24	0.44	0.38	0	0	0	0.41	0.73	0.63	0	0	0	7.81	12.46	9.80	0	0.08	0.273333333333333	0.136666666666667	0.453333333333333	2.60333333333333	7.42
R9606_99457.3	XM_006715947.3	29803	0	0	2.19	0	0	0	0	0	3.71	0	0	0	0	0	100.51	0	0	0	0.73	0	1.23666666666667	0	33.5033333333333	0
R9606_118278.1	XM_017014155.1	105379356	0.28	0.55	0.11	0.30	0.54	0.39	0.47	0.90	0.18	0.49	0.90	0.65	3.00	6.14	1.21	3.00	5.00	4.00	0.313333333333333	0.41	0.516666666666667	0.68	3.45	4
R9606_82685.4	XM_006722177.4	9256	0.24	0.44	0.29	0	0.69	0	0.41	0.73	0.49	0	1.15	0	20.12	38.00	24.89	0	48.35	0	0.323333333333333	0.23	0.543333333333333	0.383333333333333	27.67	16.1166666666667
R9606_132125.3	XM_011534056.3	7110	3.62	3.60	0	0	0	0	6.12	5.92	0	0	0	0	352.78	360.24	0	0	0	0	2.40666666666667	0	4.01333333333333	0	237.673333333333	0
R9606_153131.2	XM_017028620.2	150274	0.11	0	0	0	0	0.41	0.19	0	0	0	0	0.69	1.26	0	0	0	0	4.26	0.0366666666666667	0.136666666666667	0.0633333333333333	0.23	0.42	1.42
R9606_43392.3	XM_006714093.3	150159	0	0	0.08	0	0	0.09	0	0	0.13	0	0	0.16	0	0	2.00	0	0	2.15	0.0266666666666667	0.03	0.0433333333333333	0.0533333333333333	0.666666666666667	0.716666666666667
R9606_5621.1	NM_001282352.1	81794	1.74	0.30	0.30	3.15	3.57	0.61	2.93	0.50	0.51	5.23	5.95	1.04	58.12	10.40	10.46	96.86	100.95	19.46	0.78	2.44333333333333	1.31333333333333	4.07333333333333	26.3266666666667	72.4233333333333
R9606_38785.2	XM_017000037.2	103	0.65	0.00	1.78	0	0	4.01	1.09	0.00	3.02	0	0	6.80	58.21	0.05	166.21	0	0	342.50	0.81	1.33666666666667	1.37	2.26666666666667	74.8233333333333	114.166666666667
R9606_88822.1	NM_001127322.1	23468	0	0.31	0.34	0.96	0.96	0	0	0.51	0.58	1.59	1.60	0	0	53.54	59.06	146.46	135.21	0	0.216666666666667	0.64	0.363333333333333	1.06333333333333	37.5333333333333	93.89
R9606_86575.1	NM_001322980.1	94081	0.36	0	0	0.30	0	0	0.60	0	0	0.50	0	0	19.87	0	0	15.48	0	0	0.12	0.1	0.2	0.166666666666667	6.62333333333333	5.16
R9606_112049.2	XM_017000756.2	23179	0	0	0.66	1.09	0	0.00	0	0	1.11	1.81	0	0.01	0	0	39.98	58.38	0	0.28	0.22	0.363333333333333	0.37	0.606666666666667	13.3266666666667	19.5533333333333
R9606_101865.4	NM_206886.4	343099	0	0	0.12	0	0.05	0	0	0	0.20	0	0.09	0	0	0	7.49	0	2.74	0	0.04	0.0166666666666667	0.0666666666666667	0.03	2.49666666666667	0.913333333333333
R9606_4345.3	NM_006794.3	10936	0.69	0.93	1.43	0.52	0.95	0.94	1.16	1.54	2.44	0.87	1.58	1.59	20.00	28.00	43.46	14.00	23.33	26.00	1.01666666666667	0.803333333333333	1.71333333333333	1.34666666666667	30.4866666666667	21.11
R9606_65058.4	NM_004697.4	9128	2.92	2.52	1.75	2.05	0.73	2.20	4.94	4.15	2.97	3.39	1.23	3.72	117.57	104.29	73.08	75.38	24.93	83.97	2.39666666666667	1.66	4.02	2.78	98.3133333333333	61.4266666666667
R9606_145531.2	NM_004970.2	3483	0.68	0.10	0.24	0.19	0	0	1.14	0.17	0.41	0.32	0	0	19.00	3.00	7.00	5.00	0	0	0.34	0.0633333333333333	0.573333333333333	0.106666666666667	9.66666666666667	1.66666666666667
R9606_124595.3	XM_011522734.3	9088	0	0.39	0.71	0	0	0	0	0.64	1.21	0	0	0	0	11.21	20.97	0	0	0	0.366666666666667	0	0.616666666666667	0	10.7266666666667	0
R9606_134038.1	NM_001353659.1	91833	0	0.76	0.34	0	0	0	0	1.24	0.58	0	0	0	0	24.08	10.97	0	0	0	0.366666666666667	0	0.606666666666667	0	11.6833333333333	0
R9606_104984.3	NM_012206.3	26762	0	0	0	0	0	0.36	0	0	0	0	0	0.61	0	0	0	0	0	7.72	0	0.12	0	0.203333333333333	0	2.57333333333333
R9606_133387.1	NM_001355450.1	642819	0.73	0	0	0.75	0	0	1.23	0	0	1.24	0	0	19.92	0	0	18.81	0	0	0.243333333333333	0.25	0.41	0.413333333333333	6.64	6.27
R9606_54539.3	XM_005253015.3	55742	1.93	1.18	0.61	1.79	1.18	1.56	3.26	1.93	1.03	2.97	1.98	2.65	238.73	149.42	77.77	202.25	123.29	183.29	1.24	1.51	2.07333333333333	2.53333333333333	155.306666666667	169.61
R9606_109809.4	NM_002118.4	3109	35.24	10.31	11.14	33.30	25.96	14.15	59.56	16.97	18.93	55.25	43.30	23.97	638.00	192.00	210.00	556.00	398.00	244.00	18.8966666666667	24.47	31.82	40.84	346.666666666667	399.333333333333
R9606_4504.2	XM_011524684.2	28964	0.02	0.07	0.01	0.14	0	0.12	0.04	0.12	0.02	0.24	0	0.20	1.11	3.82	0.57	6.43	0	5.66	0.0333333333333333	0.0866666666666667	0.06	0.146666666666667	1.83333333333333	4.03
R9606_108178.8	NM_022779.8	64794	1.11	0.95	0.35	0	0	0	1.88	1.57	0.60	0	0	0	71.24	62.93	23.60	0	0	0	0.803333333333333	0	1.35	0	52.59	0
R9606_91660.1	XM_024450795.1	51547	5.07	0	0	4.04	7.02	1.69	8.57	0	0	6.71	11.72	2.86	105.99	0	0	77.86	124.30	33.66	1.69	4.25	2.85666666666667	7.09666666666667	35.33	78.6066666666667
R9606_23840.1	NM_001243235.1	6925	0.59	0.38	0	0.35	0.72	0.21	1.00	0.62	0	0.58	1.20	0.36	61.46	40.73	0	33.22	63.29	21.09	0.323333333333333	0.426666666666667	0.54	0.713333333333333	34.0633333333333	39.2
R9606_16844.1	NM_001143992.1	55135	2.17	2.18	1.80	2.89	1.29	2.08	3.67	3.58	3.06	4.80	2.15	3.52	54.39	56.10	46.95	66.59	27.34	49.53	2.05	2.08666666666667	3.43666666666667	3.49	52.48	47.82
R9606_117927.1	XM_017019782.1	6128	90.39	157.74	134.62	193.26	205.54	102.48	152.74	259.54	228.76	320.68	342.90	173.57	1693.81	3040.52	2626.23	3339.57	3261.82	1829.03	127.583333333333	167.093333333333	213.68	279.05	2453.52	2810.14
R9606_100111.2	XM_017009115.2	153579	1.04	0.10	1.04	1.07	1.71	1.23	1.75	0.16	1.76	1.77	2.85	2.09	35.07	3.46	36.51	33.09	48.84	39.69	0.726666666666667	1.33666666666667	1.22333333333333	2.23666666666667	25.0133333333333	40.54
R9606_72808.2	XM_011542514.2	100505741	0	0	0	0	0	0.15	0	0	0	0	0	0.25	0	0	0	0	0	2.77	0	0.05	0	0.0833333333333333	0	0.923333333333333
R9606_18917.2	XM_006716952.2	138065	0.07	0	0	0.00	0	0.27	0.11	0	0	0.00	0	0.46	2.00	0	0	0.03	0	7.64	0.0233333333333333	0.09	0.0366666666666667	0.153333333333333	0.666666666666667	2.55666666666667
R9606_493.1	XM_017003733.1	23518	0	0	0.11	0	0	0	0	0	0.19	0	0	0	0	0	8.17	0	0	0	0.0366666666666667	0	0.0633333333333333	0	2.72333333333333	0
R9606_57207.3	NM_000917.3	5033	1.56	3.40	3.03	3.47	4.67	3.10	2.64	5.60	5.16	5.76	7.79	5.25	61.15	137.07	123.57	124.69	154.36	115.34	2.66333333333333	3.74666666666667	4.46666666666667	6.26666666666667	107.263333333333	131.463333333333
R9606_131857.2	XM_011515404.2	392862	0.05	0.07	0.12	0.34	0.21	0.17	0.09	0.11	0.20	0.57	0.34	0.28	3.00	4.00	7.00	18.00	10.00	9.00	0.08	0.24	0.133333333333333	0.396666666666667	4.66666666666667	12.3333333333333
R9606_109728.2	NM_014887.2	10443	10.70	6.21	8.52	9.38	3.68	8.99	18.08	10.22	14.48	15.56	6.14	15.22	417.20	249.07	345.40	335.11	121.20	332.84	8.47666666666667	7.35	14.26	12.3066666666667	337.223333333333	263.05
R9606_12775.2	XM_017020670.2	55795	2.18	1.43	0.94	3.36	5.56	3.29	3.68	2.36	1.59	5.58	9.28	5.58	82.57	55.85	36.89	116.81	177.99	118.67	1.51666666666667	4.07	2.54333333333333	6.81333333333333	58.4366666666667	137.823333333333
R9606_93622.3	NM_031923.3	83860	1.50	0.84	0.67	2.15	3.08	3.47	2.53	1.39	1.13	3.57	5.14	5.88	68.36	39.63	31.69	89.97	118.54	150.39	1.00333333333333	2.9	1.68333333333333	4.86333333333333	46.56	119.633333333333
R9606_37418.2	NM_001283006.2	7692	0.92	0.82	0.34	1.51	0.67	0.95	1.56	1.35	0.57	2.51	1.11	1.60	29.81	27.37	11.34	44.82	18.25	29.08	0.693333333333333	1.04333333333333	1.16	1.74	22.84	30.7166666666667
R9606_145681.2	XM_017020323.2	10426	0	0	0.12	0.19	0	0.19	0	0	0.21	0.32	0	0.31	0	0	7.67	10.38	0	10.50	0.04	0.126666666666667	0.07	0.21	2.55666666666667	6.96
R9606_19032.1	XM_024453192.1	127255	0	0	0	0	0.24	0.21	0	0	0	0	0.40	0.36	0	0	0	0	3.00	3.00	0	0.15	0	0.253333333333333	0	2
R9606_97179.4	XM_006710442.4	2048	0	0.20	0.59	0.11	0.04	0	0	0.32	1.00	0.19	0.07	0	0	13.77	41.73	7.14	2.46	0	0.263333333333333	0.05	0.44	0.0866666666666667	18.5	3.2
R9606_144725.2	XM_005260573.2	84181	0	0	0	0	0	0.07	0	0	0	0	0	0.11	0	0	0	0	0	9.27	0	0.0233333333333333	0	0.0366666666666667	0	3.09
R9606_101182.1	XM_024453871.1	10227	1.25	0.90	0.58	0.69	1.48	0.78	2.10	1.47	0.98	1.14	2.47	1.33	30.96	22.89	14.96	15.76	31.07	18.52	0.91	0.983333333333333	1.51666666666667	1.64666666666667	22.9366666666667	21.7833333333333
R9606_148043.3	XR_927480.3	54467	0	0	0	0.06	0.99	0.54	0	0	0	0.10	1.64	0.91	0	0	0	4.60	70.86	43.68	0	0.53	0	0.883333333333333	0	39.7133333333333
R9606_99049.2	XM_011529261.2	54498	0.83	2.87	0.54	1.04	0.86	1.53	1.40	4.73	0.91	1.72	1.44	2.60	25.79	91.99	17.38	29.61	22.65	45.42	1.41333333333333	1.14333333333333	2.34666666666667	1.92	45.0533333333333	32.56
R9606_62873.3	NM_015852.3	51351	4.40	8.82	3.91	4.27	7.49	1.84	7.43	14.51	6.64	7.09	12.50	3.12	398.27	822.11	368.09	353.70	572.11	158.30	5.71	4.53333333333333	9.52666666666667	7.57	529.49	361.37
R9606_16659.2	XM_017006492.2	491	0	0	0	0.08	0	0	0	0	0	0.14	0	0	0	0	0	9.97	0	0	0	0.0266666666666667	0	0.0466666666666667	0	3.32333333333333
R9606_4887.2	XM_017008309.2	54502	0.08	0.22	0.40	0.04	0	0.04	0.14	0.37	0.68	0.07	0	0.07	4.27	12.15	21.83	2.16	0	2.20	0.233333333333333	0.0266666666666667	0.396666666666667	0.0466666666666667	12.75	1.45333333333333
R9606_147449.2	XM_017015834.2	219699	0.04	0.24	0.18	0	0	0	0.06	0.39	0.31	0	0	0	1.71	11.85	9.30	0	0	0	0.153333333333333	0	0.253333333333333	0	7.62	0
R9606_29117.2	NM_001033559.2	161582	0.04	0.14	0	0	0	0.17	0.06	0.24	0	0	0	0.29	0.94	3.74	0	0	0	4.13	0.06	0.0566666666666667	0.1	0.0966666666666667	1.56	1.37666666666667
R9606_67660.2	NM_002032.2	2495	1321.26	562.61	915.87	966.44	787.78	898.93	2232.69	925.70	1556.28	1603.61	1314.23	1522.57	20703.00	9068.00	14945.00	13995.00	10466.00	13429.00	933.246666666667	884.383333333333	1571.55666666667	1480.13666666667	14905.3333333333	12630
R9606_141603.1	XM_024452390.1	5251	0	0	0	0	0	0.10	0	0	0	0	0	0.17	0	0	0	0	0	7.59	0	0.0333333333333333	0	0.0566666666666667	0	2.53
R9606_145933.2	NM_001163560.2	254528	0.28	0	0	0.35	0	0.13	0.47	0	0	0.57	0	0.22	7.00	0	0	8.00	0	3.08	0.0933333333333333	0.16	0.156666666666667	0.263333333333333	2.33333333333333	3.69333333333333
R9606_156769.1	XM_024450674.1	23265	2.36	1.78	1.30	5.66	3.34	2.46	3.98	2.93	2.20	9.39	5.57	4.16	189.45	147.06	108.28	415.43	225.90	187.40	1.81333333333333	3.82	3.03666666666667	6.37333333333333	148.263333333333	276.243333333333
R9606_64181.1	XM_006712767.1	80067	3.02	1.96	2.07	1.13	1.42	2.74	5.10	3.22	3.51	1.88	2.37	4.65	231.02	154.19	164.22	79.04	91.65	199.04	2.35	1.76333333333333	3.94333333333333	2.96666666666667	183.143333333333	123.243333333333
R9606_33892.1	XM_017018797.1	121274	0	0.34	0.33	0	0	0.92	0	0.55	0.56	0	0	1.56	0	35.35	34.69	0	0	88.96	0.223333333333333	0.306666666666667	0.37	0.52	23.3466666666667	29.6533333333333
R9606_70351.1	NM_001350124.1	2104	0	0	0	0.01	0	0.32	0	0	0	0.01	0	0.54	0	0	0	0.64	0	23.43	0	0.11	0	0.183333333333333	0	8.02333333333333
R9606_75593.5	XM_005250989.5	54742	1.95	2.12	2.46	0.31	0.83	0.94	3.29	3.49	4.17	0.51	1.38	1.59	24.00	26.91	31.57	3.54	8.70	11.06	2.17666666666667	0.693333333333333	3.65	1.16	27.4933333333333	7.76666666666667
R9606_83441.2	NM_178336.2	122704	4.07	4.35	6.47	6.01	6.62	5.84	6.87	7.15	11.00	9.98	11.04	9.89	57.18	62.87	94.82	78.26	78.94	78.34	4.96333333333333	6.15666666666667	8.34	10.3033333333333	71.6233333333333	78.5133333333333
R9606_139290.2	XM_011528934.2	57580	4.36	2.16	1.98	6.52	6.59	1.52	7.37	3.55	3.37	10.81	10.99	2.58	340.33	173.07	160.99	465.15	433.66	112.84	2.83333333333333	4.87666666666667	4.76333333333333	8.12666666666667	224.796666666667	337.216666666667
R9606_102067.1	XM_005248706.1	23595	1.53	0	0	0	0	0	2.58	0	0	0	0	0	53.71	0	0	0	0	0	0.51	0	0.86	0	17.9033333333333	0
R9606_119159.1	XM_017005371.1	9448	0.81	0.98	0.40	1.05	0.45	0.83	1.37	1.61	0.69	1.74	0.75	1.41	81.47	100.69	42.05	95.88	38.05	79.34	0.73	0.776666666666667	1.22333333333333	1.3	74.7366666666667	71.09
R9606_112323.2	XM_017022649.2	81614	0	0.35	0	0	0	0	0	0.58	0	0	0	0	0	18.12	0	0	0	0	0.116666666666667	0	0.193333333333333	0	6.04	0
R9606_83175.1	NM_001141972.1	89978	0.16	0.18	0.12	0.17	0.07	0.38	0.27	0.30	0.21	0.29	0.12	0.64	5.17	6.04	4.07	5.14	2.02	11.61	0.153333333333333	0.206666666666667	0.26	0.35	5.09333333333333	6.25666666666667
R9606_118584.3	XM_011525917.3	25941	0	0	0	0	0.76	0.48	0	0	0	0	1.26	0.81	0	0	0	0	10.37	7.36	0	0.413333333333333	0	0.69	0	5.91
R9606_32652.1	XM_024447188.1	55630	0	0.14	0	0	0	0	0	0.23	0	0	0	0	0	4.10	0	0	0	0	0.0466666666666667	0	0.0766666666666667	0	1.36666666666667	0
R9606_63368.1	XM_017004450.1	55654	4.25	0.00	5.85	0	10.48	8.67	7.19	0.00	9.93	0	17.48	14.68	352.29	0.02	503.50	0	731.71	681.17	3.36666666666667	6.38333333333333	5.70666666666667	10.72	285.27	470.96
R9606_154792.4	NM_153353.4	151827	0.16	0	0	0	0	0	0.27	0	0	0	0	0	3.63	0	0	0	0	0	0.0533333333333333	0	0.09	0	1.21	0
R9606_92715.1	XM_017012293.1	51619	0	0.24	0.42	0	0	0.27	0	0.39	0.72	0	0	0.45	0	2.82	5.06	0	0	2.95	0.22	0.09	0.37	0.15	2.62666666666667	0.983333333333333
R9606_8887.2	XM_011516116.2	3092	1.05	0.54	0.37	3.70	0.26	1.50	1.78	0.89	0.63	6.14	0.43	2.54	114.12	60.42	41.88	366.30	23.34	154.16	0.653333333333333	1.82	1.1	3.03666666666667	72.14	181.266666666667
R9606_12439.1	XM_017027517.1	9534	0.13	0.49	0.27	0.07	0.48	0	0.22	0.80	0.45	0.11	0.80	0	8.22	31.52	17.52	3.95	25.47	0	0.296666666666667	0.183333333333333	0.49	0.303333333333333	19.0866666666667	9.80666666666667
R9606_122040.4	NM_020977.4	287	0	0	0	0	0	0.00	0	0	0	0	0	0.01	0	0	0	0	0	0.55	0	0	0	0.00333333333333333	0	0.183333333333333
R9606_156588.3	XM_011531461.3	7404	0	0	0	0	0	0.23	0	0	0	0	0	0.40	0	0	0	0	0	12.32	0	0.0766666666666667	0	0.133333333333333	0	4.10666666666667
R9606_153285.1	XM_017029790.1	7543	0.05	0	0	0.19	0	0	0.08	0	0	0.31	0	0	5.01	0	0	18.73	0	0	0.0166666666666667	0.0633333333333333	0.0266666666666667	0.103333333333333	1.67	6.24333333333333
R9606_35605.1	NM_001204873.1	79716	0	0	0	2.19	0	0	0	0	0	3.63	0	0	0	0	0	56.27	0	0	0	0.73	0	1.21	0	18.7566666666667
R9606_19896.1	XM_024451019.1	90507	2.74	2.04	2.29	1.41	1.75	3.04	4.63	3.36	3.89	2.34	2.93	5.15	78.98	60.47	68.63	37.29	42.71	83.26	2.35666666666667	2.06666666666667	3.96	3.47333333333333	69.36	54.42
R9606_84963.1	NM_001006619.1	79109	0.33	0.88	0.29	0	0.71	0.72	0.56	1.46	0.50	0	1.18	1.22	14.79	40.93	13.64	0	26.79	30.72	0.5	0.476666666666667	0.84	0.8	23.12	19.17
R9606_6146.2	NM_017916.2	55011	33.50	30.57	26.74	29.40	30.62	29.82	56.60	50.30	45.44	48.78	51.08	50.52	533.11	500.42	443.24	432.35	413.11	452.51	30.27	29.9466666666667	50.78	50.1266666666667	492.256666666667	432.656666666667
R9606_3768.2	XM_017020977.2	123016	1.90	2.51	1.39	0.90	2.38	1.70	3.22	4.13	2.36	1.49	3.97	2.89	53.39	72.46	40.51	23.06	56.43	45.45	1.93333333333333	1.66	3.23666666666667	2.78333333333333	55.4533333333333	41.6466666666667
R9606_33566.1	XM_017003311.1	129530	0.18	0.37	0.29	0.53	0	0.63	0.31	0.60	0.49	0.88	0	1.07	2.91	6.05	4.78	7.85	0	9.67	0.28	0.386666666666667	0.466666666666667	0.65	4.58	5.84
R9606_95646.3	NM_031947.3	83884	0.16	0	0	0	0	0.11	0.27	0	0	0	0	0.19	3.00	0	0	0	0	2.00	0.0533333333333333	0.0366666666666667	0.09	0.0633333333333333	1	0.666666666666667
R9606_84881.1	NM_001251855.1	23533	0	0.10	0	3.07	1.66	0	0	0.16	0	5.10	2.78	0	0	5.92	0	170.00	84.86	0	0.0333333333333333	1.57666666666667	0.0533333333333333	2.62666666666667	1.97333333333333	84.9533333333333
R9606_44426.1	NM_001286974.1	8727	0.16	0	0.45	0.13	0	0.19	0.27	0	0.76	0.22	0	0.32	5.58	0	16.48	4.26	0	6.27	0.203333333333333	0.106666666666667	0.343333333333333	0.18	7.35333333333333	3.51
R9606_8477.1	NM_001111033.1	130399	0.93	0.47	0.63	0.13	0.21	0.26	1.57	0.78	1.07	0.21	0.35	0.43	110.94	58.00	78.49	14.00	21.00	28.96	0.676666666666667	0.2	1.14	0.33	82.4766666666667	21.32
R9606_60413.1	XR_001742062.1	3572	13.44	10.51	10.82	12.24	10.86	10.97	22.72	17.30	18.38	20.31	18.12	18.58	1604.16	1290.23	1341.77	1333.83	1091.95	1241.07	11.59	11.3566666666667	19.4666666666667	19.0033333333333	1412.05333333333	1222.28333333333
R9606_97528.2	XR_935731.2	115703	0.18	0.08	0	0.03	0.12	0.12	0.30	0.14	0	0.06	0.19	0.20	9.16	4.56	0	1.62	5.12	5.82	0.0866666666666667	0.09	0.146666666666667	0.15	4.57333333333333	4.18666666666667
R9606_130494.1	XM_024447498.1	51179	4.60	6.51	5.51	1.88	2.76	0	7.77	10.71	9.36	3.12	4.60	0	105.90	154.18	131.95	39.78	53.67	0	5.54	1.54666666666667	9.28	2.57333333333333	130.676666666667	31.15
R9606_129569.1	XM_017025907.1	5797	0.98	0	0.32	1.85	0	0	1.66	0	0.54	3.08	0	0	63.29	0	21.25	109.63	0	0	0.433333333333333	0.616666666666667	0.733333333333333	1.02666666666667	28.18	36.5433333333333
R9606_151277.6	NM_015965.6	51079	318.83	381.42	315.18	311.62	307.36	245.29	538.77	627.57	535.57	517.07	512.77	415.46	1824.00	2245.00	1885.00	1686.00	1510.00	1352.00	338.476666666667	288.09	567.303333333333	481.766666666667	1984.66666666667	1516
R9606_143020.1	XR_426771.1	28982	0	0.12	0.06	0.06	0.20	0	0	0.20	0.11	0.10	0.34	0	0	2.37	1.30	1.09	3.33	0	0.06	0.0866666666666667	0.103333333333333	0.146666666666667	1.22333333333333	1.47333333333333
R9606_55662.1	XM_017017453.1	23650	0.73	0.96	0.87	0	0.00	6.38	1.23	1.58	1.48	0	0.00	10.81	24.39	33.02	30.35	0	0.02	202.58	0.853333333333333	2.12666666666667	1.43	3.60333333333333	29.2533333333333	67.5333333333333
R9606_57692.1	NM_001352649.1	5108	0.30	0.13	0	0.22	0.08	0.84	0.51	0.21	0	0.36	0.13	1.43	37.00	16.06	0	24.30	7.99	97.71	0.143333333333333	0.38	0.24	0.64	17.6866666666667	43.3333333333333
R9606_26104.1	NM_001322259.1	898	0	0	0	0.49	0.22	0	0	0	0	0.81	0.37	0	0	0	0	10.87	4.60	0	0	0.236666666666667	0	0.393333333333333	0	5.15666666666667
R9606_34240.2	NM_005765.2	10159	66.39	71.26	63.46	59.64	60.61	63.55	112.18	117.24	107.83	98.97	101.11	107.64	1817.00	2006.00	1807.00	1500.00	1402.00	1654.00	67.0366666666667	61.2666666666667	112.416666666667	102.573333333333	1876.66666666667	1518.66666666667
R9606_29923.3	NM_018998.3	54461	66.65	44.65	51.30	38.15	43.51	39.75	112.63	73.46	87.17	63.30	72.60	67.32	2155.34	1485.01	1725.67	1132.12	1188.56	1221.52	54.2	40.47	91.0866666666667	67.74	1788.67333333333	1180.73333333333
R9606_28452.1	XM_017019988.1	80824	0	0	0	1.55	3.02	0	0	0	0	2.57	5.04	0	0	0	0	98.35	176.79	0	0	1.52333333333333	0	2.53666666666667	0	91.7133333333333
R9606_25841.1	XM_024451397.1	162967	0	0.31	0	0.30	0	0	0	0.51	0	0.49	0	0	0	17.88	0	15.08	0	0	0.103333333333333	0.1	0.17	0.163333333333333	5.96	5.02666666666667
R9606_149113.1	XM_017007514.1	93	0	0	0.03	0	0	0	0	0	0.05	0	0	0	0	0	5.60	0	0	0	0.01	0	0.0166666666666667	0	1.86666666666667	0
R9606_46307.4	XM_005272677.4	8241	0.88	2.31	1.79	0.75	0.75	2.31	1.49	3.80	3.05	1.24	1.25	3.91	42.26	113.69	89.20	32.71	30.32	104.82	1.66	1.27	2.78	2.13333333333333	81.7166666666667	55.95
R9606_56067.1	NM_001321368.1	4267	14.01	11.96	12.30	13.51	15.27	10.66	23.68	19.67	20.90	22.42	25.48	18.05	231.53	203.24	211.62	206.15	213.90	167.86	12.7566666666667	13.1466666666667	21.4166666666667	21.9833333333333	215.463333333333	195.97
R9606_99388.2	NM_206819.2	4604	0	0	28.94	0	0	0	0	0	49.18	0	0	0	0	0	1642.05	0	0	0	9.64666666666667	0	16.3933333333333	0	547.35	0
R9606_115312.1	XR_946786.1	8659	3.87	5.13	3.78	8.15	7.79	9.97	6.54	8.44	6.43	13.52	13.00	16.89	158.65	216.12	161.26	306.00	269.45	387.98	4.26	8.63666666666667	7.13666666666667	14.47	178.676666666667	321.143333333333
R9606_153963.2	NM_001077497.2	80742	3.21	0.86	2.55	4.57	2.83	5.02	5.42	1.41	4.33	7.59	4.73	8.49	148.26	40.79	122.56	193.70	110.55	220.28	2.20666666666667	4.14	3.72	6.93666666666667	103.87	174.843333333333
R9606_54687.1	XM_017014256.1	117531	0	0	0	0.03	0	0.05	0	0	0	0.05	0	0.09	0	0	0	1.00	0	2.00	0	0.0266666666666667	0	0.0466666666666667	0	1
R9606_111866.1	XR_002959728.1	326340	0	0	0	0	0.07	0	0	0	0	0	0.11	0	0	0	0	0	5.15	0	0	0.0233333333333333	0	0.0366666666666667	0	1.71666666666667
R9606_64175.1	XM_011536581.1	23224	0	0	0.01	0.03	0	0	0	0	0.02	0.06	0	0	0	0	3.45	9.96	0	0	0.00333333333333333	0.01	0.00666666666666667	0.02	1.15	3.32
R9606_45598.1	XM_024451728.1	79973	0.45	0	0	0	0	0	0.76	0	0	0	0	0	14.00	0	0	0	0	0	0.15	0	0.253333333333333	0	4.66666666666667	0
R9606_117771.1	XM_011509705.1	55154	0	0	0.16	0.68	0	0.25	0	0	0.27	1.13	0	0.42	0	0	6.77	25.82	0	9.75	0.0533333333333333	0.31	0.09	0.516666666666667	2.25666666666667	11.8566666666667
R9606_99414.1	NM_001353038.1	79858	0	0	0	0	0	0.08	0	0	0	0	0	0.14	0	0	0	0	0	3.59	0	0.0266666666666667	0	0.0466666666666667	0	1.19666666666667
R9606_76164.1	NM_001098518.1	221395	0	0	0	3.28	0.03	0.81	0	0	0	5.45	0.05	1.37	0	0	0	246.47	2.11	63.11	0	1.37333333333333	0	2.29	0	103.896666666667
R9606_29979.3	NM_001647.3	347	774.33	317.76	698.67	613.19	349.87	1136.86	1308.49	522.83	1187.21	1017.46	583.68	1925.57	11023.00	4653.00	10360.00	8078.00	4226.00	15439.00	596.92	699.973333333333	1006.17666666667	1175.57	8678.66666666667	9247.66666666667
R9606_7605.1	NM_001328666.1	9411	0.07	0	0.03	0	0	0	0.12	0	0.06	0	0	0	9.04	0	4.51	0	0	0	0.0333333333333333	0	0.06	0	4.51666666666667	0
R9606_119373.3	NM_012225.3	10101	21.96	18.08	19.73	17.92	13.34	20.47	37.10	29.75	33.52	29.73	22.26	34.67	395.55	335.10	369.98	297.83	203.60	351.34	19.9233333333333	17.2433333333333	33.4566666666667	28.8866666666667	366.876666666667	284.256666666667
R9606_19706.1	NM_001042428.1	7755	11.98	10.04	4.47	5.75	10.19	6.12	20.24	16.52	7.60	9.54	17.01	10.36	319.98	275.92	124.38	141.16	230.24	155.47	8.83	7.35333333333333	14.7866666666667	12.3033333333333	240.093333333333	175.623333333333
R9606_136076.1	XM_017011188.1	63971	2.67	1.33	2.37	2.18	2.79	3.30	4.52	2.19	4.03	3.62	4.65	5.59	271.90	139.12	250.59	202.71	238.64	318.03	2.12333333333333	2.75666666666667	3.58	4.62	220.536666666667	253.126666666667
R9606_131437.3	XM_011510819.3	22807	0	0	0	0.17	0	0	0	0	0	0.29	0	0	0	0	0	20.80	0	0	0	0.0566666666666667	0	0.0966666666666667	0	6.93333333333333
R9606_97540.2	NM_001163023.2	55857	1.81	0	2.27	3.04	0	1.01	3.06	0	3.86	5.04	0	1.70	47.39	0	61.87	73.09	0	25.04	1.36	1.35	2.30666666666667	2.24666666666667	36.42	32.71
R9606_50593.1	XM_017019910.1	6895	0	0	0	0	0.51	0	0	0	0	0	0.85	0	0	0	0	0	7.29	0	0	0.17	0	0.283333333333333	0	2.43
R9606_76585.1	NM_001317912.1	151742	0	0	0.66	0	0	0.09	0	0	1.13	0	0	0.15	0	0	104.67	0	0	12.76	0.22	0.03	0.376666666666667	0.05	34.89	4.25333333333333
R9606_114961.1	XM_017007626.1	10144	1.79	0.52	0.83	0.73	0.25	1.51	3.03	0.86	1.41	1.22	0.42	2.55	129.24	38.73	62.42	48.33	15.44	103.12	1.04666666666667	0.83	1.76666666666667	1.39666666666667	76.7966666666667	55.63
R9606_1836.3	XM_011545318.3	8500	6.87	6.05	4.27	8.93	8.26	5.68	11.61	9.96	7.25	14.82	13.77	9.62	348.64	315.79	225.04	414.83	353.26	273.64	5.73	7.62333333333333	9.60666666666667	12.7366666666667	296.49	347.243333333333
R9606_128880.1	XM_011532385.1	84869	0.18	0.22	0.16	0	1.21	0.61	0.30	0.37	0.28	0	2.01	1.03	8.11	10.54	7.80	0	46.98	26.60	0.186666666666667	0.606666666666667	0.316666666666667	1.01333333333333	8.81666666666667	24.5266666666667
R9606_51758.1	XM_017016444.1	57209	0.44	0	0.20	0	0.26	0.28	0.75	0	0.34	0	0.44	0.47	29.17	0	13.87	0	14.61	17.40	0.213333333333333	0.18	0.363333333333333	0.303333333333333	14.3466666666667	10.67
R9606_36259.2	NM_001242366.2	113235	0	0	0.40	0.66	0	0	0	0	0.68	1.10	0	0	0	0	37.95	54.97	0	0	0.133333333333333	0.22	0.226666666666667	0.366666666666667	12.65	18.3233333333333
R9606_10647.2	XM_017025216.2	84152	2.72	1.59	2.16	0.45	0	8.97	4.60	2.62	3.66	0.75	0	15.19	59.98	36.09	49.42	9.12	0	188.02	2.15666666666667	3.14	3.62666666666667	5.31333333333333	48.4966666666667	65.7133333333333
R9606_87674.1	XM_017005617.1	10869	0.09	0	0.29	0	0.69	0	0.15	0	0.49	0	1.15	0	6.10	0	20.34	0	39.23	0	0.126666666666667	0.23	0.213333333333333	0.383333333333333	8.81333333333333	13.0766666666667
R9606_117612.1	XM_017008488.1	57619	0	0	0	0	0	0.10	0	0	0	0	0	0.17	0	0	0	0	0	9.84	0	0.0333333333333333	0	0.0566666666666667	0	3.28
R9606_62540.2	XM_017025004.2	7343	0.58	1.00	0	2.26	0.89	2.52	0.99	1.64	0	3.75	1.48	4.27	24.20	42.63	0	85.82	31.01	99.25	0.526666666666667	1.89	0.876666666666667	3.16666666666667	22.2766666666667	72.0266666666667
R9606_96932.2	NM_000836.2	2906	0.32	0	0.13	0.23	0.20	0.47	0.54	0	0.23	0.38	0.33	0.80	22.89	0	10.00	15.00	11.90	32.00	0.15	0.3	0.256666666666667	0.503333333333333	10.9633333333333	19.6333333333333
R9606_121910.3	XM_011512847.3	4154	0.00	0.76	0.17	1.27	0	0.65	0.01	1.25	0.28	2.11	0	1.09	0.30	58.38	12.93	87.02	0	45.81	0.31	0.64	0.513333333333333	1.06666666666667	23.87	44.2766666666667
R9606_5083.1	NM_001308108.1	9627	0.52	0	0	0.16	0	0.39	0.88	0	0	0.27	0	0.67	18.96	0	0	5.33	0	13.56	0.173333333333333	0.183333333333333	0.293333333333333	0.313333333333333	6.32	6.29666666666667
R9606_19341.2	XM_017009111.2	153443	0.21	0.31	0.33	0	0	0.15	0.35	0.50	0.56	0	0	0.25	3.90	5.96	6.45	0	0	2.69	0.283333333333333	0.05	0.47	0.0833333333333333	5.43666666666667	0.896666666666667
R9606_151205.1	XR_001744713.1	352954	0	0	0.25	0	0	0	0	0	0.43	0	0	0	0	0	11.60	0	0	0	0.0833333333333333	0	0.143333333333333	0	3.86666666666667	0
R9606_137090.1	XR_001755383.1	9609	0	0	0	0.24	0	0	0	0	0	0.39	0	0	0	0	0	15.27	0	0	0	0.08	0	0.13	0	5.09
R9606_3464.1	XM_011520920.1	171017	0	0.29	0.60	1.62	0	0.37	0	0.47	1.02	2.69	0	0.63	0	13.78	29.12	69.16	0	16.34	0.296666666666667	0.663333333333333	0.496666666666667	1.10666666666667	14.3	28.5
R9606_144554.5	XM_005272448.5	9455	0	0.03	0	0	0	0	0	0.04	0	0	0	0	0	2.45	0	0	0	0	0.01	0	0.0133333333333333	0	0.816666666666667	0
R9606_120615.2	XM_017015924.2	2263	4.76	0	0.65	3.97	2.01	3.17	8.05	0	1.11	6.59	3.36	5.37	257.98	0	36.61	196.75	91.98	162.85	1.80333333333333	3.05	3.05333333333333	5.10666666666667	98.1966666666667	150.526666666667
R9606_20153.4	NM_058166.4	117854	0.01	0.56	0	0.15	0	0.75	0.02	0.92	0	0.25	0	1.27	0.42	25.65	0	6.28	0	31.72	0.19	0.3	0.313333333333333	0.506666666666667	8.69	12.6666666666667
R9606_103515.2	NM_017423.2	51809	2.20	1.46	1.46	2.12	2.39	12.92	3.72	2.40	2.48	3.52	3.98	21.89	132.65	90.45	91.46	117.00	121.32	738.85	1.70666666666667	5.81	2.86666666666667	9.79666666666667	104.853333333333	325.723333333333
R9606_102924.1	XM_017010500.1	22881	0.08	0	0.13	0	0.27	0	0.13	0	0.22	0	0.45	0	5.24	0	9.05	0	15.58	0	0.07	0.09	0.116666666666667	0.15	4.76333333333333	5.19333333333333
R9606_95097.3	XM_005271518.3	2893	0	0	0.05	0	0	0	0	0	0.08	0	0	0	0	0	2.79	0	0	0	0.0166666666666667	0	0.0266666666666667	0	0.93	0
R9606_31811.4	NM_000543.4	6609	17.75	16.09	13.39	11.67	12.16	17.99	29.99	26.47	22.75	19.37	20.28	30.48	597.51	557.04	468.84	360.64	345.72	575.76	15.7433333333333	13.94	26.4033333333333	23.3766666666667	541.13	427.373333333333
R9606_133571.2	XM_011523834.2	388324	0.31	0.40	0	0	0	0	0.52	0.65	0	0	0	0	3.83	5.05	0	0	0	0	0.236666666666667	0	0.39	0	2.96	0
R9606_131131.2	XM_011545673.2	100289279	0.24	0.11	0.06	0.34	0.52	0.44	0.41	0.17	0.09	0.57	0.87	0.75	14.86	6.65	3.54	19.15	26.73	25.64	0.136666666666667	0.433333333333333	0.223333333333333	0.73	8.35	23.84
R9606_99105.2	XM_011526500.2	147906	0.66	0.54	0.16	0.64	0	0.80	1.12	0.89	0.26	1.07	0	1.35	22.90	19.16	5.56	20.37	0	26.05	0.453333333333333	0.48	0.756666666666667	0.806666666666667	15.8733333333333	15.4733333333333
R9606_128972.1	NM_001003810.1	3184	2.49	0.02	0.05	7.30	1.91	0.03	4.21	0.03	0.09	12.12	3.19	0.05	68.79	0.51	1.49	185.17	44.55	0.85	0.853333333333333	3.08	1.44333333333333	5.12	23.5966666666667	76.8566666666667
R9606_40076.4	NM_003755.4	8666	182.73	157.60	167.18	187.49	174.54	160.11	308.79	259.30	284.09	311.10	291.18	271.19	2596.00	2303.00	2474.00	2465.00	2104.00	2170.00	169.17	174.046666666667	284.06	291.156666666667	2457.66666666667	2246.33333333333
R9606_17668.3	NM_016343.3	1063	0.52	0.84	1.14	0.40	0.49	0.21	0.89	1.38	1.94	0.66	0.82	0.35	77.02	126.63	174.00	53.77	60.75	28.74	0.833333333333333	0.366666666666667	1.40333333333333	0.61	125.883333333333	47.7533333333333
R9606_155062.2	NM_019018.2	54491	0.51	0.14	0.31	0.84	0.65	0.53	0.86	0.23	0.53	1.40	1.08	0.89	51.16	14.48	32.19	76.95	54.43	50.09	0.32	0.673333333333333	0.54	1.12333333333333	32.61	60.49
R9606_107720.3	XM_005273065.3	148362	5.30	6.11	3.60	4.28	1.25	8.66	8.95	10.05	6.12	7.11	2.09	14.67	277.09	328.57	196.03	205.14	55.31	430.27	5.00333333333333	4.73	8.37333333333333	7.95666666666667	267.23	230.24
R9606_48435.1	XM_024449096.1	57522	0	0	0.05	0	0.01	0.07	0	0	0.09	0	0.02	0.11	0	0	1.94	0	0.43	2.18	0.0166666666666667	0.0266666666666667	0.03	0.0433333333333333	0.646666666666667	0.87
R9606_144207.1	NM_001271442.1	755	0	0	0.29	0	0	0	0	0	0.49	0	0	0	0	0	8.57	0	0	0	0.0966666666666667	0	0.163333333333333	0	2.85666666666667	0
R9606_14090.2	XR_001752463.2	23531	4.98	1.24	0	0	0.00	1.37	8.42	2.05	0	0	0.00	2.32	185.29	47.54	0	0	0.01	48.37	2.07333333333333	0.456666666666667	3.49	0.773333333333333	77.61	16.1266666666667
R9606_79136.2	XR_001738895.2	64395	0.29	1.12	0.25	0.79	0.85	0	0.50	1.84	0.43	1.31	1.41	0	17.46	68.51	15.66	42.83	42.44	0	0.553333333333333	0.546666666666667	0.923333333333333	0.906666666666667	33.8766666666667	28.4233333333333
R9606_48057.1	XR_001748709.1	441631	0	0.13	0	0	0	0	0	0.21	0	0	0	0	0	5.74	0	0	0	0	0.0433333333333333	0	0.07	0	1.91333333333333	0
R9606_13037.1	XR_921984.1	84976	0.46	0.77	0	0.89	0	0	0.78	1.26	0	1.48	0	0	7.20	12.32	0	12.90	0	0	0.41	0.296666666666667	0.68	0.493333333333333	6.50666666666667	4.3
R9606_117109.2	XM_005264380.2	54812	0.58	0.60	0.63	0.75	0.53	0.98	0.98	0.99	1.06	1.24	0.88	1.66	33.34	35.50	37.44	39.28	25.67	53.60	0.603333333333333	0.753333333333333	1.01	1.26	35.4266666666667	39.5166666666667
R9606_3340.1	XM_017009424.1	3187	20.45	18.45	16.27	34.34	39.94	32.61	34.56	30.35	27.64	56.99	66.63	55.24	1388.04	1287.39	1147.50	2131.55	2284.79	2099.99	18.39	35.63	30.85	59.62	1274.31	2172.11
R9606_9998.1	NM_001321705.1	6203	2.35	4.40	0	0	3.98	0.83	3.97	7.25	0	0	6.65	1.40	15.06	29.07	0	0	21.90	5.12	2.25	1.60333333333333	3.74	2.68333333333333	14.71	9.00666666666667
R9606_96799.2	XM_011523651.2	124997	2.13	1.61	0.00	1.62	1.65	1.87	3.60	2.64	0.00	2.69	2.76	3.17	112.43	87.17	0.02	78.45	73.69	93.71	1.24666666666667	1.71333333333333	2.08	2.87333333333333	66.54	81.95
R9606_72068.1	XM_011540029.1	60495	0.22	0.50	0	0	0	0.22	0.38	0.83	0	0	0	0.37	13.03	30.38	0	0	0	12.03	0.24	0.0733333333333333	0.403333333333333	0.123333333333333	14.47	4.01
R9606_17600.4	NM_018475.4	55858	28.59	25.34	29.79	30.67	20.72	25.57	48.31	41.70	50.62	50.89	34.56	43.31	756.75	690.10	820.43	746.29	463.59	643.82	27.9066666666667	25.6533333333333	46.8766666666667	42.92	755.76	617.9
R9606_88751.4	XM_006720366.4	81614	0.07	0	1.01	0.59	0.65	0.38	0.12	0	1.71	0.97	1.08	0.64	3.09	0	44.63	22.94	23.39	15.28	0.36	0.54	0.61	0.896666666666667	15.9066666666667	20.5366666666667
R9606_1665.2	NM_001038705.2	344758	0.03	0	0	0.02	0	0.01	0.05	0	0	0.03	0	0.03	2.00	0	0	1.00	0	1.00	0.01	0.01	0.0166666666666667	0.02	0.666666666666667	0.666666666666667
R9606_58270.3	NM_001029871.3	343637	1.29	0.72	0.81	1.49	2.19	0.48	2.17	1.19	1.38	2.47	3.65	0.81	47.76	27.56	31.41	50.63	68.60	16.86	0.94	1.38666666666667	1.58	2.31	35.5766666666667	45.3633333333333
R9606_121989.2	XR_945874.2	9231	1.05	0.18	0.18	0.34	0.23	1.80	1.78	0.30	0.30	0.56	0.38	3.04	65.31	11.71	11.55	19.36	11.82	105.89	0.47	0.79	0.793333333333333	1.32666666666667	29.5233333333333	45.69
R9606_100132.2	XM_011522012.2	79705	0	0	0	0	0.04	0	0	0	0	0	0.06	0	0	0	0	0	3.78	0	0	0.0133333333333333	0	0.02	0	1.26
R9606_124343.1	NM_001009814.1	23078	1.07	1.74	1.91	0.55	1.43	0.25	1.80	2.86	3.24	0.92	2.39	0.42	50.79	85.16	94.62	24.11	57.54	11.34	1.57333333333333	0.743333333333333	2.63333333333333	1.24333333333333	76.8566666666667	30.9966666666667
R9606_85126.2	NM_005299.2	2853	0	0	0	0.09	0	0	0	0	0	0.15	0	0	0	0	0	1.00	0	0	0	0.03	0	0.05	0	0.333333333333333
R9606_125135.2	XM_011509120.2	114771	0.22	0	0	1.97	0	0	0.37	0	0	3.27	0	0	4.77	0	0	39.60	0	0	0.0733333333333333	0.656666666666667	0.123333333333333	1.09	1.59	13.2
R9606_17707.4	XM_005271505.4	27034	5.68	11.60	8.68	1.39	7.41	5.81	9.61	19.08	14.74	2.31	12.36	9.83	252.49	529.81	400.75	56.54	277.73	244.85	8.65333333333333	4.87	14.4766666666667	8.16666666666667	394.35	193.04
R9606_4335.1	NM_001346254.1	57646	0.01	0	0	0	0	0	0.02	0	0	0	0	0	0.86	0	0	0	0	0	0.00333333333333333	0	0.00666666666666667	0	0.286666666666667	0
R9606_150631.1	NM_001007469.1	10870	5.19	0.72	1.86	6.13	1.19	2.90	8.77	1.18	3.17	10.18	1.99	4.92	26.85	3.83	10.08	30.11	5.30	14.49	2.59	3.40666666666667	4.37333333333333	5.69666666666667	13.5866666666667	16.6333333333333
R9606_18163.2	XM_011530337.2	6525	0	0	0	0.33	0	0	0	0	0	0.55	0	0	0	0	0	13.65	0	0	0	0.11	0	0.183333333333333	0	4.55
R9606_61058.2	XM_011509922.2	6738	0	0	0.27	0	0	0	0	0	0.46	0	0	0	0	0	34.69	0	0	0	0.09	0	0.153333333333333	0	11.5633333333333	0
R9606_7914.1	NM_001306070.1	10150	0	0	0	0	1.17	0.88	0	0	0	0	1.95	1.48	0	0	0	0	64.00	54.03	0	0.683333333333333	0	1.14333333333333	0	39.3433333333333
R9606_82215.1	NM_001323572.1	9738	0.65	1.09	0	1.38	1.37	1.92	1.09	1.79	0	2.28	2.29	3.25	48.85	84.41	0	95.04	87.33	137.39	0.58	1.55666666666667	0.96	2.60666666666667	44.42	106.586666666667
R9606_52162.2	XM_017017669.2	3508	0	0.29	0.19	0	0	0	0	0.47	0.32	0	0	0	0	15.69	10.45	0	0	0	0.16	0	0.263333333333333	0	8.71333333333333	0
R9606_42130.1	XR_001737042.1	2212	0.11	0	0.06	0.12	0.06	0	0.19	0	0.11	0.20	0.09	0	2.39	0	1.39	2.37	1.02	0	0.0566666666666667	0.06	0.1	0.0966666666666667	1.26	1.13
R9606_78442.1	XM_017029584.1	53344	0	0	0.02	0.02	0	0	0	0	0.03	0.04	0	0	0	0	1.00	1.00	0	0	0.00666666666666667	0.00666666666666667	0.01	0.0133333333333333	0.333333333333333	0.333333333333333
R9606_95487.1	XM_017016260.1	403	0	0.49	0.18	1.00	0.30	0.21	0	0.81	0.30	1.66	0.50	0.35	0	28.49	10.37	51.80	14.28	11.22	0.223333333333333	0.503333333333333	0.37	0.836666666666667	12.9533333333333	25.7666666666667
R9606_103420.1	XM_017030097.1	107987351	0.23	0	0.21	0.17	0	0.14	0.39	0	0.36	0.28	0	0.24	3.00	0	2.88	2.00	0	1.73	0.146666666666667	0.103333333333333	0.25	0.173333333333333	1.96	1.24333333333333
R9606_105722.3	XM_011526193.3	80206	0.04	0.04	0.04	0.13	0.18	0.09	0.06	0.06	0.06	0.22	0.29	0.16	3.42	3.86	3.83	11.48	14.35	8.53	0.04	0.133333333333333	0.06	0.223333333333333	3.70333333333333	11.4533333333333
R9606_2887.2	XM_011538116.2	23583	1.69	2.72	1.96	3.03	2.09	2.20	2.86	4.47	3.33	5.03	3.49	3.72	35.99	59.43	43.36	59.40	37.59	44.48	2.12333333333333	2.44	3.55333333333333	4.08	46.26	47.1566666666667
R9606_154533.1	NM_001324105.1	11279	0.28	0.84	0.76	0.76	0.53	2.01	0.47	1.38	1.30	1.26	0.88	3.40	34.66	108.00	99.31	86.76	55.42	238.06	0.626666666666667	1.1	1.05	1.84666666666667	80.6566666666667	126.746666666667
R9606_66131.2	XM_011525486.2	9400	0.59	0	0	0	0	0.36	1.00	0	0	0	0	0.61	21.37	0	0	0	0	12.39	0.196666666666667	0.12	0.333333333333333	0.203333333333333	7.12333333333333	4.13
R9606_82482.4	XM_005269126.4	7009	0	0.51	0	0	0	0	0	0.85	0	0	0	0	0	23.05	0	0	0	0	0.17	0	0.283333333333333	0	7.68333333333333	0
R9606_85743.1	NM_001163265.1	9468	0.03	0.11	0	0	0	0	0.05	0.17	0	0	0	0	2.00	8.00	0	0	0	0	0.0466666666666667	0	0.0733333333333333	0	3.33333333333333	0
R9606_36788.1	XM_017023621.1	728689	133.67	82.21	108.86	82.61	138.01	75.00	225.88	135.26	184.97	137.07	230.24	127.04	3761.25	2379.26	3186.62	2135.34	3281.83	2006.60	108.246666666667	98.54	182.036666666667	164.783333333333	3109.04333333333	2474.59
R9606_55743.3	XM_005247270.3	254887	0.80	0.67	0.57	1.01	1.39	0.71	1.35	1.10	0.96	1.68	2.32	1.20	62.73	54.02	46.35	72.78	92.47	52.85	0.68	1.03666666666667	1.13666666666667	1.73333333333333	54.3666666666667	72.7
R9606_47667.1	XM_017000746.1	23126	0.04	0.04	0.05	0	0.09	0.29	0.07	0.07	0.09	0	0.15	0.49	3.65	4.15	4.99	0	7.11	25.17	0.0433333333333333	0.126666666666667	0.0766666666666667	0.213333333333333	4.26333333333333	10.76
R9606_15013.1	XM_017027599.1	10904	2.21	2.04	2.28	1.23	1.33	1.12	3.73	3.35	3.87	2.04	2.22	1.89	90.67	86.12	97.30	46.28	46.15	43.58	2.17666666666667	1.22666666666667	3.65	2.05	91.3633333333333	45.3366666666667
R9606_100276.1	NM_001349529.1	54899	0	0.03	0.18	0	0	0	0	0.05	0.31	0	0	0	0	1.32	8.41	0	0	0	0.07	0	0.12	0	3.24333333333333	0
R9606_40573.2	NM_001206541.2	832	0.13	0.06	0	0.22	0.34	0.14	0.23	0.10	0	0.36	0.57	0.24	3.99	1.95	0	5.98	8.60	3.99	0.0633333333333333	0.233333333333333	0.11	0.39	1.98	6.19
R9606_123561.3	XM_005269382.3	10285	2.01	0.35	0.82	1.46	2.28	1.71	3.40	0.58	1.39	2.43	3.81	2.89	60.99	10.97	25.74	40.72	58.40	49.15	1.06	1.81666666666667	1.79	3.04333333333333	32.5666666666667	49.4233333333333
R9606_89416.1	XM_017012306.1	51667	0	3.23	0	0	0	0	0	5.32	0	0	0	0	0	146.89	0	0	0	0	1.07666666666667	0	1.77333333333333	0	48.9633333333333	0
R9606_39099.4	NM_178839.4	347730	0.29	0	0	0.76	0.58	0.49	0.49	0	0	1.26	0.96	0.83	8.72	0	0	20.91	14.57	14.00	0.0966666666666667	0.61	0.163333333333333	1.01666666666667	2.90666666666667	16.4933333333333
R9606_82959.1	NM_001270447.1	37	0	0	0	0	0.01	0	0	0	0	0	0.02	0	0	0	0	0	0.25	0	0	0.00333333333333333	0	0.00666666666666667	0	0.0833333333333333
R9606_81133.2	NM_139008.2	3077	0.67	0	0.56	0	0	0	1.13	0	0.95	0	0	0	17.09	0	14.86	0	0	0	0.41	0	0.693333333333333	0	10.65	0
R9606_65677.2	XM_017004212.2	4735	1.44	1.72	1.03	3.62	3.51	2.00	2.43	2.83	1.76	6.01	5.86	3.40	80.31	98.85	60.08	185.38	165.62	106.46	1.39666666666667	3.04333333333333	2.34	5.09	79.7466666666667	152.486666666667
R9606_16192.1	NM_001350320.1	2037	5.05	3.10	2.04	5.73	4.12	2.40	8.53	5.09	3.46	9.51	6.87	4.07	248.14	156.51	104.03	257.83	170.79	112.00	3.39666666666667	4.08333333333333	5.69333333333333	6.81666666666667	169.56	180.206666666667
R9606_6254.1	XM_011545332.1	89849	0	1.06	0	0	0	0.72	0	1.74	0	0	0	1.22	0	29.73	0	0	0	18.73	0.353333333333333	0.24	0.58	0.406666666666667	9.91	6.24333333333333
R9606_134189.1	NM_001135934.1	10631	4.06	1.78	0.41	1.96	1.91	0.26	6.86	2.92	0.69	3.26	3.19	0.44	179.91	81.01	18.73	79.78	71.48	10.83	2.08333333333333	1.37666666666667	3.49	2.29666666666667	93.2166666666667	54.03
R9606_38035.2	NM_001284236.2	9765	0.37	0.49	0	0	0	1.65	0.62	0.81	0	0	0	2.79	56.62	78.04	0	0	0	242.57	0.286666666666667	0.55	0.476666666666667	0.93	44.8866666666667	80.8566666666667
R9606_28799.2	XM_005268581.2	10956	54.85	52.91	48.44	55.71	56.27	59.10	92.69	87.06	82.31	92.44	93.88	100.11	2014.47	1998.75	1850.16	1876.35	1744.80	2062.21	52.0666666666667	57.0266666666667	87.3533333333333	95.4766666666667	1954.46	1894.45333333333
R9606_81403.2	NM_002901.2	5954	37.95	21.23	24.74	39.62	34.83	40.74	64.13	34.92	42.05	65.74	58.10	69.00	1302.00	749.00	883.00	1247.00	1009.00	1328.00	27.9733333333333	38.3966666666667	47.0333333333333	64.28	978	1194.66666666667
R9606_53742.1	NM_001308244.1	5601	0.40	0	0	0.11	0.25	0.34	0.67	0	0	0.19	0.41	0.57	11.92	0	0	3.13	6.22	9.57	0.133333333333333	0.233333333333333	0.223333333333333	0.39	3.97333333333333	6.30666666666667
R9606_91850.2	XM_011540883.2	192670	0	0	0.93	0	0	0.70	0	0	1.58	0	0	1.19	0	0	84.41	0	0	58.11	0.31	0.233333333333333	0.526666666666667	0.396666666666667	28.1366666666667	19.37
R9606_96767.3	XM_011523454.3	92154	0	0	0	0	0	0.26	0	0	0	0	0	0.44	0	0	0	0	0	17.30	0	0.0866666666666667	0	0.146666666666667	0	5.76666666666667
R9606_24329.3	NM_152653.3	7325	3.73	3.48	2.26	3.13	3.51	3.78	6.31	5.73	3.83	5.19	5.85	6.40	87.22	83.73	54.84	67.20	69.28	84.00	3.15666666666667	3.47333333333333	5.29	5.81333333333333	75.2633333333333	73.4933333333333
R9606_91286.1	XR_001747247.1	8505	0.25	0.23	0.22	0.26	0.05	0.27	0.43	0.37	0.37	0.44	0.09	0.45	14.62	13.39	13.03	13.79	2.63	14.46	0.233333333333333	0.193333333333333	0.39	0.326666666666667	13.68	10.2933333333333
R9606_106160.1	XM_017007292.1	80746	0	0	0	0.15	0.31	0	0	0	0	0.26	0.51	0	0	0	0	4.02	7.41	0	0	0.153333333333333	0	0.256666666666667	0	3.81
R9606_84360.2	NM_024690.2	94025	0.02	0	0.01	0.01	0.03	0	0.03	0	0.01	0.01	0.04	0	13.05	0	3.79	4.31	14.30	0	0.01	0.0133333333333333	0.0133333333333333	0.0166666666666667	5.61333333333333	6.20333333333333
R9606_68682.1	NM_001282477.1	100505993	0	0	0.18	0	0	0.20	0	0	0.31	0	0	0.33	0	0	1.00	0	0	1.00	0.06	0.0666666666666667	0.103333333333333	0.11	0.333333333333333	0.333333333333333
R9606_122735.3	NM_002335.3	4041	10.82	9.63	10.39	8.27	7.27	12.20	18.28	15.84	17.66	13.72	12.13	20.67	785.13	718.65	784.32	548.80	444.72	840.42	10.28	9.24666666666667	17.26	15.5066666666667	762.7	611.313333333333
R9606_69778.1	NM_194455.1	889	0	0	0	0	0.03	0	0	0	0	0	0.05	0	0	0	0	0	1.84	0	0	0.01	0	0.0166666666666667	0	0.613333333333333
R9606_34294.1	XR_001737492.1	84938	0.27	0	0.20	0	0	0	0.45	0	0.34	0	0	0	9.38	0	7.25	0	0	0	0.156666666666667	0	0.263333333333333	0	5.54333333333333	0
R9606_18827.2	NM_144639.2	131669	0	0	0.04	0.05	0	0	0	0	0.07	0.08	0	0	0	0	2.00	2.00	0	0	0.0133333333333333	0.0166666666666667	0.0233333333333333	0.0266666666666667	0.666666666666667	0.666666666666667
R9606_96168.1	XM_006719969.1	55002	7.99	8.24	8.12	9.54	9.47	9.02	13.51	13.55	13.81	15.83	15.80	15.28	314.80	333.71	332.82	344.53	314.80	337.61	8.11666666666667	9.34333333333333	13.6233333333333	15.6366666666667	327.11	332.313333333333
R9606_64769.1	XM_011519469.1	3601	0.24	0	0	0	0	0	0.41	0	0	0	0	0	6.25	0	0	0	0	0	0.08	0	0.136666666666667	0	2.08333333333333	0
R9606_68845.1	NM_001308305.1	116988	3.45	3.59	3.56	1.96	2.33	2.04	5.83	5.91	6.04	3.25	3.89	3.46	126.27	135.28	135.42	65.69	72.00	70.96	3.53333333333333	2.11	5.92666666666667	3.53333333333333	132.323333333333	69.55
R9606_48101.2	XM_011545628.2	1438	0	0	0.28	0	0	0	0	0	0.48	0	0	0	0	0	4.15	0	0	0	0.0933333333333333	0	0.16	0	1.38333333333333	0
R9606_111180.1	NM_001258313.1	5136	0.50	1.29	1.37	0.36	0.60	0.09	0.85	2.12	2.33	0.60	1.00	0.15	15.87	42.02	45.18	10.61	15.99	2.73	1.05333333333333	0.35	1.76666666666667	0.583333333333333	34.3566666666667	9.77666666666667
R9606_35100.2	XR_001740117.2	285343	0.08	0	0.35	0.48	0	0	0.14	0	0.60	0.80	0	0	5.46	0	23.69	28.46	0	0	0.143333333333333	0.16	0.246666666666667	0.266666666666667	9.71666666666667	9.48666666666667
R9606_111428.1	XR_002958353.1	7297	2.30	1.27	1.27	2.07	3.36	1.95	3.89	2.10	2.17	3.44	5.61	3.31	173.54	98.77	99.81	142.84	213.34	139.56	1.61333333333333	2.46	2.72	4.12	124.04	165.246666666667
R9606_138836.2	NM_181843.2	254552	3.95	3.06	2.25	4.03	2.23	5.15	6.67	5.04	3.82	6.69	3.71	8.72	38.27	30.53	22.72	36.42	18.38	47.72	3.08666666666667	3.80333333333333	5.17666666666667	6.37333333333333	30.5066666666667	34.1733333333333
R9606_88377.1	XM_017028658.1	2130	2.74	2.08	0	5.23	8.35	2.47	4.64	3.43	0	8.68	13.94	4.19	82.27	64.30	0	144.12	211.69	70.55	1.60666666666667	5.35	2.69	8.93666666666667	48.8566666666667	142.12
R9606_137548.2	NM_001297417.2	51151	0.07	0	0	0	0	0.08	0.13	0	0	0	0	0.13	1.00	0	0	0	0	1.00	0.0233333333333333	0.0266666666666667	0.0433333333333333	0.0433333333333333	0.333333333333333	0.333333333333333
R9606_53166.1	NM_001284426.1	25924	0.57	0.12	0.49	0.55	0	1.56	0.96	0.20	0.83	0.92	0	2.64	36.97	7.96	33.13	33.00	0	96.23	0.393333333333333	0.703333333333333	0.663333333333333	1.18666666666667	26.02	43.0766666666667
R9606_40056.3	NM_001421.3	2000	2.01	0.82	0.81	2.32	1.70	3.55	3.39	1.35	1.37	3.85	2.84	6.00	117.21	49.10	49.01	124.03	83.92	196.44	1.21333333333333	2.52333333333333	2.03666666666667	4.23	71.7733333333333	134.796666666667
R9606_48156.2	NM_001166271.2	221178	0.16	0.23	0.47	0.21	0.74	0.58	0.26	0.38	0.80	0.36	1.24	0.98	18.85	28.28	58.70	23.59	75.45	65.98	0.286666666666667	0.51	0.48	0.86	35.2766666666667	55.0066666666667
R9606_40347.3	XR_430030.3	284004	0.93	0	0	0	0.43	0	1.57	0	0	0	0.72	0	24.15	0	0	0	9.53	0	0.31	0.143333333333333	0.523333333333333	0.24	8.05	3.17666666666667
R9606_128052.3	NM_001040653.3	79364	2.25	1.86	2.99	2.68	2.87	3.48	3.80	3.07	5.08	4.45	4.79	5.89	151.84	129.52	210.25	165.99	163.53	223.12	2.36666666666667	3.01	3.98333333333333	5.04333333333333	163.87	184.213333333333
R9606_155997.2	NM_002746.2	5595	55.68	43.77	41.74	46.63	45.98	52.69	94.09	72.01	70.92	77.37	76.70	89.24	1394.12	1127.16	1087.37	1073.61	973.37	1254.86	47.0633333333333	48.4333333333333	79.0066666666667	81.1033333333333	1202.88333333333	1100.61333333333
R9606_22899.1	NM_001184976.1	3071	1.72	0.35	0.53	2.74	1.26	0.56	2.91	0.58	0.90	4.55	2.10	0.95	90.17	18.95	28.72	131.46	55.60	27.83	0.866666666666667	1.52	1.46333333333333	2.53333333333333	45.9466666666667	71.63
R9606_137468.1	NM_001135732.1	10043	0	0	0.00	0	0	0	0	0	0.00	0	0	0	0	0	0.03	0	0	0	0	0	0	0	0.01	0
R9606_19541.2	NM_001128126.2	11154	2.39	2.51	2.03	3.33	2.50	2.38	4.04	4.13	3.44	5.52	4.17	4.03	141.66	153.16	124.84	180.50	124.80	133.95	2.31	2.73666666666667	3.87	4.57333333333333	139.886666666667	146.416666666667
R9606_143554.1	NM_001300910.1	85360	0.75	0.53	1.19	4.29	2.94	0.46	1.26	0.87	2.03	7.11	4.91	0.77	31.99	23.32	53.12	168.08	106.32	18.53	0.823333333333333	2.56333333333333	1.38666666666667	4.26333333333333	36.1433333333333	97.6433333333333
R9606_155869.3	NM_015570.3	26053	0.81	0.89	0.18	0.44	0.53	1.09	1.37	1.47	0.31	0.74	0.89	1.85	75.65	85.50	17.87	37.86	41.85	96.73	0.626666666666667	0.686666666666667	1.05	1.16	59.6733333333333	58.8133333333333
R9606_24414.3	NM_031442.3	83604	6.26	5.96	8.09	7.30	6.14	8.96	10.57	9.81	13.75	12.11	10.24	15.17	354.00	347.00	476.00	378.00	293.00	481.00	6.77	7.46666666666667	11.3766666666667	12.5066666666667	392.333333333333	384
R9606_131309.1	NM_001348529.1	400506	0.37	0	0	0	0	0.38	0.63	0	0	0	0	0.64	11.07	0	0	0	0	10.71	0.123333333333333	0.126666666666667	0.21	0.213333333333333	3.69	3.57
R9606_94968.2	XM_011542854.2	4863	0.83	0	0.40	1.36	1.05	0.76	1.41	0	0.68	2.25	1.75	1.28	95.65	0	47.84	142.30	101.24	82.22	0.41	1.05666666666667	0.696666666666667	1.76	47.83	108.586666666667
R9606_89261.1	XM_017026964.1	55786	0.12	0	0.18	0	0	0.09	0.20	0	0.30	0	0	0.15	4.12	0	6.31	0	0	2.93	0.1	0.03	0.166666666666667	0.05	3.47666666666667	0.976666666666667
R9606_93796.2	XM_017019364.2	5027	0.44	0.48	0	1.03	1.68	0.69	0.75	0.79	0	1.72	2.80	1.17	33.07	36.81	0	70.72	105.91	48.89	0.306666666666667	1.13333333333333	0.513333333333333	1.89666666666667	23.2933333333333	75.1733333333333
R9606_147810.2	XR_001740241.2	7155	1.95	2.59	1.31	2.95	4.35	2.08	3.30	4.27	2.23	4.90	7.26	3.53	157.29	214.81	109.99	217.14	295.16	159.14	1.95	3.12666666666667	3.26666666666667	5.23	160.696666666667	223.813333333333
R9606_19976.2	XM_017025598.2	1837	0	0	0	0	0.13	0	0	0	0	0	0.22	0	0	0	0	0	6.81	0	0	0.0433333333333333	0	0.0733333333333333	0	2.27
R9606_59291.1	NM_198427.1	63827	0.50	0.34	0.31	0.20	0.05	0	0.84	0.56	0.54	0.33	0.08	0	19.51	13.68	12.86	7.22	1.61	0	0.383333333333333	0.0833333333333333	0.646666666666667	0.136666666666667	15.35	2.94333333333333
R9606_136236.4	NM_001449.4	2273	4.92	3.34	9.97	0.02	0	4.78	8.31	5.50	16.94	0.03	0	8.10	167.95	117.46	354.16	0.59	0	155.32	6.07666666666667	1.6	10.25	2.71	213.19	51.97
R9606_97910.2	XM_017028647.2	2130	3.21	1.23	2.05	1.95	2.99	2.30	5.42	2.02	3.49	3.24	4.98	3.90	95.24	37.51	63.39	53.29	74.91	65.04	2.16333333333333	2.41333333333333	3.64333333333333	4.04	65.38	64.4133333333333
R9606_131802.3	XM_005249652.3	222166	5.65	5.10	4.32	4.94	4.82	6.52	9.54	8.39	7.34	8.20	8.04	11.04	344.97	320.30	274.24	276.39	248.41	377.81	5.02333333333333	5.42666666666667	8.42333333333333	9.09333333333333	313.17	300.87
R9606_65575.1	NM_001243403.1	23274	0	0.22	0.17	0.05	0.18	0	0	0.36	0.29	0.09	0.31	0	0	9.27	7.43	2.07	6.47	0	0.13	0.0766666666666667	0.216666666666667	0.133333333333333	5.56666666666667	2.84666666666667
R9606_63111.2	XM_017027447.2	90338	0.39	0.10	0.07	0.08	0.05	0.15	0.66	0.17	0.11	0.13	0.09	0.25	11.17	3.00	2.00	2.12	1.29	4.02	0.186666666666667	0.0933333333333333	0.313333333333333	0.156666666666667	5.39	2.47666666666667
R9606_3554.3	XM_011518582.3	2889	0.06	0	0	0	0	0.03	0.10	0	0	0	0	0.05	2.61	0	0	0	0	1.39	0.02	0.01	0.0333333333333333	0.0166666666666667	0.87	0.463333333333333
R9606_124603.1	XR_001747016.1	118491	0.24	0.12	0	0.41	0.53	0.23	0.41	0.19	0	0.68	0.89	0.39	16.40	8.04	0	25.17	30.00	14.53	0.12	0.39	0.2	0.653333333333333	8.14666666666667	23.2333333333333
R9606_127705.2	XM_017006965.2	5859	2.46	9.04	14.44	3.09	0.33	5.10	4.16	14.88	24.54	5.13	0.56	8.63	77.67	293.29	473.52	89.48	8.89	152.76	8.64666666666667	2.84	14.5266666666667	4.77333333333333	281.493333333333	83.71
R9606_57125.1	XM_017029977.1	9468	0	0	0.10	0	0.16	0	0	0	0.17	0	0.26	0	0	0	8.00	0	10.00	0	0.0333333333333333	0.0533333333333333	0.0566666666666667	0.0866666666666667	2.66666666666667	3.33333333333333
R9606_33147.2	XM_011530575.2	9814	0	0	0.01	0	0	0	0	0	0.02	0	0	0	0	0	0.80	0	0	0	0.00333333333333333	0	0.00666666666666667	0	0.266666666666667	0
R9606_44835.1	NM_001318474.1	162239	0.76	0.43	0.00	0	0.31	1.67	1.28	0.71	0.00	0	0.51	2.82	33.90	19.87	0.01	0	11.66	70.99	0.396666666666667	0.66	0.663333333333333	1.11	17.9266666666667	27.55
R9606_114644.1	NM_001278736.1	6352	3.38	2.71	1.55	9.85	11.76	3.73	5.71	4.47	2.63	16.34	19.63	6.32	57.01	47.11	27.16	153.41	168.19	60.02	2.54666666666667	8.44666666666667	4.27	14.0966666666667	43.76	127.206666666667
R9606_151036.2	NM_001031800.2	261726	0.58	0	0.22	0.43	0.51	0.66	0.98	0	0.37	0.71	0.86	1.12	6.66	0	2.58	4.56	5.00	7.21	0.266666666666667	0.533333333333333	0.45	0.896666666666667	3.08	5.59
R9606_66170.3	XM_011534655.3	79930	0	0	0.33	0	0	0	0	0	0.56	0	0	0	0	0	17.72	0	0	0	0.11	0	0.186666666666667	0	5.90666666666667	0
R9606_61815.2	NM_177959.2	55816	0	0	0.87	0	0	0	0	0	1.47	0	0	0	0	0	20.70	0	0	0	0.29	0	0.49	0	6.9	0
R9606_137488.5	NM_005037.5	5468	2.86	1.75	4.01	0.48	0	1.90	4.84	2.89	6.81	0.79	0	3.22	69.32	43.68	100.91	10.60	0	43.81	2.87333333333333	0.793333333333333	4.84666666666667	1.33666666666667	71.3033333333333	18.1366666666667
R9606_19777.1	XM_024448418.1	254122	0	0	0	0	0	0.16	0	0	0	0	0	0.27	0	0	0	0	0	6.48	0	0.0533333333333333	0	0.09	0	2.16
R9606_45316.1	NM_001271836.1	90060	1.48	0.83	0.71	0.64	0.47	0.77	2.50	1.37	1.21	1.07	0.78	1.30	88.62	51.35	44.37	35.37	23.57	43.59	1.00666666666667	0.626666666666667	1.69333333333333	1.05	61.4466666666667	34.1766666666667
R9606_62922.1	NM_001278695.1	29933	0.60	0	0	0	0	0	1.02	0	0	0	0	0	24.85	0	0	0	0	0	0.2	0	0.34	0	8.28333333333333	0
R9606_56133.1	XM_017023130.1	26231	0.19	0	0	0	0	0	0.32	0	0	0	0	0	3.80	0	0	0	0	0	0.0633333333333333	0	0.106666666666667	0	1.26666666666667	0
R9606_94932.1	NM_001354690.1	5894	18.28	21.33	16.94	31.40	25.55	22.97	30.88	35.10	28.79	52.10	42.63	38.90	761.99	914.88	734.63	1199.79	899.21	909.50	18.85	26.64	31.59	44.5433333333333	803.833333333333	1002.83333333333
R9606_124850.1	NM_001142572.1	79862	2.65	1.23	1.19	1.38	1.22	2.20	4.48	2.03	2.02	2.30	2.03	3.72	60.49	28.97	28.21	29.06	23.49	47.65	1.69	1.6	2.84333333333333	2.68333333333333	39.2233333333333	33.4
R9606_22978.2	NM_139348.2	274	4.12	3.76	2.39	2.10	2.61	1.84	6.96	6.18	4.05	3.49	4.35	3.11	130.50	122.52	78.65	61.21	69.77	55.37	3.42333333333333	2.18333333333333	5.73	3.65	110.556666666667	62.1166666666667
R9606_144755.2	XM_017022550.2	7337	0	0	0.23	0.10	0	0	0	0	0.40	0.16	0	0	0	0	21.19	7.87	0	0	0.0766666666666667	0.0333333333333333	0.133333333333333	0.0533333333333333	7.06333333333333	2.62333333333333
R9606_138813.1	XM_011540337.1	92211	5.04	1.63	1.18	2.66	3.39	5.05	8.51	2.69	2.01	4.41	5.65	8.55	519.47	173.27	126.93	250.48	294.51	493.70	2.61666666666667	3.7	4.40333333333333	6.20333333333333	273.223333333333	346.23
R9606_35881.3	NM_144565.3	90527	0.22	0.42	0	0.25	0.49	0	0.38	0.69	0	0.41	0.82	0	6.01	11.62	0	6.09	11.15	0	0.213333333333333	0.246666666666667	0.356666666666667	0.41	5.87666666666667	5.74666666666667
R9606_46499.1	NM_001161705.1	631	0.86	0	0.17	0	1.45	0	1.45	0	0.29	0	2.42	0	23.77	0	5.00	0	33.97	0	0.343333333333333	0.483333333333333	0.58	0.806666666666667	9.59	11.3233333333333
R9606_80322.2	XR_001745556.2	5533	0	0.32	0	0.58	0.49	0	0	0.52	0	0.96	0.82	0	0	11.86	0	19.21	15.01	0	0.106666666666667	0.356666666666667	0.173333333333333	0.593333333333333	3.95333333333333	11.4066666666667
R9606_124304.1	XM_024449882.1	23582	4.50	2.37	1.89	5.24	8.76	4.34	7.60	3.90	3.21	8.70	14.62	7.35	102.00	55.33	44.56	109.49	168.23	93.66	2.92	6.11333333333333	4.90333333333333	10.2233333333333	67.2966666666667	123.793333333333
R9606_86272.2	XM_017022253.2	4916	0	0	0.00	0.08	0	0	0	0	0.00	0.13	0	0	0	0	0.27	20.60	0	0	0	0.0266666666666667	0	0.0433333333333333	0.09	6.86666666666667
R9606_132074.1	XM_017008837.1	92597	3.45	3.02	3.49	3.90	4.12	3.75	5.83	4.97	5.94	6.47	6.87	6.35	336.44	303.02	353.97	347.00	338.00	346.55	3.32	3.92333333333333	5.58	6.56333333333333	331.143333333333	343.85
R9606_65776.1	XM_024449072.1	56938	0.05	0.10	0	0.12	0.14	0.07	0.09	0.17	0	0.19	0.23	0.12	5.87	12.14	0	12.01	13.27	7.83	0.05	0.11	0.0866666666666667	0.18	6.00333333333333	11.0366666666667
R9606_156459.4	NM_173809.4	282991	18.21	22.81	19.48	14.80	18.01	12.55	30.77	37.53	33.10	24.56	30.04	21.26	664.15	855.91	739.03	495.18	554.58	435.12	20.1666666666667	15.12	33.8	25.2866666666667	753.03	494.96
R9606_62810.1	NM_001330111.1	84316	6.95	3.72	2.43	1.99	1.57	4.83	11.74	6.11	4.12	3.31	2.61	8.18	59.64	32.82	21.74	16.01	11.47	39.72	4.36666666666667	2.79666666666667	7.32333333333333	4.7	38.0666666666667	22.4
R9606_12009.1	NM_001085368.1	79027	0	2.06	1.03	0.79	0	1.32	0	3.39	1.76	1.31	0	2.23	0	138.91	70.44	47.37	0	81.79	1.03	0.703333333333333	1.71666666666667	1.18	69.7833333333333	43.0533333333333
R9606_11797.2	NM_001283003.2	7692	0.54	0	0	0	0	0	0.91	0	0	0	0	0	19.81	0	0	0	0	0	0.18	0	0.303333333333333	0	6.60333333333333	0
R9606_18290.1	XM_017026192.1	10859	0	0	0	0	0	0.03	0	0	0	0	0	0.05	0	0	0	0	0	0.65	0	0.01	0	0.0166666666666667	0	0.216666666666667
R9606_98732.3	XM_011513816.3	202018	0.83	0.94	1.02	0	0.30	0	1.40	1.55	1.74	0	0.51	0	41.65	48.65	53.40	0	12.89	0	0.93	0.1	1.56333333333333	0.17	47.9	4.29666666666667
R9606_151823.3	NM_172014.3	8740	0.44	0.44	0.53	1.36	0.81	0.15	0.75	0.73	0.89	2.26	1.36	0.26	27.11	28.00	33.45	76.38	42.02	8.90	0.47	0.773333333333333	0.79	1.29333333333333	29.52	42.4333333333333
R9606_78024.2	XR_923047.2	84804	0.45	0.33	0.48	0.23	0.15	0.56	0.75	0.54	0.82	0.39	0.25	0.95	23.96	18.10	27.03	11.47	6.67	28.72	0.42	0.313333333333333	0.703333333333333	0.53	23.03	15.62
R9606_118188.2	XM_005257145.2	2145	4.09	0	3.24	0	0	0	6.91	0	5.50	0	0	0	254.51	0	209.50	0	0	0	2.44333333333333	0	4.13666666666667	0	154.67	0
R9606_76833.1	XM_017019000.1	22864	0	0	0.02	0	0	0	0	0	0.03	0	0	0	0	0	1.11	0	0	0	0.00666666666666667	0	0.01	0	0.37	0
R9606_26763.1	NM_001305037.1	7582	0.87	0	0	0.18	0.42	0	1.47	0	0	0.29	0.70	0	76.25	0	0	14.21	31.13	0	0.29	0.2	0.49	0.33	25.4166666666667	15.1133333333333
R9606_129258.2	XR_938776.2	83891	0.04	0.04	0.05	0	0	0.12	0.06	0.06	0.09	0	0	0.20	1.58	1.48	2.22	0	0	4.61	0.0433333333333333	0.04	0.07	0.0666666666666667	1.76	1.53666666666667
R9606_347.1	XM_011514721.1	55003	0.02	0	0	1.53	0.48	0	0.04	0	0	2.54	0.80	0	0.44	0	0	29.43	8.50	0	0.00666666666666667	0.67	0.0133333333333333	1.11333333333333	0.146666666666667	12.6433333333333
R9606_85741.4	NM_007052.4	27035	0.11	0	0	0	0	0	0.19	0	0	0	0	0	3.91	0	0	0	0	0	0.0366666666666667	0	0.0633333333333333	0	1.30333333333333	0
R9606_6469.1	NM_001270450.1	89910	0	0	0.40	0	0	0.37	0	0	0.69	0	0	0.63	0	0	6.00	0	0	5.08	0.133333333333333	0.123333333333333	0.23	0.21	2	1.69333333333333
R9606_32431.1	XM_017012461.1	57180	0	0	0	0.17	0	0	0	0	0	0.29	0	0	0	0	0	3.03	0	0	0	0.0566666666666667	0	0.0966666666666667	0	1.01
R9606_106587.4	NM_002639.4	5268	85.46	78.37	75.42	77.59	62.57	132.76	144.41	128.95	128.15	128.75	104.39	224.86	3076.64	2902.00	2824.00	2562.00	1902.00	4541.00	79.75	90.9733333333333	133.836666666667	152.666666666667	2934.21333333333	3001.66666666667
R9606_46125.3	XM_011516224.3	4289	0	0	0	0	0.11	0	0	0	0	0	0.18	0	0	0	0	0	1.75	0	0	0.0366666666666667	0	0.06	0	0.583333333333333
R9606_82712.1	NM_001242497.1	29057	2.35	1.63	0	0	2.74	3.81	3.98	2.69	0	0	4.57	6.46	49.01	34.97	0	0	48.22	75.51	1.32666666666667	2.18333333333333	2.22333333333333	3.67666666666667	27.9933333333333	41.2433333333333
R9606_109508.2	XM_011520095.2	392	0.49	1.18	0.63	0.56	0.36	0.31	0.83	1.95	1.07	0.93	0.60	0.53	28.39	70.54	37.86	29.78	17.57	17.09	0.766666666666667	0.41	1.28333333333333	0.686666666666667	45.5966666666667	21.48
R9606_18435.1	NM_001354188.1	636	0	0	0	0.28	0	0.17	0	0	0	0.46	0	0.28	0	0	0	32.61	0	20.26	0	0.15	0	0.246666666666667	0	17.6233333333333
R9606_93129.2	NM_024848.2	79906	0	0	0.12	0	0.10	0	0	0	0.20	0	0.17	0	0	0	3.03	0	2.11	0	0.04	0.0333333333333333	0.0666666666666667	0.0566666666666667	1.01	0.703333333333333
R9606_28585.1	NM_001310123.1	6311	4.55	5.33	5.86	7.62	5.54	5.18	7.69	8.77	9.95	12.65	9.23	8.77	236.99	285.70	317.37	363.54	243.29	256.08	5.24666666666667	6.11333333333333	8.80333333333333	10.2166666666667	280.02	287.636666666667
R9606_89879.3	XR_934543.3	7756	0.26	0.08	0.16	0.19	0.22	0.48	0.44	0.13	0.27	0.32	0.37	0.82	14.94	4.71	9.49	10.21	10.77	26.49	0.166666666666667	0.296666666666667	0.28	0.503333333333333	9.71333333333333	15.8233333333333
R9606_95480.2	XM_005246654.2	54842	12.22	13.93	13.53	8.64	10.42	16.04	20.65	22.91	22.99	14.33	17.38	27.17	801.14	938.98	922.19	518.01	575.91	997.97	13.2266666666667	11.7	22.1833333333333	19.6266666666667	887.436666666667	697.296666666667
R9606_120393.2	XR_001756008.2	7404	0	0	0	0	0	0.05	0	0	0	0	0	0.08	0	0	0	0	0	3.03	0	0.0166666666666667	0	0.0266666666666667	0	1.01
R9606_117404.1	NM_001278240.1	7743	0	0.70	0.19	0.24	0	0	0	1.15	0.32	0.40	0	0	0	32.42	8.99	10.05	0	0	0.296666666666667	0.08	0.49	0.133333333333333	13.8033333333333	3.35
R9606_49580.2	NM_001005181.2	196335	0	0	0.07	0	0.08	0	0	0	0.11	0	0.14	0	0	0	1.00	0	1.00	0	0.0233333333333333	0.0266666666666667	0.0366666666666667	0.0466666666666667	0.333333333333333	0.333333333333333
R9606_133038.1	NM_001300975.1	338699	0.89	0.93	0.12	0.56	0.81	0.45	1.50	1.52	0.21	0.94	1.36	0.76	40.27	43.28	5.88	23.44	31.22	19.23	0.646666666666667	0.606666666666667	1.07666666666667	1.02	29.81	24.63
R9606_24417.1	XM_017010148.1	100287718	0	0.09	0.02	0	0	0	0	0.15	0.04	0	0	0	0	4.19	1.14	0	0	0	0.0366666666666667	0	0.0633333333333333	0	1.77666666666667	0
R9606_91632.1	NM_001291813.1	123096	0.43	1.10	0.49	1.32	0.40	1.54	0.73	1.81	0.84	2.19	0.67	2.61	16.40	42.96	19.53	45.96	12.85	55.52	0.673333333333333	1.08666666666667	1.12666666666667	1.82333333333333	26.2966666666667	38.11
R9606_85926.1	XM_005271671.1	79671	1.46	0	0.45	0.35	0.80	1.31	2.46	0	0.77	0.58	1.34	2.22	77.38	0	25.03	17.11	35.94	66.13	0.636666666666667	0.82	1.07666666666667	1.38	34.1366666666667	39.7266666666667
R9606_146949.2	NM_031430.2	83547	10.83	17.61	16.37	10.16	13.41	6.95	18.31	28.98	27.81	16.85	22.38	11.77	258.07	431.61	405.75	222.58	270.22	157.46	14.9366666666667	10.1733333333333	25.0333333333333	17	365.143333333333	216.753333333333
R9606_152049.1	NM_001146152.1	1595	19.75	38.22	46.22	28.92	32.50	15.20	33.38	62.89	78.55	47.98	54.22	25.75	797.25	1586.66	1940.20	1069.76	1107.07	582.87	34.73	25.54	58.2733333333333	42.65	1441.37	919.9
R9606_139794.3	NM_031301.3	83464	3.46	3.21	2.45	1.98	3.71	1.91	5.85	5.28	4.17	3.29	6.19	3.24	202.94	193.53	149.52	106.36	183.44	106.40	3.04	2.53333333333333	5.1	4.24	181.996666666667	132.066666666667
R9606_32390.2	XM_011532088.2	55294	0	0	0	0	0.05	0	0	0	0	0	0.09	0	0	0	0	0	3.25	0	0	0.0166666666666667	0	0.03	0	1.08333333333333
R9606_77228.2	XR_001747191.2	64429	3.60	3.00	3.17	1.85	3.72	2.52	6.08	4.93	5.39	3.07	6.21	4.27	124.72	106.95	114.35	58.81	109.00	83.13	3.25666666666667	2.69666666666667	5.46666666666667	4.51666666666667	115.34	83.6466666666667
R9606_6773.3	NM_173073.3	51006	1.92	0.59	0	0.01	0	0	3.25	0.97	0	0.02	0	0	58.48	18.42	0	0.29	0	0	0.836666666666667	0.00333333333333333	1.40666666666667	0.00666666666666667	25.6333333333333	0.0966666666666667
R9606_129435.4	NM_033223.4	2567	0.12	0	0	0.06	0	0.06	0.21	0	0	0.10	0	0.10	3.36	0	0	1.51	0	1.56	0.04	0.04	0.07	0.0666666666666667	1.12	1.02333333333333
R9606_50752.1	XM_024453406.1	23023	0	0.28	0.42	0	0.15	0.07	0	0.46	0.71	0	0.25	0.12	0	24.48	36.75	0	10.52	5.52	0.233333333333333	0.0733333333333333	0.39	0.123333333333333	20.41	5.34666666666667
R9606_27431.1	NM_001351499.1	2218	0.10	0	0	0	0	0	0.17	0	0	0	0	0	11.18	0	0	0	0	0	0.0333333333333333	0	0.0566666666666667	0	3.72666666666667	0
R9606_92370.2	XM_011512705.2	285220	0	0.02	0	0	0	0	0	0.03	0	0	0	0	0	1.17	0	0	0	0	0.00666666666666667	0	0.01	0	0.39	0
R9606_54584.3	NM_018476.3	55859	0.87	0.19	0.46	0.31	0.68	1.41	1.47	0.31	0.79	0.52	1.14	2.39	9.00	2.00	5.00	3.00	6.00	14.00	0.506666666666667	0.8	0.856666666666667	1.35	5.33333333333333	7.66666666666667
R9606_137172.1	NM_001316998.1	113835	0	0	0	0.29	0.05	0.29	0	0	0	0.47	0.09	0.49	0	0	0	12.00	2.00	12.71	0	0.21	0	0.35	0	8.90333333333333
R9606_77088.1	XM_011539119.1	10367	0	0.26	0.29	1.19	0	0	0	0.43	0.49	1.97	0	0	0	9.42	10.47	37.85	0	0	0.183333333333333	0.396666666666667	0.306666666666667	0.656666666666667	6.63	12.6166666666667
R9606_54708.2	XM_011525075.2	57636	19.88	16.93	14.61	24.40	22.72	13.70	33.60	27.86	24.82	40.49	37.91	23.20	1542.35	1351.00	1178.01	1730.70	1485.87	1008.03	17.14	20.2733333333333	28.76	33.8666666666667	1357.12	1408.2
R9606_102941.2	XM_017014404.2	1902	0.85	0.76	1.30	0.68	0.05	2.29	1.44	1.25	2.20	1.13	0.09	3.88	41.50	38.18	65.83	30.56	2.20	106.14	0.97	1.00666666666667	1.63	1.7	48.5033333333333	46.3
R9606_138366.2	XM_017024502.2	284110	1.48	7.88	7.91	1.52	0.56	0.77	2.50	12.96	13.44	2.51	0.93	1.31	33.40	183.21	186.13	31.53	10.65	16.60	5.75666666666667	0.95	9.63333333333333	1.58333333333333	134.246666666667	19.5933333333333
R9606_31026.2	XM_011527899.2	2639	0.29	0.43	0.19	0.43	0.36	0.24	0.49	0.71	0.32	0.71	0.60	0.41	10.63	16.20	7.15	14.37	11.09	8.43	0.303333333333333	0.343333333333333	0.506666666666667	0.573333333333333	11.3266666666667	11.2966666666667
R9606_11197.1	NM_001171182.1	91687	1.47	0.76	0.96	1.12	1.31	0.86	2.49	1.25	1.63	1.85	2.18	1.46	42.70	22.55	28.96	29.72	32.00	23.67	1.06333333333333	1.09666666666667	1.79	1.83	31.4033333333333	28.4633333333333
R9606_5328.3	XM_005254872.3	170691	0	0	0.03	0	0	0	0	0	0.04	0	0	0	0	0	2.83	0	0	0	0.01	0	0.0133333333333333	0	0.943333333333333	0
R9606_46344.2	NM_001099293.2	285643	0	0	0	0.02	0	0	0	0	0	0.03	0	0	0	0	0	1.00	0	0	0	0.00666666666666667	0	0.01	0	0.333333333333333
R9606_80457.1	XM_024449582.1	399671	0	0	0	0	0	0.10	0	0	0	0	0	0.18	0	0	0	0	0	3.82	0	0.0333333333333333	0	0.06	0	1.27333333333333
R9606_31299.1	NM_001346700.1	9905	0	0.11	0.20	0.28	0	0	0	0.19	0.35	0.46	0	0	0	6.40	11.49	13.76	0	0	0.103333333333333	0.0933333333333333	0.18	0.153333333333333	5.96333333333333	4.58666666666667
R9606_143022.1	XM_024450284.1	440345	4.80	13.96	9.89	7.98	15.17	10.89	8.12	22.97	16.81	13.25	25.31	18.44	283.15	846.28	606.27	430.64	754.09	609.08	9.55	11.3466666666667	15.9666666666667	19	578.566666666667	597.936666666667
R9606_51346.2	XM_011528763.2	25980	0.69	0	0.71	0.14	0.29	0.54	1.17	0	1.20	0.23	0.48	0.91	27.02	0	28.67	4.97	9.54	19.98	0.466666666666667	0.323333333333333	0.79	0.54	18.5633333333333	11.4966666666667
R9606_48480.4	NM_033375.4	4641	29.22	16.83	25.88	17.37	16.94	23.30	49.38	27.69	43.98	28.83	28.27	39.46	1941.98	1150.22	1788.24	1056.01	949.35	1469.22	23.9766666666667	19.2033333333333	40.35	32.1866666666667	1626.81333333333	1158.19333333333
R9606_149875.1	XM_017028372.1	5211	0	0	0.40	0	0	0.36	0	0	0.68	0	0	0.61	0	0	17.77	0	0	14.68	0.133333333333333	0.12	0.226666666666667	0.203333333333333	5.92333333333333	4.89333333333333
R9606_87547.2	NM_001975.2	2026	6.49	5.87	3.91	12.89	15.02	7.37	10.97	9.66	6.64	21.40	25.05	12.49	214.00	199.00	134.00	390.00	418.00	231.00	5.42333333333333	11.76	9.09	19.6466666666667	182.333333333333	346.333333333333
R9606_72842.1	XM_017003657.1	23332	0	0.10	0	0	0	0	0	0.17	0	0	0	0	0	12.34	0	0	0	0	0.0333333333333333	0	0.0566666666666667	0	4.11333333333333	0
R9606_152127.3	NM_001080468.3	342898	0.16	0.16	0.16	0	0.19	0	0.27	0.26	0.26	0	0.32	0	1.00	1.00	1.00	0	1.00	0	0.16	0.0633333333333333	0.263333333333333	0.106666666666667	1	0.333333333333333
R9606_32764.1	NM_001190837.1	1639	0.27	0	0.79	0.10	0	0	0.46	0	1.34	0.16	0	0	17.22	0	51.41	5.63	0	0	0.353333333333333	0.0333333333333333	0.6	0.0533333333333333	22.8766666666667	1.87666666666667
R9606_9480.3	XM_011513894.3	8842	0	0	0	0	0.26	0	0	0	0	0	0.43	0	0	0	0	0	12.86	0	0	0.0866666666666667	0	0.143333333333333	0	4.28666666666667
R9606_148039.1	XM_017011518.1	9590	0.04	0	0.04	0.04	0.09	0.08	0.06	0	0.06	0.06	0.15	0.13	5.19	0	5.13	4.63	10.38	10.26	0.0266666666666667	0.07	0.04	0.113333333333333	3.44	8.42333333333333
R9606_13938.1	XM_024451720.1	79744	0	0	0.22	0.25	0	0	0	0	0.37	0.41	0	0	0	0	1.36	1.39	0	0	0.0733333333333333	0.0833333333333333	0.123333333333333	0.136666666666667	0.453333333333333	0.463333333333333
R9606_5376.1	XM_024448504.1	3636	5.16	4.63	5.00	3.73	8.76	3.19	8.72	7.62	8.50	6.19	14.61	5.41	360.67	333.28	363.68	238.44	516.44	211.98	4.93	5.22666666666667	8.28	8.73666666666667	352.543333333333	322.286666666667
R9606_45113.1	XM_017026147.1	10755	63.59	56.08	52.50	48.97	48.91	63.47	107.46	92.27	89.21	81.26	81.60	107.51	1554.46	1410.01	1335.43	1101.04	1011.10	1476.06	57.39	53.7833333333333	96.3133333333333	90.1233333333333	1433.3	1196.06666666667
R9606_27822.1	XM_024448374.1	55827	2.47	5.19	0	0	0	3.43	4.17	8.53	0	0	0	5.82	101.51	219.28	0	0	0	134.13	2.55333333333333	1.14333333333333	4.23333333333333	1.94	106.93	44.71
R9606_20118.3	XM_005256139.3	79191	13.85	18.31	15.95	16.74	23.56	23.48	23.40	30.13	27.10	27.78	39.30	39.76	533.15	725.15	638.61	591.03	765.78	858.73	16.0366666666667	21.26	26.8766666666667	35.6133333333333	632.303333333333	738.513333333333
R9606_112653.2	XM_017026258.2	126075	0.88	0.06	2.11	0.17	3.02	0.00	1.48	0.10	3.58	0.27	5.03	0.00	13.85	0.96	34.67	2.42	40.46	0.01	1.01666666666667	1.06333333333333	1.72	1.76666666666667	16.4933333333333	14.2966666666667
R9606_105301.1	NM_001354394.1	9677	0.09	0	0	0	0	0	0.15	0	0	0	0	0	6.97	0	0	0	0	0	0.03	0	0.05	0	2.32333333333333	0
R9606_11648.1	XM_024450539.1	10610	24.85	28.85	18.82	26.31	47.50	14.29	41.99	47.47	31.97	43.65	79.24	24.21	341.14	407.39	269.11	334.40	553.46	187.23	24.1733333333333	29.3666666666667	40.4766666666667	49.0333333333333	339.213333333333	358.363333333333
R9606_69134.1	XM_024451188.1	4155	0	0.05	0	0	0	0.14	0	0.09	0	0	0	0.24	0	1.38	0	0	0	3.30	0.0166666666666667	0.0466666666666667	0.03	0.08	0.46	1.1
R9606_57416.2	NM_001126103.2	29127	0	0	0	0	0	0.23	0	0	0	0	0	0.39	0	0	0	0	0	10.15	0	0.0766666666666667	0	0.13	0	3.38333333333333
R9606_149016.4	XM_005265241.4	54859	0.76	0.50	1.01	0	1.50	0.97	1.28	0.83	1.71	0	2.51	1.65	12.58	8.58	17.41	0	21.18	15.43	0.756666666666667	0.823333333333333	1.27333333333333	1.38666666666667	12.8566666666667	12.2033333333333
R9606_14695.1	XR_001738682.1	23505	0.36	0	0.22	0.67	0.18	0.49	0.61	0	0.38	1.11	0.29	0.83	35.52	0	23.00	60.54	14.60	46.00	0.193333333333333	0.446666666666667	0.33	0.743333333333333	19.5066666666667	40.38
R9606_24925.1	XM_024450157.1	1428	1.15	1.97	0.35	1.47	1.05	1.31	1.94	3.25	0.60	2.44	1.74	2.22	22.00	39.00	7.00	26.00	17.00	24.00	1.15666666666667	1.27666666666667	1.93	2.13333333333333	22.6666666666667	22.3333333333333
R9606_63122.3	XM_011529807.3	9619	0.62	0	0.41	0	0.45	1.20	1.05	0	0.70	0	0.75	2.04	90.63	0	62.40	0	55.57	166.59	0.343333333333333	0.55	0.583333333333333	0.93	51.01	74.0533333333333
R9606_36733.1	XR_002957029.1	55356	0.13	0	0	0	0	0	0.22	0	0	0	0	0	4.34	0	0	0	0	0	0.0433333333333333	0	0.0733333333333333	0	1.44666666666667	0
R9606_94277.1	XM_011517269.1	7264	2.09	2.74	3.70	0.99	2.67	1.20	3.54	4.51	6.28	1.65	4.46	2.04	37.51	50.59	69.02	16.42	40.56	20.55	2.84333333333333	1.62	4.77666666666667	2.71666666666667	52.3733333333333	25.8433333333333
R9606_59149.2	NM_001142547.2	285367	0	0.41	0.35	0	0	0	0	0.67	0.60	0	0	0	0	6.85	6.00	0	0	0	0.253333333333333	0	0.423333333333333	0	4.28333333333333	0
R9606_54376.1	XR_001746323.1	54461	7.16	3.42	2.71	5.11	7.50	3.62	12.11	5.63	4.61	8.49	12.50	6.13	268.28	131.76	105.60	175.64	236.97	128.77	4.43	5.41	7.45	9.04	168.546666666667	180.46
R9606_89758.4	NM_000849.4	2947	11.73	7.27	6.01	12.43	16.04	9.79	19.82	11.95	10.21	20.63	26.76	16.59	676.18	430.68	360.00	655.77	779.61	535.79	8.33666666666667	12.7533333333333	13.9933333333333	21.3266666666667	488.953333333333	657.056666666667
R9606_87278.3	NM_022059.3	58191	19.67	16.95	17.31	22.29	21.40	19.54	33.24	27.89	29.42	36.98	35.69	33.10	621.35	550.60	568.81	646.15	570.84	586.74	17.9766666666667	21.0766666666667	30.1833333333333	35.2566666666667	580.253333333333	601.243333333333
R9606_71114.1	NM_001350577.1	84899	0	0	0	0.19	0	0	0	0	0	0.32	0	0	0	0	0	9.48	0	0	0	0.0633333333333333	0	0.106666666666667	0	3.16
R9606_42947.2	XR_941518.2	220416	0	0.02	0.04	0.05	0.03	0	0	0.04	0.07	0.08	0.04	0	0	1.00	1.84	2.00	1.00	0	0.02	0.0266666666666667	0.0366666666666667	0.04	0.946666666666667	1
R9606_141279.1	XM_017009713.1	643836	0	0	0.30	0	0	0	0	0	0.50	0	0	0	0	0	17.99	0	0	0	0.1	0	0.166666666666667	0	5.99666666666667	0
R9606_28259.1	NM_001178095.1	7543	0.18	0	0	0.34	0	0	0.31	0	0	0.57	0	0	19.54	0	0	33.51	0	0	0.06	0.113333333333333	0.103333333333333	0.19	6.51333333333333	11.17
R9606_45341.1	NM_001278478.1	860	1.24	0.83	0.81	1.97	1.43	1.96	2.09	1.37	1.38	3.28	2.39	3.32	91.00	63.00	62.00	133.00	89.00	137.00	0.96	1.78666666666667	1.61333333333333	2.99666666666667	72	119.666666666667
R9606_5930.1	XR_002959670.1	200030	0.08	0.04	0	0.05	0.09	0.17	0.14	0.07	0	0.08	0.16	0.29	2.57	1.24	0	1.35	2.41	5.00	0.04	0.103333333333333	0.07	0.176666666666667	1.27	2.92
R9606_77531.5	NM_004170.5	6505	1.40	0.71	0.35	0.90	0.43	1.32	2.36	1.16	0.60	1.49	0.71	2.24	72.69	37.84	18.96	42.83	18.77	65.40	0.82	0.883333333333333	1.37333333333333	1.48	43.1633333333333	42.3333333333333
R9606_55054.2	XR_001747845.2	3177	0.24	0.30	0.97	0.35	0.29	0.46	0.40	0.50	1.65	0.57	0.49	0.78	8.26	10.82	35.22	11.04	8.60	15.32	0.503333333333333	0.366666666666667	0.85	0.613333333333333	18.1	11.6533333333333
R9606_36137.2	XM_011532566.2	150946	2.48	0.84	1.65	2.57	1.65	1.17	4.19	1.39	2.80	4.27	2.75	1.98	135.74	47.50	93.87	129.01	76.20	60.79	1.65666666666667	1.79666666666667	2.79333333333333	3	92.37	88.6666666666667
R9606_110323.4	XM_005260005.4	58525	0.31	0	0	0	0	0	0.53	0	0	0	0	0	32.12	0	0	0	0	0	0.103333333333333	0	0.176666666666667	0	10.7066666666667	0
R9606_13350.1	XM_017014232.1	11093	0	0.07	0.02	0	0.19	0.38	0	0.11	0.03	0	0.31	0.65	0	5.15	1.50	0	11.38	26.36	0.03	0.19	0.0466666666666667	0.32	2.21666666666667	12.58
R9606_85918.1	XM_024450179.1	197257	0	2.80	2.85	1.21	0	0.48	0	4.60	4.84	2.01	0	0.81	0	86.28	88.82	33.39	0	13.70	1.88333333333333	0.563333333333333	3.14666666666667	0.94	58.3666666666667	15.6966666666667
R9606_125253.2	XM_017025582.2	1837	0	0.03	0	0	0	0.20	0	0.05	0	0	0	0.34	0	1.60	0	0	0	9.17	0.01	0.0666666666666667	0.0166666666666667	0.113333333333333	0.533333333333333	3.05666666666667
R9606_103463.1	NM_001350672.1	889	0.30	0.16	0.40	0.28	0.47	0.03	0.50	0.26	0.68	0.46	0.78	0.05	17.42	9.36	24.26	14.87	23.08	1.72	0.286666666666667	0.26	0.48	0.43	17.0133333333333	13.2233333333333
R9606_156649.2	XM_011516885.2	169044	0	0	0.02	0	0	0	0	0	0.03	0	0	0	0	0	1.60	0	0	0	0.00666666666666667	0	0.01	0	0.533333333333333	0
R9606_1439.1	XM_017006397.1	4134	4.01	1.08	2.62	2.78	2.85	2.70	6.77	1.78	4.45	4.61	4.75	4.58	325.54	90.29	221.22	206.42	194.83	208.31	2.57	2.77666666666667	4.33333333333333	4.64666666666667	212.35	203.186666666667
R9606_42212.1	XM_024450329.1	54971	0	0	0.07	0.37	0	0	0	0	0.12	0.62	0	0	0	0	2.28	10.57	0	0	0.0233333333333333	0.123333333333333	0.04	0.206666666666667	0.76	3.52333333333333
R9606_1975.3	XM_005266798.3	10924	0	0	0.35	0	0	0	0	0	0.60	0	0	0	0	0	11.47	0	0	0	0.116666666666667	0	0.2	0	3.82333333333333	0
R9606_148373.2	XM_017024404.2	23460	0	0	0.19	0.11	0	0	0	0	0.32	0.19	0	0	0	0	14.33	7.57	0	0	0.0633333333333333	0.0366666666666667	0.106666666666667	0.0633333333333333	4.77666666666667	2.52333333333333
R9606_55693.5	XM_005265940.5	5601	0.93	0.45	0.86	1.39	0.20	0.00	1.58	0.75	1.45	2.30	0.34	0.00	57.91	28.87	55.11	78.68	10.61	0.01	0.746666666666667	0.53	1.26	0.88	47.2966666666667	29.7666666666667
R9606_93402.4	NM_006726.4	987	0	0.17	0	0	0.86	0	0	0.27	0	0	1.43	0	0	24.25	0	0	102.23	0	0.0566666666666667	0.286666666666667	0.09	0.476666666666667	8.08333333333333	34.0766666666667
R9606_6015.1	XM_017019303.1	4035	4.36	0.68	0.16	1.29	0.57	0.50	7.36	1.11	0.27	2.15	0.96	0.85	941.31	150.23	36.31	255.08	104.49	102.80	1.73333333333333	0.786666666666667	2.91333333333333	1.32	375.95	154.123333333333
R9606_106667.2	XM_005262300.2	6872	0	0	0	0	0.03	0	0	0	0	0	0.06	0	0	0	0	0	1.23	0	0	0.01	0	0.02	0	0.41
R9606_25918.3	XM_011527664.3	115196	0	0.35	0	0.72	0.35	0.31	0	0.58	0	1.19	0.58	0.52	0	12.92	0	23.44	10.56	10.44	0.116666666666667	0.46	0.193333333333333	0.763333333333333	4.30666666666667	14.8133333333333
R9606_142102.2	NM_199194.2	9577	0.68	0.96	1.67	0.96	0	1.80	1.14	1.58	2.83	1.60	0	3.04	16.77	24.50	42.94	21.93	0	42.31	1.10333333333333	0.92	1.85	1.54666666666667	28.07	21.4133333333333
R9606_121953.1	NM_001353664.1	91833	0	0	0.52	0	0.41	0	0	0	0.88	0	0.69	0	0	0	17.74	0	11.46	0	0.173333333333333	0.136666666666667	0.293333333333333	0.23	5.91333333333333	3.82
R9606_92422.3	XR_934542.3	7756	5.88	6.12	3.81	8.50	8.00	8.65	9.93	10.07	6.48	14.10	13.35	14.65	469.50	502.63	316.52	620.36	538.72	655.43	5.27	8.38333333333333	8.82666666666667	14.0333333333333	429.55	604.836666666667
R9606_68816.1	NM_001012456.1	23480	12.77	8.81	8.40	7.45	7.09	4.42	21.58	14.49	14.28	12.36	11.83	7.48	58.29	41.36	40.16	32.45	27.94	19.50	9.99333333333333	6.32	16.7833333333333	10.5566666666667	46.6033333333333	26.63
R9606_67147.2	XM_017012854.2	9883	1.16	2.23	0.17	5.84	8.80	1.37	1.96	3.67	0.29	9.69	14.67	2.32	93.40	185.28	14.49	430.75	598.27	104.84	1.18666666666667	5.33666666666667	1.97333333333333	8.89333333333333	97.7233333333333	377.953333333333
R9606_59195.3	XM_011510121.3	91156	0.13	0	0	0	0	0	0.22	0	0	0	0	0	22.64	0	0	0	0	0	0.0433333333333333	0	0.0733333333333333	0	7.54666666666667	0
R9606_57.1	XR_936173.1	30817	0.99	0	0	0	0	0.02	1.67	0	0	0	0	0.04	79.47	0	0	0	0	1.68	0.33	0.00666666666666667	0.556666666666667	0.0133333333333333	26.49	0.56
R9606_36883.1	XM_005248976.1	23607	0.42	0.64	0	0	0.80	0	0.71	1.06	0	0	1.34	0	31.26	49.58	0	0	50.61	0	0.353333333333333	0.266666666666667	0.59	0.446666666666667	26.9466666666667	16.87
R9606_153676.3	XM_006722061.3	7343	0	0	1.58	0	0	0	0	0	2.68	0	0	0	0	0	70.06	0	0	0	0.526666666666667	0	0.893333333333333	0	23.3533333333333	0
R9606_57572.2	XM_006710717.2	54991	0	1.03	0	0	0.44	0	0	1.70	0	0	0.73	0	0	38.45	0	0	13.33	0	0.343333333333333	0.146666666666667	0.566666666666667	0.243333333333333	12.8166666666667	4.44333333333333
R9606_126348.1	NM_001308022.1	7145	4.87	2.33	3.29	1.55	2.27	1.86	8.23	3.84	5.59	2.58	3.79	3.16	696.65	343.11	488.97	203.08	273.81	252.75	3.49666666666667	1.89333333333333	5.88666666666667	3.17666666666667	509.576666666667	243.213333333333
R9606_153168.1	XM_017024489.1	284058	0.56	0.33	0.27	0.93	0.71	0.81	0.94	0.55	0.45	1.55	1.19	1.38	36.04	22.14	17.95	55.17	38.92	49.88	0.386666666666667	0.816666666666667	0.646666666666667	1.37333333333333	25.3766666666667	47.99
R9606_130316.1	NM_001310462.1	6469	0	0	0	0.15	0	0	0	0	0	0.26	0	0	0	0	0	1.22	0	0	0	0.05	0	0.0866666666666667	0	0.406666666666667
R9606_49109.2	XM_011530723.2	9701	0.22	0.61	0	0.53	0.55	0.80	0.37	1.00	0	0.88	0.92	1.35	11.58	33.00	0	25.54	24.56	40.05	0.276666666666667	0.626666666666667	0.456666666666667	1.05	14.86	30.05
R9606_53010.2	XM_011524320.2	124930	0	0	0	0.12	0	0	0	0	0	0.21	0	0	0	0	0	1.73	0	0	0	0.04	0	0.07	0	0.576666666666667
R9606_107088.4	XM_005273776.4	143684	0.23	0	0.25	0.62	0.83	0.48	0.38	0	0.42	1.03	1.38	0.81	13.73	0	15.51	34.31	42.24	27.41	0.16	0.643333333333333	0.266666666666667	1.07333333333333	9.74666666666667	34.6533333333333
R9606_70913.1	XM_024449120.1	60673	6.69	8.55	0.00	16.89	11.02	6.22	11.30	14.07	0.00	28.03	18.38	10.54	100.80	132.64	0.04	235.48	140.87	89.44	5.08	11.3766666666667	8.45666666666667	18.9833333333333	77.8266666666667	155.263333333333
R9606_132187.1	XM_024449874.1	22909	0	0	0.09	0	0	0	0	0	0.15	0	0	0	0	0	6.52	0	0	0	0.03	0	0.05	0	2.17333333333333	0
R9606_143019.1	NM_001352114.1	55591	0	0	0.19	0.33	0.61	0	0	0	0.32	0.54	1.03	0	0	0	11.09	16.72	29.00	0	0.0633333333333333	0.313333333333333	0.106666666666667	0.523333333333333	3.69666666666667	15.24
R9606_45427.2	XM_005264292.2	375189	0	0.59	0	0	0	0	0	0.98	0	0	0	0	0	10.49	0	0	0	0	0.196666666666667	0	0.326666666666667	0	3.49666666666667	0
R9606_38919.1	NM_001320742.1	146712	0	0	0	0	0.66	0	0	0	0	0	1.11	0	0	0	0	0	24.26	0	0	0.22	0	0.37	0	8.08666666666667
R9606_43052.2	XM_011539455.2	219738	0.23	0.09	0.10	0.12	0	0	0.39	0.15	0.16	0.20	0	0	4.87	2.02	2.11	2.36	0	0	0.14	0.04	0.233333333333333	0.0666666666666667	3	0.786666666666667
R9606_149224.3	XM_011513688.3	323	0.27	0.12	0.10	0.51	0.44	0.05	0.46	0.20	0.16	0.84	0.74	0.09	14.73	6.70	5.37	25.10	20.15	2.72	0.163333333333333	0.333333333333333	0.273333333333333	0.556666666666667	8.93333333333333	15.99
R9606_46833.4	XM_005273536.4	5423	0.00	0	0	0	0	1.26	0.00	0	0	0	0	2.13	0.01	0	0	0	0	20.22	0	0.42	0	0.71	0.00333333333333333	6.74
R9606_103519.1	XM_017013194.1	2039	0	0.40	0.36	0.42	0	0	0	0.65	0.61	0.69	0	0	0	13.09	12.06	12.31	0	0	0.253333333333333	0.14	0.42	0.23	8.38333333333333	4.10333333333333
R9606_76539.1	XM_011529337.1	7692	0.69	0	0.91	1.18	0.04	0.06	1.16	0	1.55	1.96	0.07	0.11	23.41	0	32.30	36.93	1.26	2.05	0.533333333333333	0.426666666666667	0.903333333333333	0.713333333333333	18.57	13.4133333333333
R9606_9637.2	NM_015112.2	23139	0.44	0	0	0	0	1.91	0.74	0	0	0	0	3.24	35.41	0	0	0	0	146.86	0.146666666666667	0.636666666666667	0.246666666666667	1.08	11.8033333333333	48.9533333333333
R9606_85577.4	NM_006374.4	10494	1.15	7.36	3.70	2.02	0.00	0	1.94	12.10	6.29	3.36	0.00	0	39.55	260.76	132.79	64.00	0.03	0	4.07	0.673333333333333	6.77666666666667	1.12	144.366666666667	21.3433333333333
R9606_151041.3	XR_935239.3	57614	0	0	0	0	0.05	0	0	0	0	0	0.09	0	0	0	0	0	2.40	0	0	0.0166666666666667	0	0.03	0	0.8
R9606_41625.2	NM_001177547.2	946	0.08	0.15	0.12	0.13	0.07	0	0.13	0.24	0.20	0.22	0.11	0	3.95	7.80	6.28	6.13	2.91	0	0.116666666666667	0.0666666666666667	0.19	0.11	6.01	3.01333333333333
R9606_26795.2	XM_017011484.2	9277	0.97	1.74	0.56	0.54	2.50	1.70	1.64	2.86	0.95	0.89	4.17	2.88	41.39	76.17	24.89	20.97	89.99	68.89	1.09	1.58	1.81666666666667	2.64666666666667	47.4833333333333	59.95
R9606_42151.2	XM_017002840.2	93185	0	0.46	0	0	0	0	0	0.76	0	0	0	0	0	15.60	0	0	0	0	0.153333333333333	0	0.253333333333333	0	5.2	0
R9606_73755.1	NM_001173479.1	23229	0	0	0	0.63	0	0	0	0	0	1.05	0	0	0	0	0	39.39	0	0	0	0.21	0	0.35	0	13.13
R9606_37304.1	XM_017026720.1	29911	0	0	0	0	0	0.20	0	0	0	0	0	0.34	0	0	0	0	0	6.68	0	0.0666666666666667	0	0.113333333333333	0	2.22666666666667
R9606_122255.2	XM_011518857.2	55582	0.08	0	0	0.08	0.16	0	0.14	0	0	0.13	0.27	0	9.78	0	0	8.58	16.34	0	0.0266666666666667	0.08	0.0466666666666667	0.133333333333333	3.26	8.30666666666667
R9606_134827.1	NM_001308401.1	64863	0.22	0.46	0	1.10	0.52	0.38	0.37	0.76	0	1.83	0.87	0.64	10.90	23.62	0	50.39	22.07	17.92	0.226666666666667	0.666666666666667	0.376666666666667	1.11333333333333	11.5066666666667	30.1266666666667
R9606_19979.2	XR_001738715.2	285025	0	0	0	0.01	0.03	0	0	0	0	0.02	0.05	0	0	0	0	1.41	3.36	0	0	0.0133333333333333	0	0.0233333333333333	0	1.59
R9606_154663.2	XM_011530740.2	9701	0	0	0	0	0.23	0	0	0	0	0	0.38	0	0	0	0	0	11.57	0	0	0.0766666666666667	0	0.126666666666667	0	3.85666666666667
R9606_37270.2	NM_017699.2	54847	0	0	0	0	0	0.07	0	0	0	0	0	0.13	0	0	0	0	0	4.93	0	0.0233333333333333	0	0.0433333333333333	0	1.64333333333333
R9606_104711.1	XM_017018868.1	144568	0	0	0	0.94	0	5.70	0	0	0	1.56	0	9.66	0	0	0	63.35	0	398.93	0	2.21333333333333	0	3.74	0	154.093333333333
R9606_22082.3	NM_015547.3	26027	0	0	0	0	0	0.09	0	0	0	0	0	0.16	0	0	0	0	0	2.44	0	0.03	0	0.0533333333333333	0	0.813333333333333
R9606_134366.1	NM_001164815.1	22985	0.68	0	0.57	0.79	0.60	2.36	1.14	0	0.97	1.30	1.00	4.00	45.77	0	39.97	48.59	34.14	151.71	0.416666666666667	1.25	0.703333333333333	2.1	28.58	78.1466666666667
R9606_84967.3	XM_005249619.3	136895	0.75	1.18	0.97	1.29	1.60	0.67	1.27	1.94	1.64	2.14	2.67	1.14	35.96	58.07	48.07	56.49	64.50	30.47	0.966666666666667	1.18666666666667	1.61666666666667	1.98333333333333	47.3666666666667	50.4866666666667
R9606_63099.4	XR_245538.4	51020	3.06	2.75	3.38	4.44	2.09	2.85	5.17	4.52	5.75	7.38	3.49	4.82	54.72	50.53	62.97	73.28	31.67	48.44	3.06333333333333	3.12666666666667	5.14666666666667	5.23	56.0733333333333	51.13
R9606_127635.1	XM_017027362.1	84436	0.23	0	0	0.16	0.41	0	0.39	0	0	0.27	0.69	0	13.32	0	0	8.66	20.05	0	0.0766666666666667	0.19	0.13	0.32	4.44	9.57
R9606_153284.1	NM_001166286.1	56963	8.43	11.09	11.62	17.13	16.28	8.62	14.24	18.24	19.75	28.42	27.16	14.60	355.44	481.04	509.97	662.04	579.50	345.32	10.38	14.01	17.41	23.3933333333333	448.816666666667	528.953333333333
R9606_70430.3	NM_001271893.3	117581	27.85	13.72	19.15	27.12	23.73	19.30	47.06	22.58	32.55	45.00	39.58	32.69	508.98	258.00	364.42	457.19	367.25	336.00	20.24	23.3833333333333	34.0633333333333	39.09	377.133333333333	386.813333333333
R9606_80828.3	XM_011537077.3	6430	0.20	0	0	0	0.32	0.25	0.34	0	0	0	0.53	0.43	3.75	0	0	0	5.00	4.48	0.0666666666666667	0.19	0.113333333333333	0.32	1.25	3.16
R9606_1460.4	NM_020185.4	56940	11.70	7.15	4.94	3.73	9.08	16.00	19.77	11.76	8.40	6.20	15.15	27.10	233.45	146.73	102.64	68.66	153.40	303.98	7.93	9.60333333333333	13.31	16.15	160.94	175.346666666667
R9606_41596.1	XM_017012428.1	55744	0	2.82	4.06	0.25	3.02	0	0	4.64	6.90	0.42	5.04	0	0	32.64	47.60	2.65	28.89	0	2.29333333333333	1.09	3.84666666666667	1.82	26.7466666666667	10.5133333333333
R9606_2829.2	XM_017027457.2	91304	0.00	0	0	0.08	0.02	0	0.00	0	0	0.14	0.03	0	0.02	0	0	2.85	0.49	0	0	0.0333333333333333	0	0.0566666666666667	0.00666666666666667	1.11333333333333
R9606_101856.1	XM_017008899.1	100506514	0.08	0	0	0	0.05	0.03	0.14	0	0	0	0.08	0.05	4.00	0	0	0	2.00	1.51	0.0266666666666667	0.0266666666666667	0.0466666666666667	0.0433333333333333	1.33333333333333	1.17
R9606_62064.2	XM_017003421.2	150726	0	0.04	0	0	0.08	0	0	0.07	0	0	0.13	0	0	6.55	0	0	9.47	0	0.0133333333333333	0.0266666666666667	0.0233333333333333	0.0433333333333333	2.18333333333333	3.15666666666667
R9606_29240.1	NM_001353636.1	90634	0.38	0	0	0.51	0	0.25	0.65	0	0	0.85	0	0.42	15.23	0	0	18.53	0	9.30	0.126666666666667	0.253333333333333	0.216666666666667	0.423333333333333	5.07666666666667	9.27666666666667
R9606_110968.3	NM_002543.3	4973	0	0	0	0	0	0.03	0	0	0	0	0	0.05	0	0	0	0	0	1.00	0	0.01	0	0.0166666666666667	0	0.333333333333333
R9606_86029.2	XR_001751346.2	55180	0.06	0	0	0.21	0	0	0.11	0	0	0.34	0	0	2.60	0	0	7.64	0	0	0.02	0.07	0.0366666666666667	0.113333333333333	0.866666666666667	2.54666666666667
R9606_56796.1	XM_006717250.1	6709	5.19	2.99	2.88	5.09	4.81	4.81	8.76	4.92	4.89	8.44	8.03	8.15	574.23	340.36	331.46	514.57	449.12	505.49	3.68666666666667	4.90333333333333	6.19	8.20666666666667	415.35	489.726666666667
R9606_93980.2	NM_153813.2	161882	3.60	0.28	1.91	1.44	1.57	1.72	6.08	0.47	3.24	2.40	2.62	2.91	161.23	13.12	88.91	59.30	59.34	73.13	1.93	1.57666666666667	3.26333333333333	2.64333333333333	87.7533333333333	63.9233333333333
R9606_152986.2	XM_017010611.2	23345	0	0.01	0.03	0.07	0.11	0.06	0	0.01	0.05	0.12	0.19	0.11	0	3.65	12.97	26.26	37.25	23.79	0.0133333333333333	0.08	0.02	0.14	5.54	29.1
R9606_136271.2	NM_001145364.2	83451	0.37	1.69	1.53	0.25	1.62	1.53	0.63	2.79	2.59	0.42	2.71	2.60	6.25	29.40	26.82	3.96	23.21	24.64	1.19666666666667	1.13333333333333	2.00333333333333	1.91	20.8233333333333	17.27
R9606_18589.1	XM_024452090.1	54039	0	0.03	0	0	0	0	0	0.05	0	0	0	0	0	1.10	0	0	0	0	0.01	0	0.0166666666666667	0	0.366666666666667	0
R9606_111545.3	NM_006092.3	10392	0	0.28	0	0	0	0	0	0.47	0	0	0	0	0	18.70	0	0	0	0	0.0933333333333333	0	0.156666666666667	0	6.23333333333333	0
R9606_129744.1	NM_001353439.1	440829	0.41	0	0.23	0.15	0	0	0.68	0	0.40	0.25	0	0	11.04	0	6.60	3.84	0	0	0.213333333333333	0.05	0.36	0.0833333333333333	5.88	1.28
R9606_107376.3	XM_006712812.3	85461	0	0	0.37	0.47	0.22	0.31	0	0	0.62	0.78	0.37	0.52	0	0	40.10	45.04	19.82	30.84	0.123333333333333	0.333333333333333	0.206666666666667	0.556666666666667	13.3666666666667	31.9
R9606_132547.3	NM_004448.3	2064	61.44	64.92	46.83	43.67	52.38	64.71	103.81	106.82	79.58	72.46	87.39	109.61	4003.59	4351.38	3172.95	2603.17	2878.22	4001.95	57.73	53.5866666666667	96.7366666666667	89.82	3842.64	3161.11333333333
R9606_44631.1	XM_024447206.1	5747	0	0	0	0	0.01	0	0	0	0	0	0.02	0	0	0	0	0	0.61	0	0	0.00333333333333333	0	0.00666666666666667	0	0.203333333333333
R9606_152273.1	NM_001172130.1	3055	1.13	1.51	0.51	0	0	1.43	1.92	2.48	0.86	0	0	2.43	32.94	45.00	15.36	0	0	39.60	1.05	0.476666666666667	1.75333333333333	0.81	31.1	13.2
R9606_153155.2	XR_001747825.2	25921	0.66	1.30	0	0.76	1.34	1.07	1.12	2.13	0	1.26	2.23	1.81	40.33	80.97	0	42.28	68.52	61.61	0.653333333333333	1.05666666666667	1.08333333333333	1.76666666666667	40.4333333333333	57.47
R9606_145955.2	NM_004626.2	7481	3.71	1.15	3.33	4.77	2.99	3.05	6.27	1.90	5.65	7.91	4.99	5.17	95.59	30.56	89.22	113.01	65.19	74.90	2.73	3.60333333333333	4.60666666666667	6.02333333333333	71.79	84.3666666666667
R9606_143759.2	XM_017005376.2	9451	0	0.27	0	0	0.39	0.38	0	0.45	0	0	0.64	0.65	0	17.91	0	0	20.68	23.19	0.09	0.256666666666667	0.15	0.43	5.97	14.6233333333333
R9606_27243.2	XM_011510176.2	9659	0.42	0.03	0.36	1.11	0.45	0.56	0.71	0.04	0.61	1.84	0.75	0.95	49.43	3.15	44.18	119.05	44.43	62.53	0.27	0.706666666666667	0.453333333333333	1.18	32.2533333333333	75.3366666666667
R9606_38048.2	NM_001167600.2	129807	0.04	0.14	0	0	0.26	0	0.06	0.23	0	0	0.43	0	1.00	4.00	0	0	6.00	0	0.06	0.0866666666666667	0.0966666666666667	0.143333333333333	1.66666666666667	2
R9606_90715.1	XM_024447716.1	9380	0	0	0.61	0	0	0	0	0	1.03	0	0	0	0	0	23.98	0	0	0	0.203333333333333	0	0.343333333333333	0	7.99333333333333	0
R9606_85328.5	XM_005247450.5	4026	0	0	0	0.04	0	0	0	0	0	0.07	0	0	0	0	0	5.60	0	0	0	0.0133333333333333	0	0.0233333333333333	0	1.86666666666667
R9606_148662.3	XM_011524110.3	9905	0.45	0	0.48	0	0.50	0.45	0.76	0	0.82	0	0.83	0.77	17.81	0	19.88	0	16.48	17.02	0.31	0.316666666666667	0.526666666666667	0.533333333333333	12.5633333333333	11.1666666666667
R9606_111459.2	XR_001736958.2	126731	0.03	0.11	0.02	0.13	0.26	0.06	0.04	0.19	0.03	0.21	0.44	0.10	1.65	7.64	1.33	7.54	14.70	3.73	0.0533333333333333	0.15	0.0866666666666667	0.25	3.54	8.65666666666667
R9606_25572.1	NM_001349465.1	6638	0.51	0.16	0.54	0.60	0.62	0.53	0.86	0.26	0.92	0.99	1.03	0.90	12.53	4.01	13.88	13.56	12.89	12.53	0.403333333333333	0.583333333333333	0.68	0.973333333333333	10.14	12.9933333333333
R9606_72856.1	XM_011521936.1	64927	0	0	0	0	0	0.29	0	0	0	0	0	0.50	0	0	0	0	0	13.62	0	0.0966666666666667	0	0.166666666666667	0	4.54
R9606_11166.1	XM_011517219.1	642475	0	0.27	0.54	0.29	0	0	0	0.44	0.93	0.48	0	0	0	8.15	16.75	7.83	0	0	0.27	0.0966666666666667	0.456666666666667	0.16	8.3	2.61
R9606_12300.6	NM_001394.6	1846	14.23	16.20	19.93	10.55	16.97	11.50	24.05	26.66	33.87	17.50	28.31	19.47	1128.14	1321.12	1642.64	764.26	1133.97	864.61	16.7866666666667	13.0066666666667	28.1933333333333	21.76	1363.96666666667	920.946666666667
R9606_53543.1	NM_001198784.1	145788	3.31	5.44	3.28	4.03	3.61	4.17	5.59	8.94	5.58	6.69	6.03	7.06	29.00	49.00	30.00	33.00	27.00	35.00	4.01	3.93666666666667	6.70333333333333	6.59333333333333	36	31.6666666666667
R9606_72359.3	NM_052853.3	90956	17.27	22.23	21.80	13.37	15.76	14.93	29.19	36.58	37.05	22.19	26.29	25.29	554.52	734.09	728.12	394.01	427.37	455.54	20.4333333333333	14.6866666666667	34.2733333333333	24.59	672.243333333333	425.64
R9606_97063.3	NM_001077207.3	22872	0	0	0	0	0	2.80	0	0	0	0	0	4.75	0	0	0	0	0	164.89	0	0.933333333333333	0	1.58333333333333	0	54.9633333333333
R9606_41346.4	XM_005255800.4	1459	16.13	15.85	9.82	14.23	22.30	9.28	27.26	26.08	16.68	23.61	37.20	15.72	292.74	295.82	185.48	238.22	342.76	160.48	13.9333333333333	15.27	23.34	25.51	258.013333333333	247.153333333333
R9606_119020.1	XM_024450171.1	1773	0.10	0.33	0	0	0.15	0	0.18	0.55	0	0	0.26	0	3.60	11.79	0	0	4.48	0	0.143333333333333	0.05	0.243333333333333	0.0866666666666667	5.13	1.49333333333333
R9606_96516.1	NM_001330480.1	55124	0.11	0.04	0	0	0	0	0.19	0.07	0	0	0	0	6.92	2.60	0	0	0	0	0.05	0	0.0866666666666667	0	3.17333333333333	0
R9606_55731.4	XM_005246185.4	9270	18.42	5.58	7.46	20.10	20.41	13.42	31.12	9.18	12.67	33.36	34.05	22.73	230.70	71.91	97.31	233.51	217.18	160.52	10.4866666666667	17.9766666666667	17.6566666666667	30.0466666666667	133.306666666667	203.736666666667
R9606_6542.1	NM_001270735.1	23786	0	0	0.20	0	0	0	0	0	0.33	0	0	0	0	0	13.59	0	0	0	0.0666666666666667	0	0.11	0	4.53	0
R9606_103289.2	XM_011542839.2	4544	0	0.02	0.07	0.08	0.12	0	0	0.04	0.12	0.13	0.20	0	0	1.00	3.00	3.00	4.00	0	0.03	0.0666666666666667	0.0533333333333333	0.11	1.33333333333333	2.33333333333333
R9606_23465.2	NM_207418.2	728833	0.24	0.34	0.36	0.41	0.41	0	0.40	0.56	0.62	0.68	0.68	0	7.70	11.43	12.32	12.22	11.24	0	0.313333333333333	0.273333333333333	0.526666666666667	0.453333333333333	10.4833333333333	7.82
R9606_129917.2	NM_000222.2	3815	0	0	0	0.49	0	0.55	0	0	0	0.81	0	0.92	0	0	0	32.32	0	37.71	0	0.346666666666667	0	0.576666666666667	0	23.3433333333333
R9606_42696.2	XM_011531702.2	166929	0	0	0	0	0	0.06	0	0	0	0	0	0.11	0	0	0	0	0	6.09	0	0.02	0	0.0366666666666667	0	2.03
R9606_135087.1	NM_001078172.1	26071	32.75	34.92	29.09	36.47	36.23	34.19	55.34	57.45	49.43	60.52	60.45	57.92	527.83	578.87	488.22	543.10	495.08	525.36	32.2533333333333	35.63	54.0733333333333	59.63	531.64	521.18
R9606_95616.2	NM_001013660.2	391059	0.28	0	0.08	0.13	0.06	0.14	0.47	0	0.13	0.21	0.10	0.24	10.10	0	2.92	4.25	1.83	4.93	0.12	0.11	0.2	0.183333333333333	4.34	3.67
R9606_150444.1	NM_001143886.1	4659	2.45	1.67	1.39	3.14	4.02	4.58	4.15	2.75	2.37	5.21	6.70	7.75	184.46	129.06	108.90	215.96	254.48	326.35	1.83666666666667	3.91333333333333	3.09	6.55333333333333	140.806666666667	265.596666666667
R9606_112232.2	XM_011520847.2	728858	0.10	0	0	0.11	0	0	0.17	0	0	0.18	0	0	2.00	0	0	2.00	0	0	0.0333333333333333	0.0366666666666667	0.0566666666666667	0.06	0.666666666666667	0.666666666666667
R9606_95444.4	XM_005264405.4	55258	0.35	1.56	0.64	0.59	0.37	0.77	0.60	2.57	1.09	0.98	0.62	1.31	18.10	82.36	34.20	27.69	15.99	37.71	0.85	0.576666666666667	1.42	0.97	44.8866666666667	27.13
R9606_14075.1	NM_001318906.1	2746	0	0	0	0	0.27	0.27	0	0	0	0	0.46	0.46	0	0	0	0	11.40	12.72	0	0.18	0	0.306666666666667	0	8.04
R9606_122503.3	NM_153226.3	159371	0.46	0	0	0	0	0	0.77	0	0	0	0	0	22.17	0	0	0	0	0	0.153333333333333	0	0.256666666666667	0	7.39	0
R9606_94245.1	NM_006668.1	10858	0.05	0.21	0.00	0	0.29	0	0.09	0.34	0.00	0	0.48	0	1.52	5.90	0.08	0	6.81	0	0.0866666666666667	0.0966666666666667	0.143333333333333	0.16	2.5	2.27
R9606_39258.1	NM_001300751.1	55716	3.55	1.72	0.75	1.31	2.77	1.45	6.00	2.83	1.27	2.17	4.63	2.46	110.11	54.91	24.19	37.24	72.66	42.82	2.00666666666667	1.84333333333333	3.36666666666667	3.08666666666667	63.07	50.9066666666667
R9606_20633.3	XR_244972.3	9637	0.95	0.31	1.45	0.88	1.03	0.38	1.60	0.50	2.46	1.46	1.71	0.64	24.86	8.26	39.53	21.20	22.76	9.43	0.903333333333333	0.763333333333333	1.52	1.27	24.2166666666667	17.7966666666667
R9606_136945.3	NM_002228.3	3725	18.44	21.73	151.25	49.68	31.57	172.46	31.16	35.76	257.01	82.44	52.66	292.11	848.00	1028.00	7234.00	2093.00	1225.00	7532.00	63.8066666666667	84.57	107.976666666667	142.403333333333	3036.66666666667	3616.66666666667
R9606_123282.3	XM_005273102.3	286826	0	0	0.35	0	0	0.19	0	0	0.59	0	0	0.32	0	0	16.91	0	0	8.46	0.116666666666667	0.0633333333333333	0.196666666666667	0.106666666666667	5.63666666666667	2.82
R9606_142550.2	XR_934069.2	56919	0	0	0.08	0.11	0	0.16	0	0	0.14	0.18	0	0.26	0	0	2.87	3.43	0	5.09	0.0266666666666667	0.09	0.0466666666666667	0.146666666666667	0.956666666666667	2.84
R9606_95236.1	NM_001319134.1	6780	2.22	2.26	4.42	1.72	4.43	1.53	3.75	3.72	7.51	2.86	7.39	2.60	105.04	110.01	217.53	74.72	177.01	68.95	2.96666666666667	2.56	4.99333333333333	4.28333333333333	144.193333333333	106.893333333333
R9606_46479.1	NM_001330523.1	5831	1.34	1.15	1.32	0.48	1.74	1.81	2.26	1.89	2.24	0.79	2.90	3.07	30.90	27.27	31.60	10.15	33.91	39.74	1.27	1.34333333333333	2.13	2.25333333333333	29.9233333333333	27.9333333333333
R9606_1662.1	NM_001135048.1	122953	0.70	0	0.60	0.45	0.34	0.30	1.18	0	1.01	0.74	0.58	0.51	36.74	0	32.61	21.52	15.30	15.02	0.433333333333333	0.363333333333333	0.73	0.61	23.1166666666667	17.28
R9606_18499.1	NM_153698.1	195827	5.95	1.94	5.01	5.61	4.93	3.27	10.06	3.19	8.52	9.30	8.23	5.55	92.91	31.15	81.51	80.89	65.30	48.73	4.3	4.60333333333333	7.25666666666667	7.69333333333333	68.5233333333333	64.9733333333333
R9606_62394.2	XM_005248601.2	79810	0	0	0.26	0	0.41	0	0	0	0.45	0	0.68	0	0	0	7.10	0	8.96	0	0.0866666666666667	0.136666666666667	0.15	0.226666666666667	2.36666666666667	2.98666666666667
R9606_84132.1	XM_017019847.1	6540	0.06	0	0	0	0	0	0.09	0	0	0	0	0	1.00	0	0	0	0	0	0.02	0	0.03	0	0.333333333333333	0
R9606_854.1	NM_001317231.1	23788	23.85	37.98	33.69	20.11	24.62	12.91	40.31	62.50	57.25	33.38	41.08	21.87	857.08	1403.70	1259.13	662.83	746.96	440.84	31.84	19.2133333333333	53.3533333333333	32.11	1173.30333333333	616.876666666667
R9606_62924.3	NM_138982.3	5602	0	0.02	0	0	0	0	0	0.03	0	0	0	0	0	1.59	0	0	0	0	0.00666666666666667	0	0.01	0	0.53	0
R9606_51234.3	NM_006739.3	4174	15.46	15.85	13.53	18.88	16.10	12.19	26.12	26.08	23.00	31.32	26.86	20.64	537.00	566.31	489.07	601.55	472.36	402.26	14.9466666666667	15.7233333333333	25.0666666666667	26.2733333333333	530.793333333333	492.056666666667
R9606_13491.2	XM_011547367.2	105375116	0.03	0.03	0.03	0.12	0.11	0.02	0.05	0.05	0.05	0.20	0.19	0.03	1.33	1.33	1.36	5.10	4.27	0.67	0.03	0.0833333333333333	0.05	0.14	1.34	3.34666666666667
R9606_136280.1	NM_001312874.1	116228	0.20	0.16	0.30	0.48	0.23	1.36	0.34	0.27	0.50	0.80	0.38	2.30	6.80	5.66	10.44	14.98	6.55	43.55	0.22	0.69	0.37	1.16	7.63333333333333	21.6933333333333
R9606_45262.1	XM_005246416.1	2335	0	0	0	0	0.05	0	0	0	0	0	0.08	0	0	0	0	0	4.05	0	0	0.0166666666666667	0	0.0266666666666667	0	1.35
R9606_12710.5	NM_001012454.5	346653	0	0	0.68	0.21	0.51	0	0	0	1.16	0.35	0.85	0	0	0	57.88	15.76	35.04	0	0.226666666666667	0.24	0.386666666666667	0.4	19.2933333333333	16.9333333333333
R9606_11809.4	NM_014272.4	11173	1.37	0.43	0.65	1.85	2.13	0.64	2.32	0.71	1.10	3.07	3.56	1.08	106.70	34.78	52.52	131.72	140.01	47.00	0.816666666666667	1.54	1.37666666666667	2.57	64.6666666666667	106.243333333333
R9606_139007.2	XM_011544067.2	127602	0	0	0	0.01	0.08	0	0	0	0	0.02	0.13	0	0	0	0	2.20	13.84	0	0	0.03	0	0.05	0	5.34666666666667
R9606_155468.2	NM_033200.2	91289	40.41	20.12	23.00	29.17	26.18	29.71	68.28	33.11	39.08	48.41	43.68	50.32	1434.76	734.92	849.42	950.21	784.98	1002.41	27.8433333333333	28.3533333333333	46.8233333333333	47.47	1006.36666666667	912.533333333333
R9606_38675.1	XM_017009797.1	7025	1.39	1.76	2.11	3.08	3.37	1.42	2.35	2.90	3.59	5.11	5.62	2.41	31.79	41.38	50.16	64.73	65.04	30.91	1.75333333333333	2.62333333333333	2.94666666666667	4.38	41.11	53.56
[truncated: 85,878 more rows]
