# Supplementary material for: Leptin deficiency in CD8+ T cells ameliorates non-segmental vitiligo by reducing interferon-γ and Granzyme B
Source: Front Immunol. 2023 May 3;14:1158883. doi: 10.3389/fimmu.2023.1158883 (PMC10191228; doi:10.3389/fimmu.2023.1158883)
Supplement: Supplementary file 2 [file DataSheet_2.xls]

st_rna_id	rna_id	gene_id	fpkm_C57_1	fpkm_C57_2	fpkm_C57_3	fpkm_C57_4	fpkm_C57_5	fpkm_OB_1	fpkm_OB_2	fpkm_OB_3	fpkm_OB_4	fpkm_OB_5	tpm_C57_1	tpm_C57_2	tpm_C57_3	tpm_C57_4	tpm_C57_5	tpm_OB_1	tpm_OB_2	tpm_OB_3	tpm_OB_4	tpm_OB_5	read_count_C57_1	read_count_C57_2	read_count_C57_3	read_count_C57_4	read_count_C57_5	read_count_OB_1	read_count_OB_2	read_count_OB_3	read_count_OB_4	read_count_OB_5	average_fpkm_C57	average_fpkm_OB	average_tpm_C57	average_tpm_OB	average_read_count_C57	average_read_count_OB
R10090_102622.2	NM_030246.2	73828	2.98	8.65	8.85	9.28	4.62	10.01	9.86	5.00	1.95	2.72	3.27	9.75	10.00	11.40	5.43	10.89	9.96	5.35	2.34	2.94	86.68	250.34	255.72	259.05	121.43	283.22	285.97	140.91	51.13	72.22	6.876	5.908	7.97	6.296	194.644	166.69
R10090_206563.1	XM_030254687.1	52397	0	0	0.29	0.27	0	0	0	0.05	0.59	0.15	0	0	0.32	0.33	0	0	0	0.05	0.71	0.17	0	0	26.68	24.12	0	0	0	4.53	49.85	13.18	0.112	0.158	0.13	0.186	10.16	13.512
R10090_83316.1	XM_006530152.2	12704	0.12	0.07	0.34	0.02	0.06	0.20	0.20	0	0.25	0	0.13	0.07	0.38	0.02	0.07	0.22	0.20	0	0.30	0	12.72	6.82	34.93	1.68	5.71	20.26	20.50	0	23.27	0	0.122	0.13	0.134	0.144	12.372	12.806
R10090_79957.4	NM_008001.4	14163	0.14	0.17	0.08	0.30	0.21	0.09	0	0.09	0	0.09	0.16	0.19	0.09	0.37	0.25	0.09	0	0.09	0	0.09	9.00	10.50	5.04	18.00	12.00	5.16	0	5.15	0	5.00	0.18	0.054	0.212	0.054	10.908	3.062
R10090_18290.2	NM_023380.2	67742	19.79	28.39	19.19	20.40	17.64	24.66	21.63	27.02	15.83	15.01	21.70	32.02	21.66	25.08	20.76	26.82	21.86	28.91	19.00	16.20	499.00	713.00	480.00	494.00	402.00	605.00	544.00	660.00	359.00	345.00	21.082	20.83	24.244	22.558	517.6	502.6
R10090_201980.1	NM_001355099.1	30928	2.28	1.21	3.83	1.79	1.63	0	2.45	3.46	2.18	0.82	2.50	1.36	4.33	2.20	1.92	0	2.48	3.70	2.62	0.88	132.85	70.30	222.90	100.46	86.47	0	142.84	195.65	114.75	43.46	2.148	1.782	2.462	1.936	122.596	99.34
R10090_210965.1	XM_030244306.1	235283	0.35	0.15	0.33	0.01	1.04	0.89	0	0.49	0.60	1.00	0.38	0.17	0.37	0.02	1.22	0.97	0	0.52	0.72	1.08	19.91	8.36	18.80	0.73	53.69	49.66	0	26.86	30.78	52.39	0.376	0.596	0.432	0.658	20.298	31.938
R10090_85038.5	NM_009438.5	22121	4947.30	4441.51	4640.97	4178.60	4184.38	5029.99	5314.86	4782.52	4330.28	5283.41	5424.33	5008.09	5239.26	5136.81	4924.42	5470.79	5371.02	5116.36	5197.97	5700.90	60147.00	53724.00	55436.00	48647.00	45536.00	59343.00	64204.00	56155.00	47019.00	58274.00	4478.552	4948.212	5146.582	5371.408	52698	56999
R10090_85614.1	XM_017314485.2	217258	0	0	0	0	0.02	0	0	0	0	0	0	0	0	0	0.02	0	0	0	0	0	0	0	0	0	1.00	0	0	0	0	0	0.004	0	0.004	0	0.2	0
R10090_217531.1	NM_001355727.1	74197	0.48	0	0	0	0	0	0.16	0.75	0.11	0.16	0.53	0	0	0	0	0	0.17	0.80	0.13	0.17	22.99	0	0	0	0	0	7.79	34.68	4.83	6.92	0.096	0.236	0.106	0.254	4.598	10.844
R10090_87692.3	XM_006533141.4	217366	0.25	0	0	0	1.53	0.80	0	0	0.56	0.40	0.28	0	0	0	1.81	0.87	0	0	0.68	0.43	4.62	0	0	0	25.36	14.25	0	0	9.28	6.68	0.356	0.352	0.418	0.396	5.996	6.042
R10090_209424.1	XM_030242520.1	233871	18.96	13.02	12.84	8.64	6.42	13.02	13.89	11.97	15.66	13.13	20.79	14.68	14.49	10.62	7.56	14.16	14.03	12.81	18.79	14.17	1000.62	684.74	675.41	438.25	307.81	669.50	732.11	613.01	745.77	633.22	11.976	13.534	13.628	14.792	621.366	678.722
R10090_57395.1	XM_006505097.2	27056	0	0	0	0	0.60	0	1.56	0.00	0	0	0	0	0	0	0.70	0	1.58	0.00	0	0	0	0	0	0	16.69	0	48.28	0.01	0	0	0.12	0.312	0.14	0.316	3.338	9.658
R10090_20463.1	XM_017319084.2	407823	0.14	0.46	0.18	0	0	0	0	0.25	0	0	0.15	0.52	0.20	0	0	0	0	0.27	0	0	17.92	60.23	23.15	0	0	0	0	32.00	0	0	0.156	0.05	0.174	0.054	20.26	6.4
R10090_74290.2	XM_011245033.3	219150	0.47	1.12	0	1.05	0.45	0.00	0.37	0.32	1.01	0	0.52	1.26	0	1.29	0.53	0.00	0.38	0.34	1.21	0	100.80	239.66	0	216.27	87.10	0.03	80.07	66.42	195.87	0	0.618	0.34	0.72	0.386	128.766	68.478
R10090_202604.1	XM_030250014.1	227746	0.16	0.35	0	0	0	0	0	0	0	0.43	0.18	0.39	0	0	0	0	0	0	0	0.46	6.68	14.05	0	0	0	0	0	0	0	15.95	0.102	0.086	0.114	0.092	4.146	3.19
R10090_42307.2	NM_029011.2	74580	1.54	1.50	1.46	1.42	1.77	1.51	2.35	2.48	2.97	1.82	1.69	1.69	1.64	1.74	2.08	1.64	2.38	2.65	3.57	1.97	70.00	68.00	66.00	62.00	73.00	67.00	107.00	109.52	122.00	75.75	1.538	2.226	1.768	2.442	67.8	96.254
R10090_95613.1	NM_001032414.1	73182	0.90	0.43	0.17	0.98	0.26	0	0.38	0	0	1.41	0.98	0.49	0.19	1.20	0.30	0	0.39	0	0	1.52	57.66	27.68	11.01	60.33	15.09	0	24.61	0	0	82.69	0.548	0.358	0.632	0.382	34.354	21.46
R10090_35417.2	XM_006532020.3	11488	0.31	0.41	0	0.43	0.22	0	0	0	0.00	0	0.34	0.47	0	0.53	0.26	0	0	0	0.00	0	23.76	31.40	0	31.65	15.11	0	0	0	0.01	0	0.274	0	0.32	0	20.384	0.002
R10090_71654.3	XM_006539921.4	243846	3.51	5.07	5.87	3.75	3.82	4.75	5.34	6.06	4.85	2.56	3.85	5.72	6.63	4.61	4.50	5.16	5.40	6.48	5.82	2.76	108.31	155.86	180.05	111.01	106.76	142.50	164.40	181.01	134.75	72.06	4.404	4.712	5.062	5.124	132.398	138.944
R10090_58345.4	NM_024253.4	72310	597.98	423.03	444.70	447.51	388.84	425.21	461.74	440.96	424.08	322.21	655.63	476.99	502.03	550.13	457.61	462.48	466.62	471.75	509.05	347.67	5240.00	3685.00	3800.00	3747.00	3028.00	3608.00	4009.00	3723.00	3301.00	2552.00	460.412	414.84	528.478	451.514	3900	3438.6
R10090_212274.1	XM_030245281.1	71371	0	0	0.14	0.08	0	0.08	0.09	0	0	0	0	0	0.15	0.10	0	0.09	0.09	0	0	0	0	0	17.15	9.47	0	9.84	11.55	0	0	0	0.044	0.034	0.05	0.036	5.324	4.278
R10090_21911.1	XM_017317175.1	94112	1.05	4.51	6.69	4.75	5.67	0.27	0.50	3.47	2.52	0.47	1.15	5.09	7.55	5.83	6.68	0.29	0.50	3.71	3.02	0.50	44.65	191.31	283.72	194.20	219.10	11.07	21.18	143.24	96.68	18.17	4.534	1.446	5.26	1.604	186.596	58.068
R10090_34484.3	XM_006506663.4	72144	0	0	0.63	0	0.57	0	0.55	0	0	0	0	0	0.72	0	0.67	0	0.56	0	0	0	0	0	40.99	0	33.34	0	35.92	0	0	0	0.24	0.11	0.278	0.112	14.866	7.184
R10090_51602.2	XM_011244515.3	218294	0	0.12	0	0	0	0	0	0.06	0	0	0	0.14	0	0	0	0	0	0.06	0	0	0	3.28	0	0	0	0	0	1.47	0	0	0.024	0.012	0.028	0.012	0.656	0.294
R10090_203232.1	XM_030249363.1	214968	0.01	0	0.24	0.14	0.26	0	0.33	1.11	0	0	0.01	0	0.27	0.17	0.31	0	0.33	1.19	0	0	0.65	0	22.06	12.32	21.80	0	29.97	99.10	0	0	0.13	0.288	0.152	0.304	11.366	25.814
R10090_87956.3	XM_006505102.4	27999	1.16	0.66	0	0.32	0.39	0	0	0	0.29	0.34	1.27	0.74	0	0.39	0.46	0	0	0	0.35	0.37	48.02	27.29	0	12.82	14.68	0	0	0	10.84	12.88	0.506	0.126	0.572	0.144	20.562	4.744
R10090_209615.1	XM_030242764.1	52432	0.21	0	0	0	0	0	0	0	0	0	0.23	0	0	0	0	0	0	0	0	0	5.76	0	0	0	0	0	0	0	0	0	0.042	0	0.046	0	1.152	0
R10090_202964.1	XM_030250220.1	228355	0.62	0.89	1.51	0.57	0.57	1.10	1.25	0.22	0.54	0	0.68	1.00	1.70	0.70	0.67	1.20	1.26	0.24	0.64	0	58.25	82.70	141.13	51.53	48.34	100.71	116.71	20.20	45.40	0	0.832	0.622	0.95	0.668	76.39	56.604
R10090_18663.4	NM_013514.4	13829	0	0.20	0	0	0	0	0	0	0	0	0	0.23	0	0	0	0	0	0	0	0	0	12.38	0	0	0	0	0	0	0	0	0.04	0	0.046	0	2.476	0
R10090_6719.1	XM_017320981.2	52398	0.38	0.29	0.36	0.27	0.34	0.30	0.17	0.41	0.29	0.15	0.42	0.33	0.41	0.33	0.40	0.33	0.17	0.44	0.35	0.16	49.00	37.22	46.10	32.78	39.59	37.89	21.85	51.17	33.54	17.81	0.328	0.264	0.378	0.29	40.938	32.452
R10090_219043.1	NM_001357473.1	67869	0.98	0.88	0.49	0.71	0.33	0.07	0.63	0.32	1.10	1.03	1.08	0.99	0.55	0.87	0.38	0.08	0.64	0.34	1.32	1.11	26.27	23.38	12.92	18.24	7.89	1.92	16.93	8.20	26.53	25.09	0.678	0.63	0.774	0.698	17.74	15.734
R10090_33916.3	XM_006529280.4	20684	7.63	0	0.00	0	0	29.41	25.28	10.73	1.73	0	8.37	0	0.00	0	0	31.99	25.54	11.48	2.07	0	338.07	0	0.01	0	0	1269.24	1118.22	461.24	69.05	0	1.526	13.43	1.674	14.216	67.616	583.55
R10090_62.1	XM_017321174.2	77462	0	0	0	0	0.44	0.11	0.27	0.24	0	0.33	0	0	0	0	0.52	0.12	0.27	0.26	0	0.35	0	0	0	0	5.31	1.43	3.58	3.09	0	4.00	0.088	0.19	0.104	0.2	1.062	2.42
R10090_218586.1	XM_030249418.1	106585	0.15	0.10	0	0	0.19	0.27	0	0.09	0.40	0.16	0.17	0.11	0	0	0.23	0.29	0	0.10	0.48	0.17	26.21	16.44	0	0	30.71	45.03	0	15.57	62.17	24.70	0.088	0.184	0.102	0.208	14.672	29.494
R10090_60183.3	NM_011181.3	19158	8.66	12.92	12.75	12.51	13.42	11.82	10.55	11.45	12.35	15.22	9.50	14.57	14.39	15.38	15.79	12.85	10.66	12.25	14.83	16.43	312.46	464.55	457.69	433.94	438.68	415.24	380.13	400.60	401.75	501.51	12.052	12.278	13.926	13.404	421.464	419.846
R10090_86944.2	XM_006507839.3	244209	0	0	0	0.16	0	0	0.14	0	0	0	0	0	0	0.20	0	0	0.14	0	0	0	0	0	0	2.26	0	0	1.99	0	0	0	0.032	0.028	0.04	0.028	0.452	0.398
R10090_218039.1	NM_001360469.1	268932	0.02	0	0	0.06	0	0	0	0	0	0	0.02	0	0	0.07	0	0	0	0	0	0	1.51	0	0	5.00	0	0	0	0	0	0	0.016	0	0.018	0	1.302	0
R10090_38207.2	NM_026865.3	73635	0.18	0	0	0	0.71	0	0	0.60	0.99	0	0.19	0	0	0	0.84	0	0	0.64	1.19	0	3.34	0	0	0	12.27	0	0	11.00	17.00	0	0.178	0.318	0.206	0.366	3.122	5.6
R10090_39605.1	XM_006505579.2	14911	0	0.30	0	0.38	0.91	0	0	0	0.35	0	0	0.34	0	0.46	1.07	0	0	0	0.43	0	0	9.33	0	11.22	25.50	0	0	0	9.89	0	0.318	0.07	0.374	0.086	9.21	1.978
R10090_21268.3	NM_027893.3	71740	0.40	0	0.28	0.22	0	0.36	0.61	0.17	0	0	0.44	0	0.31	0.27	0	0.40	0.62	0.18	0	0	20.68	0	14.36	10.86	0	18.31	31.43	8.60	0	0	0.18	0.228	0.204	0.24	9.18	11.668
R10090_50302.2	NM_025666.2	66622	13.67	13.31	11.33	11.26	9.64	12.54	11.30	12.74	11.91	7.30	14.99	15.01	12.79	13.84	11.34	13.64	11.42	13.63	14.29	7.87	650.00	631.00	537.00	515.00	416.00	581.00	537.00	588.00	511.00	317.00	11.842	11.158	13.594	12.17	549.8	506.8
R10090_96407.2	XM_006535236.3	72392	0.57	0.34	1.07	0	0.33	0	1.55	0.38	0	0	0.63	0.39	1.21	0	0.39	0	1.57	0.40	0	0	17.19	10.33	31.96	0	9.05	0	46.57	10.98	0	0	0.462	0.386	0.524	0.394	13.706	11.51
R10090_74663.4	NM_145513.4	226591	2.17	1.56	1.71	2.64	3.08	2.04	1.83	2.16	2.07	4.13	2.38	1.76	1.93	3.25	3.62	2.22	1.85	2.31	2.49	4.45	142.81	102.23	112.58	167.29	184.08	131.04	120.46	137.79	123.42	248.38	2.232	2.446	2.588	2.664	141.798	152.218
R10090_211170.1	XM_030244132.1	19286	0	0.54	0.32	0.43	0	0.39	0.46	0	0.23	0.98	0	0.61	0.37	0.52	0	0.42	0.47	0	0.28	1.05	0	7.69	4.55	5.82	0	5.41	6.57	0	2.97	12.67	0.258	0.412	0.3	0.444	3.612	5.524
R10090_217304.1	NM_001346109.1	18203	2.34	4.76	4.50	5.34	3.14	1.94	1.73	5.86	2.65	1.96	2.56	5.36	5.08	6.56	3.70	2.11	1.75	6.27	3.18	2.12	27.64	55.95	52.27	60.42	33.26	22.30	20.29	66.89	27.96	21.06	4.016	2.828	4.652	3.086	45.908	31.7
R10090_88904.3	NM_026044.4	67228	4.38	4.74	3.98	2.92	2.67	6.08	5.73	6.42	4.65	3.29	4.80	5.35	4.49	3.59	3.15	6.62	5.79	6.87	5.59	3.55	97.93	105.66	88.29	62.73	53.99	132.43	127.79	139.11	93.59	67.06	3.738	5.234	4.276	5.684	81.72	111.996
R10090_212721.1	NM_001358932.1	53605	12.36	14.43	4.40	12.98	11.09	6.70	8.58	9.40	9.57	1.75	13.56	16.27	4.96	15.95	13.06	7.28	8.67	10.05	11.48	1.88	580.11	674.49	205.63	585.50	472.32	306.19	402.32	427.77	405.04	74.81	11.052	7.2	12.76	7.872	503.61	323.226
R10090_212732.1	NM_001359253.1	72068	0	0	0	1.15	0	0	0	0	0.19	0	0	0	0	1.42	0	0	0	0	0.23	0	0	0	0	35.63	0	0	0	0	5.49	0	0.23	0.038	0.284	0.046	7.126	1.098
R10090_75899.4	NM_009920.4	12794	1.05	1.23	1.35	2.97	2.78	0.30	1.52	1.50	2.27	4.85	1.15	1.38	1.53	3.65	3.27	0.33	1.53	1.61	2.72	5.24	18.00	21.00	23.00	49.00	43.00	5.00	26.00	25.00	35.00	76.00	1.876	2.088	2.196	2.286	30.8	33.4
R10090_212261.1	XM_030244814.1	108829	0.46	0.45	0.63	2.39	0.20	0.87	0.73	0.34	0.65	0.08	0.51	0.51	0.71	2.94	0.24	0.95	0.74	0.36	0.78	0.08	58.74	57.56	79.58	292.81	23.19	108.27	92.52	41.90	75.14	8.95	0.826	0.534	0.982	0.582	102.376	65.356
R10090_11599.1	XM_011245764.2	75729	0.06	0	0	0	0	0	0.11	0	0.12	0	0.06	0	0	0	0	0	0.11	0	0.14	0	2.11	0	0	0	0	0	4.00	0	4.00	0	0.012	0.046	0.012	0.05	0.422	1.6
R10090_209085.1	XM_030242476.1	233489	4.12	3.94	6.94	2.80	2.01	6.32	5.64	5.46	3.51	1.17	4.52	4.44	7.83	3.44	2.36	6.88	5.70	5.84	4.21	1.26	247.48	235.61	415.82	161.58	109.43	370.19	338.85	318.39	190.15	64.15	3.962	4.42	4.518	4.778	233.984	256.346
R10090_669.3	NM_026731.3	68458	8.89	10.39	17.27	13.07	8.66	9.26	8.84	16.43	5.11	8.93	9.75	11.72	19.49	16.07	10.19	10.07	8.93	17.57	6.13	9.63	38.00	44.00	70.00	53.00	32.00	38.00	37.00	67.00	19.00	34.00	11.656	9.714	13.444	10.466	47.4	39
R10090_58317.2	NM_008202.2	14977	37.51	36.39	33.61	28.12	31.26	37.90	35.55	37.60	35.20	23.86	41.13	41.04	37.94	34.57	36.79	41.22	35.93	40.23	42.25	25.75	1273.40	1230.84	1134.77	917.27	961.14	1252.78	1204.75	1237.64	1076.73	739.43	33.378	34.022	38.294	37.076	1103.484	1102.266
R10090_23036.1	XM_006503870.2	231093	0	0	0.11	0	0	0	0	0	0	0	0	0	0.12	0	0	0	0	0	0	0	0	0	5.74	0	0	0	0	0	0	0	0.022	0	0.024	0	1.148	0
R10090_57546.2	XM_011249595.3	81702	0.12	0.10	0	0.20	0.03	0	0.02	0.02	0.34	0.27	0.13	0.11	0	0.24	0.03	0	0.02	0.02	0.41	0.29	20.83	17.80	0	33.60	4.40	0	3.94	3.77	54.95	43.19	0.09	0.13	0.102	0.148	15.326	21.17
R10090_13514.3	XM_006510216.4	235132	0.25	0.40	0	0.55	0.10	0.63	0.19	0.12	0	0.37	0.27	0.45	0	0.67	0.12	0.69	0.19	0.12	0	0.39	36.17	58.28	0	77.32	13.47	90.84	27.91	16.66	0	49.28	0.26	0.262	0.302	0.278	37.048	36.938
R10090_42579.1	NM_001145676.1	72371	0	0.03	0	0.18	0.08	0	0	0	0	0.10	0	0.04	0	0.22	0.10	0	0	0	0	0.11	0	2.35	0	13.00	5.72	0	0	0	0	7.00	0.058	0.02	0.072	0.022	4.214	1.4
R10090_214034.1	XM_030245588.1	15184	0.73	0.66	0	0.35	0.67	1.10	0.47	0.22	1.15	0	0.80	0.75	0	0.43	0.79	1.19	0.47	0.23	1.39	0	46.82	42.53	0	21.46	39.09	69.00	30.12	13.60	67.19	0	0.482	0.588	0.554	0.656	29.98	35.982
R10090_220621.1	XM_030251709.1	100041677	0.22	0.04	0.10	0.20	0.06	0.17	0.11	0.11	0.06	0.05	0.24	0.05	0.11	0.25	0.08	0.19	0.11	0.12	0.07	0.05	11.94	2.38	5.47	10.87	3.21	9.25	6.03	6.06	2.84	2.56	0.124	0.1	0.146	0.108	6.774	5.348
R10090_18603.2	NM_198606.2	223499	20.36	15.52	14.67	14.57	14.31	18.77	18.12	16.06	16.28	12.71	22.33	17.50	16.56	17.91	16.84	20.41	18.31	17.19	19.54	13.72	415.00	315.00	296.00	285.00	263.00	372.00	368.00	317.00	298.00	236.00	15.886	16.388	18.228	17.834	314.8	318.2
R10090_55255.2	XM_006512969.3	100503659	0	0	0	0	0.33	0	0	0.35	0	0	0	0	0	0	0.39	0	0	0.38	0	0	0	0	0	0	13.42	0	0	15.32	0	0	0.066	0.07	0.078	0.076	2.684	3.064
R10090_216737.1	NM_001331154.1	15499	41.79	38.77	41.40	36.25	43.38	45.76	43.43	31.25	40.98	30.34	45.82	43.71	46.74	44.56	51.05	49.77	43.89	33.43	49.19	32.74	1389.80	1284.56	1369.57	1158.66	1306.66	1482.29	1441.90	1007.70	1227.99	921.13	40.318	38.352	46.376	41.804	1301.85	1216.202
R10090_77570.3	NM_027185.3	23853	90.07	77.91	87.76	65.12	72.70	85.94	77.60	70.70	80.58	77.43	98.76	87.84	99.08	80.05	85.55	93.47	78.42	75.64	96.72	83.55	2890.90	2491.19	2800.87	2008.38	2112.66	2685.96	2486.06	2200.04	2329.78	2268.14	78.712	78.45	90.256	85.56	2460.8	2393.996
R10090_17610.2	NM_008767.3	18400	0.84	1.54	1.21	1.68	0.83	0.96	0.85	2.03	0.64	0.96	0.92	1.74	1.36	2.06	0.98	1.04	0.86	2.17	0.76	1.04	16.12	29.61	23.00	31.00	14.46	18.00	16.27	37.81	11.00	16.84	1.22	1.088	1.412	1.174	22.838	19.984
R10090_201571.1	NM_001359343.1	76707	0.42	0	0.24	0.72	0.16	0.05	0	0.23	0.19	0.13	0.46	0	0.27	0.89	0.19	0.06	0	0.25	0.23	0.14	49.37	0	28.77	82.00	17.26	5.91	0	26.82	20.44	13.88	0.308	0.12	0.362	0.136	35.48	13.41
R10090_85096.3	XM_006541269.4	76375	0.53	0.32	0.32	0.39	0.19	0	0.52	0.30	0.22	0	0.58	0.36	0.36	0.48	0.22	0	0.52	0.33	0.27	0	15.44	9.18	9.17	10.94	4.88	0	15.02	8.57	5.85	0	0.35	0.208	0.4	0.224	9.922	5.888
R10090_58678.1	NM_001141971.1	70612	0.74	0	0	0	0.62	0	0.69	0.26	0.60	0.53	0.81	0	0	0	0.73	0	0.70	0.27	0.72	0.57	15.01	0	0	0	11.30	0	13.91	5.03	10.95	9.79	0.272	0.416	0.308	0.452	5.262	7.936
R10090_53257.1	NM_001166480.2	20832	71.43	71.83	67.35	71.99	75.20	70.74	93.20	96.50	69.05	58.51	78.32	81.00	76.04	88.50	88.50	76.94	94.18	103.23	82.88	63.14	621.39	621.17	571.25	598.38	581.22	595.86	803.22	808.74	533.47	460.03	71.56	77.6	82.472	84.074	598.682	640.264
R10090_211767.1	XM_030244642.1	72831	2.31	2.73	5.17	3.73	1.84	3.74	1.71	2.10	3.80	3.35	2.53	3.08	5.84	4.58	2.16	4.07	1.73	2.25	4.56	3.62	140.63	165.65	314.37	218.38	101.77	222.09	104.27	124.27	208.90	186.77	3.156	2.94	3.638	3.246	188.16	169.26
R10090_14097.1	XM_011244699.2	75805	0.38	0.33	0.29	0.70	0.52	0.77	0.43	1.01	0	0	0.41	0.37	0.32	0.87	0.61	0.84	0.43	1.08	0	0	24.60	21.49	18.55	44.13	30.69	49.11	27.71	63.99	0	0	0.444	0.442	0.516	0.47	27.892	28.162
R10090_84718.1	NM_001309398.1	554327	0.25	0.17	0.10	0.25	0	0.41	0.04	0.06	0.28	0.18	0.28	0.20	0.11	0.31	0	0.45	0.04	0.07	0.33	0.19	6.59	4.49	2.44	6.30	0	10.35	1.02	1.61	6.42	4.24	0.154	0.194	0.18	0.216	3.964	4.728
R10090_70001.1	NM_001081029.1	652925	45.19	47.60	43.39	42.68	43.08	46.22	38.43	43.75	40.45	31.12	49.54	53.67	48.99	52.47	50.70	50.27	38.84	46.81	48.55	33.58	522.00	547.00	492.00	472.00	445.00	518.00	441.00	488.00	417.00	326.00	44.388	39.994	51.074	43.61	495.6	438
R10090_56739.1	XM_017320471.2	666513	0	0	0	0	0.22	0	0	0	0	0	0	0	0	0	0.25	0	0	0	0	0	0	0	0	0	2.19	0	0	0	0	0	0.044	0	0.05	0	0.438	0
R10090_55127.1	NM_001289647.1	235534	7.23	5.27	5.74	6.24	6.05	6.80	6.33	5.78	7.54	7.72	7.93	5.94	6.48	7.67	7.12	7.39	6.39	6.18	9.05	8.33	310.23	225.30	245.17	257.35	235.20	283.94	270.95	240.41	291.67	302.26	6.106	6.834	7.028	7.468	254.65	277.846
R10090_87375.3	NM_021489.3	58992	0.15	0.26	0.30	0.27	0.45	0.45	0.48	0.34	0.41	0.24	0.16	0.29	0.33	0.33	0.53	0.49	0.48	0.37	0.49	0.26	4.00	7.00	8.00	7.00	11.00	12.00	13.00	9.00	10.00	6.00	0.286	0.384	0.328	0.418	7.4	10
R10090_218676.1	XM_030249901.1	53951	0.52	0.33	0.24	0.60	0.45	0.49	0.53	0.53	0.78	0.27	0.57	0.38	0.27	0.74	0.52	0.53	0.54	0.57	0.93	0.30	38.04	24.32	17.53	42.47	29.60	34.55	39.05	37.53	51.33	18.27	0.428	0.52	0.496	0.574	30.392	36.146
R10090_218859.1	NM_001360823.1	73677	0.05	0.34	0.10	0.15	0.05	0	0	0.35	0.05	0	0.05	0.38	0.11	0.18	0.06	0	0	0.37	0.06	0	1.00	7.00	2.00	3.00	1.00	0	0	7.00	1.00	0	0.138	0.08	0.156	0.086	2.8	1.6
R10090_48530.1	NM_001005867.1	52915	74.05	57.36	72.26	32.60	45.91	58.78	54.71	58.99	45.44	10.50	81.19	64.68	81.58	40.08	54.03	63.93	55.29	63.11	54.55	11.33	4359.52	3365.63	4243.90	1846.11	2454.86	3373.08	3219.07	3370.55	2415.93	564.91	56.436	45.684	64.312	49.642	3254.004	2588.708
R10090_38831.1	XM_017320264.2	329831	0.08	0	0	0	0	0	0	0	0	0	0.09	0	0	0	0	0	0	0	0	0	2.00	0	0	0	0	0	0	0	0	0	0.016	0	0.018	0	0.4	0
R10090_39717.2	NM_145939.3	208624	10.56	7.34	8.94	6.34	1.23	14.61	11.73	11.82	2.69	1.64	11.58	8.28	10.09	7.80	1.45	15.89	11.85	12.65	3.22	1.77	197.57	136.77	165.44	113.85	20.70	265.74	218.59	214.12	45.10	27.95	6.882	8.498	7.84	9.076	126.866	154.3
R10090_25631.2	XM_006498037.3	241308	0	0.22	0	0.91	1.90	1.00	0.37	0	0	0	0	0.25	0	1.11	2.23	1.09	0.37	0	0	0	0	20.59	0	80.97	160.49	90.45	34.00	0	0	0	0.606	0.274	0.718	0.292	52.41	24.89
R10090_24374.1	NM_001324546.1	20840	0	0	0	0	0	0.03	0.03	0.03	0	0	0	0	0	0	0	0.03	0.03	0.03	0	0	0	0	0	0	0	1.00	1.00	1.00	0	0	0	0.018	0	0.018	0	0.6
R10090_217747.1	XM_030249061.1	22129	0.77	0.55	0.26	0.14	0	0.16	0.00	0.29	0.25	0.82	0.84	0.62	0.29	0.18	0	0.18	0.00	0.31	0.29	0.88	70.94	50.46	23.81	12.74	0	14.63	0.34	25.98	20.40	68.75	0.344	0.304	0.386	0.332	31.59	26.02
R10090_9961.1	NM_001313698.1	27061	20.15	19.35	15.67	11.30	15.87	6.51	18.72	13.73	14.91	15.93	22.10	21.82	17.69	13.89	18.68	7.08	18.92	14.69	17.90	17.19	338.18	323.30	259.65	181.81	239.61	106.10	312.71	222.91	224.29	243.12	16.468	13.96	18.836	15.156	268.51	221.826
R10090_61118.2	XM_006509294.3	18004	0	0.09	0	0.15	0	0.14	0.11	0	0	0	0	0.10	0	0.18	0	0.15	0.11	0	0	0	0	7.58	0	11.81	0	11.56	9.31	0	0	0	0.048	0.05	0.056	0.052	3.878	4.174
R10090_42918.2	NM_011231.2	19352	0.80	0.92	0	1.83	2.82	0	3.45	0.91	1.70	1.95	0.87	1.04	0	2.25	3.32	0	3.49	0.98	2.04	2.10	15.38	17.68	0	33.94	49.16	0	66.43	17.12	29.46	34.28	1.274	1.602	1.496	1.722	23.232	29.458
R10090_98324.3	XM_006509185.4	68153	0.13	0.09	0.29	0.61	0.45	0.09	0.22	0.10	0.23	0.47	0.14	0.10	0.32	0.75	0.53	0.10	0.22	0.10	0.28	0.51	5.37	3.72	11.73	24.06	16.78	3.65	9.05	3.82	8.60	17.73	0.314	0.222	0.368	0.242	12.332	8.57
R10090_1226.3	XM_006537868.4	230279	0.09	0.06	0	0.05	0.07	0.06	0.06	0.09	0.07	0.03	0.10	0.07	0	0.06	0.08	0.07	0.06	0.10	0.08	0.04	10.75	7.21	0	5.42	7.28	7.24	7.21	10.78	7.20	3.59	0.054	0.062	0.062	0.07	6.132	7.204
R10090_67033.3	XM_006533624.3	380711	0.26	0.26	0	0	0	0	0.51	0	0	0	0.28	0.29	0	0	0	0	0.52	0	0	0	25.18	25.14	0	0	0	0	50.19	0	0	0	0.104	0.102	0.114	0.104	10.064	10.038
R10090_95201.1	XM_011248180.2	14357	0.51	0.59	0.97	2.14	1.21	1.50	1.89	1.01	4.72	0.58	0.56	0.67	1.09	2.63	1.43	1.63	1.91	1.08	5.67	0.63	30.33	34.91	57.35	122.23	65.48	86.89	112.19	58.30	253.12	31.67	1.084	1.94	1.276	2.184	62.06	108.434
R10090_3207.2	XM_006534406.3	76025	0.19	0	0	0	0	0	0	0	0	0	0.20	0	0	0	0	0	0	0	0	0	8.60	0	0	0	0	0	0	0	0	0	0.038	0	0.04	0	1.72	0
R10090_218134.1	XM_030249790.1	240057	0.34	0	0.17	0	0.62	0.14	0	0.07	0.67	0.49	0.37	0	0.20	0	0.73	0.16	0	0.08	0.81	0.53	27.95	0	14.12	0	46.12	11.38	0	5.67	49.87	37.05	0.226	0.274	0.26	0.316	17.638	20.794
R10090_84398.4	NM_134469.4	110196	20.38	22.55	26.04	21.00	17.93	18.42	17.25	23.35	12.06	7.88	22.34	25.42	29.39	25.82	21.10	20.03	17.43	24.98	14.48	8.50	318.84	351.19	402.03	315.14	252.16	280.04	268.62	353.41	169.06	112.04	21.58	15.792	24.814	17.084	327.872	236.634
R10090_25823.1	XM_017319912.2	109093	0	0	0.16	0	0.11	0.11	0.31	0.09	0.22	0	0	0	0.18	0	0.13	0.12	0.31	0.10	0.26	0	0	0	5.65	0	3.67	3.65	10.91	3.19	6.92	0	0.054	0.146	0.062	0.158	1.864	4.934
R10090_21516.1	NM_001289557.1	76571	0.30	0	0	0	0	0	0	0	0.15	0	0.33	0	0	0	0	0	0	0	0.18	0	5.15	0	0	0	0	0	0	0	2.34	0	0.06	0.03	0.066	0.036	1.03	0.468
R10090_89248.3	NM_145070.3	29816	13.72	20.33	16.06	23.32	18.42	16.46	14.13	14.89	21.09	15.97	15.04	22.92	18.13	28.67	21.67	17.91	14.28	15.93	25.32	17.23	902.62	1333.47	1054.74	1476.31	1101.27	1056.21	929.15	951.06	1253.80	960.71	18.37	16.508	21.286	18.134	1173.682	1030.186
R10090_201904.1	XM_030244766.1	115487184	0	0	0	0.13	0.14	1.58	1.45	0.64	0	0	0	0	0	0.16	0.16	1.72	1.47	0.68	0	0	0	0	0	0.41	0.39	5.01	4.69	2.01	0	0	0.054	0.734	0.064	0.774	0.16	2.342
R10090_94269.3	XM_006536224.4	64540	0	0.12	0	0	0.16	0	0.40	0	0.14	0.40	0	0.14	0	0	0.19	0	0.40	0	0.17	0.43	0	2.77	0	0	3.33	0	9.03	0	2.81	8.26	0.056	0.188	0.066	0.2	1.22	4.02
R10090_95441.2	NM_175666.3	319189	1.36	0.27	0.29	1.44	0.95	1.42	2.51	0.86	2.20	2.46	1.49	0.31	0.33	1.77	1.12	1.55	2.54	0.92	2.65	2.65	5.00	1.00	1.00	5.00	3.00	5.00	9.00	3.00	7.00	8.00	0.862	1.89	1.004	2.062	3	6.4
R10090_40379.2	NM_008442.2	16563	0	0	0	0	0	0	0	0	0	0.51	0	0	0	0	0	0	0	0	0	0.55	0	0	0	0	0	0	0	0	0	29.51	0	0.102	0	0.11	0	5.902
R10090_16292.3	XM_006501082.4	171166	0	0.31	0.19	0	0	0.22	0	0	0	0	0	0.35	0.22	0	0	0.24	0	0	0	0	0	12.50	7.80	0	0	8.54	0	0	0	0	0.1	0.044	0.114	0.048	4.06	1.708
R10090_63847.1	XM_011245831.1	13972	0	0	0	0.16	0.08	0	0.13	0	0	0.16	0	0	0	0.20	0.09	0	0.13	0	0	0.17	0	0	0	8.29	3.85	0	7.14	0	0	7.90	0.048	0.058	0.058	0.06	2.428	3.008
R10090_63754.1	XM_006525490.1	106952	1.36	1.08	1.05	0.55	0.84	1.20	1.40	1.42	0.67	0.50	1.49	1.21	1.18	0.68	0.99	1.30	1.42	1.52	0.81	0.54	108.07	85.14	82.87	42.03	60.75	92.44	111.03	109.67	48.29	36.08	0.976	1.038	1.11	1.118	75.772	79.502
R10090_210456.1	XM_030243712.1	66083	0.19	0	0.50	0.15	0	0	0.20	0	0.25	0	0.21	0	0.56	0.19	0	0	0.20	0	0.30	0	3.96	0	10.44	3.11	0	0	4.20	0	4.74	0	0.168	0.09	0.192	0.1	3.502	1.788
R10090_102404.2	NM_030024.3	78004	0	0.10	0.36	0.11	0.06	0.11	0.15	0.05	0	0.06	0	0.12	0.41	0.13	0.07	0.11	0.16	0.06	0	0.06	0	2.00	7.00	2.00	1.00	2.00	3.00	1.00	0	1.00	0.126	0.074	0.146	0.078	2.4	1.4
R10090_32254.1	NM_001142920.2	21416	0	0	0.16	0.10	0	0.00	0.07	0.31	0	0	0	0	0.18	0.12	0	0.00	0.07	0.33	0	0	0	0	9.35	5.52	0	0.13	3.97	17.85	0	0	0.052	0.076	0.06	0.08	2.974	4.39
R10090_11506.1	NM_001285434.1	66656	2.32	1.62	1.35	1.91	1.74	3.22	1.34	0.97	1.05	2.69	2.54	1.83	1.53	2.35	2.05	3.51	1.35	1.04	1.26	2.91	52.81	36.72	30.53	41.76	35.73	71.40	30.39	21.43	21.49	55.91	1.788	1.854	2.06	2.014	39.51	40.124
R10090_103658.1	NM_001114332.1	72472	1.94	1.78	3.45	0.93	1.80	2.45	5.29	5.37	1.51	1.57	2.13	2.00	3.89	1.14	2.12	2.66	5.34	5.74	1.82	1.69	159.01	144.74	281.42	73.10	134.08	195.28	432.18	426.08	111.82	117.43	1.98	3.238	2.256	3.45	158.47	256.558
R10090_60870.1	NM_001308462.1	11690	1.65	1.78	0.66	2.30	0	0.51	0.67	1.59	0	1.35	1.81	2.00	0.75	2.82	0	0.56	0.68	1.70	0	1.46	17.91	19.13	7.02	23.82	0	5.39	7.19	16.59	0	13.27	1.278	0.824	1.476	0.88	13.576	8.488
R10090_50024.1	XM_006504796.2	11987	0	0.01	0.73	1.18	2.08	0	0	0	1.82	5.98	0	0.02	0.83	1.46	2.45	0	0	0	2.19	6.45	0	1.23	64.08	99.99	165.85	0	0	0	144.61	479.97	0.8	1.56	0.952	1.728	66.23	124.916
R10090_75976.1	XM_017316291.1	18286	0	0.07	0	0	1.40	1.64	0	0	0.77	1.29	0	0.08	0	0	1.65	1.78	0	0	0.92	1.39	0	3.94	0	0	70.94	89.01	0	0	38.78	65.59	0.294	0.74	0.346	0.818	14.976	38.676
R10090_207544.1	NM_001361247.1	56524	0	0	0	0	0	0	0.31	0.90	0	0	0	0	0	0	0	0	0.31	0.97	0	0	0	0	0	0	0	0	9.68	27.34	0	0	0	0.242	0	0.256	0	7.404
R10090_15028.3	NM_009839.3	12467	0.06	0	0	0	0	0.17	0.20	0	0	0	0.07	0	0	0	0	0.18	0.21	0	0	0	1.52	0	0	0	0	4.00	5.00	0	0	0	0.012	0.074	0.014	0.078	0.304	1.8
R10090_218922.1	NM_001362285.1	108013	0	0	0	0	0	0.03	0	0	0	0	0	0	0	0	0	0.03	0	0	0	0	0	0	0	0	0	1.90	0	0	0	0	0	0.006	0	0.006	0	0.38
R10090_59680.3	XM_006539215.4	74202	0	0	0	0	0	0	0	0.30	0	0	0	0	0	0	0	0	0	0.32	0	0	0	0	0	0	0	0	0	13.74	0	0	0	0.06	0	0.064	0	2.748
R10090_205829.1	XM_030253762.1	69151	1.42	1.65	1.64	0.85	1.05	1.11	1.44	1.64	0.73	0	1.56	1.86	1.85	1.04	1.23	1.20	1.46	1.75	0.88	0	179.20	208.25	206.78	103.17	120.61	136.31	182.51	200.71	83.60	0	1.322	0.984	1.508	1.058	163.602	120.626
R10090_46448.3	NM_010094.4	13590	0.60	0.88	0.79	0.72	0.10	0.62	1.16	1.19	0.10	0.71	0.66	0.99	0.90	0.89	0.12	0.67	1.17	1.28	0.12	0.77	13.00	19.00	17.00	15.00	2.00	13.00	25.00	25.00	2.00	14.00	0.618	0.756	0.712	0.802	13.2	15.8
R10090_60197.4	NM_023887.4	14538	0.04	0.10	0.04	0	0	0.11	0.04	0.10	0	0.06	0.04	0.12	0.05	0	0	0.12	0.04	0.10	0	0.07	2.64	6.80	2.91	0	0	6.76	2.43	6.10	0	3.73	0.036	0.062	0.042	0.066	2.47	3.804
R10090_63687.1	XM_006521898.1	207806	2.88	3.14	2.74	3.73	2.67	3.71	1.86	1.99	4.57	1.93	3.16	3.54	3.09	4.59	3.15	4.03	1.88	2.13	5.49	2.09	572.63	621.74	543.77	713.35	483.51	717.90	369.09	383.98	820.77	351.35	3.032	2.812	3.506	3.124	587	528.618
R10090_31212.2	NM_033322.3	93730	3.24	3.17	3.49	3.39	3.19	2.81	2.24	2.98	2.99	2.61	3.55	3.57	3.94	4.17	3.76	3.05	2.26	3.19	3.58	2.81	331.00	323.00	357.00	334.00	297.00	280.00	228.81	296.00	276.00	244.00	3.296	2.726	3.798	2.978	328.4	264.962
R10090_65896.3	XM_006507808.4	23966	0	0	0	0.03	0	0	0	0	0	0	0	0	0	0.04	0	0	0	0	0	0	0	0	0	6.39	0	0	0	0	0	0	0.006	0	0.008	0	1.278	0
R10090_215438.1	XM_030247172.1	17260	0	0.17	0.20	0.36	0	0	0	0	0	0.47	0	0.19	0.22	0.45	0	0	0	0	0	0.51	0	14.46	16.58	29.26	0	0	0	0	0	36.00	0.146	0.094	0.172	0.102	12.06	7.2
R10090_92176.2	XM_006525629.2	13824	0	0	0.05	0	0	0.02	0	0.02	0	0	0	0	0.05	0	0	0.03	0	0.03	0	0	0	0	2.00	0	0	1.00	0	1.00	0	0	0.01	0.008	0.01	0.012	0.4	0.4
R10090_86035.2	NM_016980.2	100503670	503.49	491.46	489.36	451.03	465.00	573.79	566.99	543.56	570.31	576.81	552.04	554.15	552.45	554.46	547.24	624.08	572.99	581.50	684.59	622.39	14089.44	13700.16	13601.85	12124.69	11770.04	15631.19	15830.83	14742.04	14366.43	14723.56	480.068	566.292	552.068	617.11	13057.236	15058.81
R10090_84833.2	NM_178600.2	27973	39.34	34.38	38.36	32.26	33.17	39.74	55.06	51.50	36.36	35.57	43.14	38.77	43.31	39.66	39.04	43.22	55.65	55.09	43.65	38.38	304.00	264.00	288.00	237.93	227.00	297.00	421.00	382.96	248.94	248.00	35.502	43.646	40.784	47.198	264.186	319.58
R10090_21992.1	NM_029598.1	76406	0	0	0	0	0	0	0	0	0	0.22	0	0	0	0	0	0	0	0	0	0.24	0	0	0	0	0	0	0	0	0	4.28	0	0.044	0	0.048	0	0.856
R10090_22435.3	XM_006521826.4	171286	0	0	0	0.04	0	0	0	0.08	0	0	0	0	0	0.04	0	0	0	0.09	0	0	0	0	0	1.00	0	0	0	2.27	0	0	0.008	0.016	0.008	0.018	0.2	0.454
R10090_201526.1	NM_001355071.1	52392	0.87	0.57	0.62	1.47	0.17	0.35	0	0.16	0.54	0.43	0.95	0.64	0.70	1.80	0.20	0.38	0	0.17	0.65	0.47	32.94	21.52	23.53	53.63	5.80	13.01	0	5.99	18.41	14.99	0.74	0.296	0.858	0.334	27.484	10.48
R10090_208365.1	XM_030242606.1	26436	0	0	0	0.01	0.01	0.01	0	0	0.01	0	0	0	0	0.01	0.01	0.01	0	0	0.01	0	0	0	0	1.00	1.00	1.00	0	0	1.00	0	0.004	0.004	0.004	0.004	0.4	0.4
R10090_208756.1	XM_030242905.1	668661	0	1.05	0.52	0	0	0	2.23	0	0.07	0	0	1.18	0.59	0	0	0	2.26	0	0.09	0	0	33.67	16.63	0	0	0	71.81	0	2.06	0	0.314	0.46	0.354	0.47	10.06	14.774
R10090_12394.2	NM_025512.3	66361	8.88	8.67	7.83	10.57	6.99	10.41	10.90	9.22	10.64	6.76	9.73	9.77	8.83	12.99	8.22	11.32	11.02	9.86	12.77	7.29	190.10	184.89	166.06	217.31	135.04	216.88	232.73	191.22	204.73	131.83	8.588	9.586	9.908	10.452	178.68	195.478
R10090_95854.2	NM_001039368.2	17749	7.86	4.17	4.92	2.99	3.02	5.00	3.97	3.11	3.16	5.10	8.62	4.70	5.55	3.67	3.55	5.43	4.01	3.33	3.79	5.50	45.47	23.92	27.35	16.44	15.29	27.87	22.61	17.28	16.07	26.47	4.592	4.068	5.218	4.412	25.694	22.06
R10090_98992.1	XM_017321055.2	626391	0.26	0.15	0.28	0.39	0.29	0.18	0.18	0.11	0.33	0.46	0.28	0.17	0.32	0.49	0.34	0.20	0.18	0.11	0.40	0.50	10.27	6.12	11.31	15.21	10.37	7.07	7.16	4.13	12.09	17.00	0.274	0.252	0.32	0.278	10.656	9.49
R10090_56512.2	XM_006502299.3	77595	0	0	0	0	0	0.07	0	0	0	0	0	0	0	0	0	0.08	0	0	0	0	0	0	0	0	0	8.63	0	0	0	0	0	0.014	0	0.016	0	1.726
R10090_40535.1	XM_011244837.2	100041702	0	0.12	0	0.13	0	0	0	0	0	0	0	0.14	0	0.16	0	0	0	0	0	0	0	1.00	0	1.00	0	0	0	0	0	0	0.05	0	0.06	0	0.4	0
R10090_25452.3	NM_026667.3	68303	1.17	1.90	1.38	1.51	0.95	1.44	1.45	1.76	1.11	0.82	1.28	2.14	1.56	1.85	1.12	1.56	1.47	1.88	1.34	0.88	50.00	81.00	59.00	62.00	37.00	60.00	62.00	73.00	43.00	32.00	1.382	1.316	1.59	1.426	57.8	54
R10090_210328.1	XM_030243362.1	19724	0.11	0.02	0.21	0.09	0.12	0.10	0	0.08	0.08	0.06	0.12	0.02	0.23	0.10	0.14	0.11	0	0.09	0.09	0.06	10.44	2.02	20.21	7.98	10.78	9.68	0	7.75	6.68	5.06	0.11	0.064	0.122	0.07	10.286	5.834
R10090_59246.5	NM_023516.5	69573	10.87	9.70	7.97	29.30	34.12	11.56	11.73	12.70	15.58	30.01	11.91	10.94	9.00	36.02	40.16	12.57	11.85	13.58	18.71	32.38	125.00	111.00	90.00	322.69	351.00	129.00	134.00	141.00	160.00	313.00	18.392	16.316	21.606	17.818	199.938	175.4
R10090_54603.2	XM_011241895.3	69358	0.54	0	0	0.19	0	0	0	0	0.31	0	0.59	0	0	0.24	0	0	0	0	0.37	0	4.79	0	0	1.64	0	0	0	0	2.45	0	0.146	0.062	0.166	0.074	1.286	0.49
R10090_212906.1	XM_030244916.1	16404	0	0	0	0	0	0	0	0	0.07	0	0	0	0	0	0	0	0	0	0.08	0	0	0	0	0	0	0	0	0	4.08	0	0	0.014	0	0.016	0	0.816
R10090_212245.1	XM_030245170.1	432467	0.52	0.76	2.14	1.18	0.50	0	0.60	0.36	0	0.63	0.57	0.85	2.41	1.45	0.59	0	0.61	0.39	0	0.68	10.56	15.22	42.77	22.89	9.18	0	12.10	7.11	0	11.60	1.02	0.318	1.174	0.336	20.124	6.162
R10090_214465.1	XM_030247040.1	105245383	0.20	0.26	0.28	0.25	0.10	0.44	0.32	0.29	0.11	0.22	0.21	0.30	0.31	0.31	0.12	0.48	0.32	0.31	0.13	0.24	4.36	5.82	6.17	5.45	2.00	9.67	7.02	6.32	2.25	4.45	0.218	0.276	0.25	0.296	4.76	5.942
R10090_69953.1	NM_001166465.1	20745	0.02	0	0	0	0	0	0	0	0	0	0.02	0	0	0	0	0	0	0	0	0	1.00	0	0	0	0	0	0	0	0	0	0.004	0	0.004	0	0.2	0
R10090_216585.1	XM_030248758.1	69694	0	0	0	0.12	0.14	0.06	0	0.46	0.14	0	0	0	0	0.14	0.17	0.07	0	0.50	0.17	0	0	0	0	6.85	7.71	3.70	0	27.19	7.89	0	0.052	0.132	0.062	0.148	2.912	7.756
R10090_27060.1	NM_001164663.1	320706	0.53	1.29	1.40	1.31	0.64	0.83	1.26	1.42	0.22	0.31	0.58	1.45	1.58	1.61	0.76	0.90	1.28	1.52	0.27	0.34	109.28	265.00	289.00	261.00	121.00	167.00	261.00	285.00	42.00	59.00	1.034	0.808	1.196	0.862	209.056	162.8
R10090_8383.1	XM_006526315.1	75415	0.51	2.09	0.82	2.99	3.00	3.17	1.73	1.86	2.45	0.45	0.56	2.36	0.92	3.68	3.53	3.45	1.75	1.99	2.94	0.49	37.81	154.01	60.21	212.71	201.17	228.43	127.83	133.68	163.52	30.53	1.882	1.932	2.21	2.124	133.182	136.798
R10090_16342.3	XM_006503950.4	231293	0	0	0.05	0	0	0	0	0	0	0	0	0	0.05	0	0	0	0	0	0	0	0	0	1.00	0	0	0	0	0	0	0	0.01	0	0.01	0	0.2	0
R10090_37155.2	XM_011250459.3	19698	0.43	0.48	1.59	0	0	0.39	1.00	0	0	0	0.47	0.54	1.79	0	0	0.42	1.01	0	0	0	12.90	14.31	47.46	0	0	11.36	30.08	0	0	0	0.5	0.278	0.56	0.286	14.934	8.288
R10090_2314.2	NM_018810.2	54484	20.20	20.73	16.57	15.49	13.45	20.12	19.31	18.65	15.06	12.20	22.15	23.37	18.71	19.05	15.83	21.88	19.51	19.95	18.08	13.16	860.56	879.92	703.07	634.51	519.60	835.10	821.58	770.79	578.65	474.63	17.288	17.068	19.822	18.516	719.532	696.15
R10090_205032.1	XM_030253400.1	21885	0.17	0	0.20	0.09	0	0.35	0.16	0.35	0.44	0	0.19	0	0.22	0.11	0	0.38	0.17	0.37	0.53	0	12.16	0	13.96	6.27	0	24.16	11.76	23.96	28.37	0	0.092	0.26	0.104	0.29	6.478	17.65
R10090_48780.2	NM_010058.2	13401	0.22	0.83	1.18	0.42	0.11	0	1.17	0.85	0.35	0.32	0.24	0.93	1.33	0.52	0.13	0	1.18	0.91	0.42	0.34	7.88	29.59	42.10	14.61	3.53	0	41.97	29.62	11.26	10.46	0.552	0.538	0.63	0.57	19.542	18.662
R10090_209799.1	NM_001359122.1	50767	0.77	0.96	0.33	0.81	1.35	2.69	1.52	0.31	0	1.08	0.84	1.08	0.37	1.00	1.59	2.92	1.54	0.33	0	1.16	51.78	64.55	21.92	52.76	83.06	176.99	102.66	20.00	0	66.41	0.844	1.12	0.976	1.19	54.814	73.212
R10090_81887.1	XM_006524464.2	381062	0	0	0	0	0	0	0	0	1.00	0	0	0	0	0	0	0	0	0	1.20	0	0	0	0	0	0	0	0	0	34.35	0	0	0.2	0	0.24	0	6.87
R10090_215395.1	XM_030247481.1	115488119	5.17	3.62	3.88	3.67	1.97	5.42	2.04	3.57	3.06	1.46	5.66	4.08	4.38	4.51	2.32	5.89	2.06	3.82	3.67	1.58	56.95	39.72	41.92	38.71	19.41	57.94	22.30	38.00	30.07	14.62	3.662	3.11	4.19	3.404	39.342	32.586
R10090_30120.1	NM_001286573.2	110147	7.11	8.60	10.30	8.82	8.75	6.79	6.44	5.56	8.55	8.08	7.80	9.70	11.63	10.84	10.30	7.39	6.51	5.95	10.26	8.72	417.49	503.32	603.26	497.94	466.60	388.60	377.93	316.96	453.07	433.53	8.716	7.084	10.054	7.766	497.722	394.018
R10090_45689.1	XM_006505274.2	107569	0.19	0	0.54	0.38	0.01	0	0	0	0	0.47	0.20	0	0.60	0.47	0.01	0	0	0	0	0.50	4.42	0	12.66	8.78	0.19	0	0	0	0	10.11	0.224	0.094	0.256	0.1	5.21	2.022
R10090_208896.1	NM_001330608.1	14453	0.03	0	0	0.04	0	0	0	0	0	0.17	0.03	0	0	0.05	0	0	0	0	0	0.18	1.05	0	0	1.41	0	0	0	0	0	5.93	0.014	0.034	0.016	0.036	0.492	1.186
R10090_101178.1	XM_017320333.2	57317	1.72	1.81	2.76	4.43	4.29	2.21	1.61	0	3.91	6.36	1.88	2.04	3.11	5.45	5.04	2.40	1.63	0	4.70	6.86	92.75	97.49	148.43	230.13	210.06	116.31	86.96	0	190.66	313.82	3.002	2.818	3.504	3.118	155.772	141.55
R10090_14897.2	NM_028129.2	434234	1.65	1.78	1.32	2.30	1.86	0.77	1.71	1.00	2.15	2.12	1.81	2.01	1.49	2.83	2.19	0.84	1.73	1.07	2.58	2.29	46.02	49.35	36.48	61.45	46.77	20.84	47.44	26.90	53.74	53.75	1.782	1.55	2.066	1.702	48.014	40.534
R10090_11389.1	NM_177412.1	330401	3.78	4.17	4.05	4.17	5.34	3.87	4.18	4.51	3.43	4.35	4.14	4.70	4.57	5.12	6.28	4.21	4.22	4.82	4.12	4.70	328.28	361.14	351.66	348.71	422.25	328.17	363.25	380.56	269.57	346.10	4.302	4.068	4.962	4.414	362.408	337.53
R10090_36101.1	XM_006516335.2	75627	1.31	1.55	1.48	2.06	1.51	0.85	1.18	1.20	2.04	1.96	1.44	1.74	1.67	2.53	1.77	0.93	1.19	1.28	2.45	2.12	86.31	101.44	97.10	130.26	90.24	54.61	77.55	76.52	121.19	118.15	1.582	1.446	1.83	1.594	101.07	89.604
R10090_35532.1	NM_001285932.1	71723	0.45	1.13	0	0	0	0.44	0.63	0	0.56	0	0.49	1.27	0	0	0	0.48	0.63	0	0.67	0	27.17	68.40	0	0	0	26.35	38.08	0	30.67	0	0.316	0.326	0.352	0.356	19.114	19.02
R10090_80938.1	XM_011239900.1	105244392	0	0	0.03	0.03	0	0	0	0	0	0.04	0	0	0.04	0.04	0	0	0	0	0	0.04	0	0	1.00	1.00	0	0	0	0	0	1.00	0.012	0.008	0.016	0.008	0.4	0.2
R10090_103707.2	NM_001013766.2	268288	0	0.05	0.09	0	0.24	0	0.07	0	0.14	0.08	0	0.05	0.11	0	0.28	0	0.08	0	0.17	0.08	0	1.75	3.54	0	8.01	0	2.79	0	4.91	2.64	0.076	0.058	0.088	0.066	2.66	2.068
R10090_74601.1	XM_006507163.1	101604	0	0	0.50	0.30	0.67	0.36	0.37	0.28	0	0	0	0	0.57	0.37	0.79	0.39	0.38	0.29	0	0	0	0	15.49	9.08	18.79	10.87	11.54	8.27	0	0	0.294	0.202	0.346	0.212	8.672	6.136
R10090_45334.2	XM_006513855.3	432508	0.01	0	0	0	0	0	0	0	0	0	0.01	0	0	0	0	0	0	0	0	0	0.53	0	0	0	0	0	0	0	0	0	0.002	0	0.002	0	0.106	0
R10090_52910.2	NM_198631.2	330474	5.64	4.28	2.44	1.84	6.58	4.97	0.65	4.90	3.21	3.99	6.19	4.83	2.75	2.26	7.74	5.40	0.66	5.24	3.85	4.30	520.51	393.49	224.64	163.04	552.03	446.68	60.11	438.80	267.30	336.29	4.156	3.544	4.754	3.89	370.742	309.836
R10090_30405.3	XM_006503276.4	666048	0.13	0.42	0.02	0	0.18	0.20	0	0.10	0	0	0.15	0.48	0.02	0	0.21	0.22	0	0.11	0	0	12.00	38.33	1.67	0	14.50	18.00	0	9.00	0	0	0.15	0.06	0.172	0.066	13.3	5.4
R10090_56138.3	NM_010137.3	13819	0.41	0.56	0.99	0.30	0.54	0.57	0.81	0.75	0.77	0.74	0.45	0.63	1.12	0.37	0.64	0.62	0.82	0.80	0.92	0.80	33.04	44.91	80.30	23.53	40.00	44.96	65.95	59.10	56.35	55.00	0.56	0.728	0.642	0.792	44.356	56.272
R10090_44595.1	NM_175242.1	76448	30.65	46.29	54.99	47.67	47.62	23.68	21.06	34.52	21.28	13.04	33.61	52.19	62.08	58.60	56.04	25.75	21.29	36.93	25.54	14.07	1427.38	2148.06	2552.09	2134.47	2012.16	1074.30	979.93	1559.78	894.06	554.80	45.444	22.716	52.504	24.716	2054.832	1012.574
R10090_35021.2	XM_011240261.3	75007	0.43	0.47	1.28	0.09	1.68	1.17	0.44	1.22	0.02	0.33	0.47	0.53	1.45	0.11	1.98	1.27	0.44	1.30	0.02	0.36	14.26	15.58	42.27	2.89	50.50	37.84	14.54	39.11	0.61	10.06	0.79	0.636	0.908	0.678	25.1	20.432
R10090_1983.1	NM_001285882.1	98303	0	0.07	0	0	0	0	0.07	0	0	0	0	0.08	0	0	0	0	0.07	0	0	0	0	1.00	0	0	0	0	1.00	0	0	0	0.014	0.014	0.016	0.014	0.2	0.2
R10090_28131.2	XM_011244305.3	218121	0	0.24	0	0	0	0	0	0	0	0	0	0.27	0	0	0	0	0	0	0	0	0	3.50	0	0	0	0	0	0	0	0	0.048	0	0.054	0	0.7	0
R10090_28407.3	XM_006504221.4	100862066	0	0	0	0	0	0.03	0	0	0	0	0	0	0	0	0	0.04	0	0	0	0	0	0	0	0	0	1.00	0	0	0	0	0	0.006	0	0.008	0	0.2
R10090_31753.1	XM_011245699.2	56233	14.44	10.62	15.19	7.33	15.73	13.65	11.19	14.36	13.10	8.73	15.84	11.98	17.15	9.01	18.51	14.84	11.31	15.36	15.73	9.42	817.14	598.97	857.38	398.64	808.28	752.54	632.82	788.55	669.42	451.69	12.662	12.206	14.498	13.332	696.082	659.004
R10090_40441.2	NM_021493.2	58996	0	0	0.56	0	0.30	0	0.00	0	0	0	0	0	0.63	0	0.35	0	0.00	0	0	0	0	0	46.09	0	22.18	0	0.01	0	0	0	0.172	0	0.196	0	13.654	0.002
R10090_211592.1	XM_030244688.1	74769	0	0.82	0.39	0	0.29	0.85	0	0	0	0	0	0.92	0.44	0	0.35	0.93	0	0	0	0	0	56.97	27.19	0	18.67	57.99	0	0	0	0	0.3	0.17	0.342	0.186	20.566	11.598
R10090_20472.1	XM_011240024.1	15257	1.52	1.04	0.23	5.22	4.16	1.29	0.88	1.95	2.54	6.22	1.67	1.17	0.26	6.42	4.90	1.40	0.89	2.09	3.04	6.71	179.33	122.12	27.04	592.89	447.01	148.18	104.08	223.62	270.46	671.52	2.434	2.576	2.884	2.826	273.678	283.572
R10090_13007.1	XM_006509979.2	13430	32.07	25.13	32.03	31.29	28.82	33.96	31.18	27.62	35.10	30.43	35.17	28.33	36.16	38.47	33.92	36.94	31.51	29.55	42.14	32.83	1673.99	1306.98	1666.91	1570.65	1365.70	1727.39	1626.00	1399.00	1653.96	1451.52	29.868	31.658	34.41	34.594	1516.846	1571.574
R10090_218790.1	XM_030250308.1	12916	0	0	0	0.21	0	0	0	0	0	0.40	0	0	0	0.26	0	0	0	0	0	0.43	0	0	0	7.71	0	0	0	0	0	13.88	0.042	0.08	0.052	0.086	1.542	2.776
R10090_66694.1	NM_001326682.1	22290	0.16	0	0.04	0	0	0	0	0.39	0.96	0	0.17	0	0.04	0	0	0	0	0.42	1.15	0	12.60	0	2.93	0	0	0	0	30.03	68.68	0	0.04	0.27	0.042	0.314	3.106	19.742
R10090_71041.2	XM_006515058.3	217449	0.91	1.31	1.97	1.10	1.64	2.57	1.42	1.15	2.05	2.97	1.00	1.48	2.23	1.35	1.92	2.79	1.43	1.23	2.46	3.21	43.43	62.07	93.34	50.17	70.50	118.84	67.26	53.14	87.88	128.95	1.386	2.032	1.596	2.224	63.902	91.214
R10090_88115.2	NM_029408.2	75732	0.66	0.48	0.25	0.74	0.49	1.33	0.97	1.01	0.98	1.12	0.73	0.55	0.29	0.91	0.58	1.44	0.98	1.08	1.18	1.21	14.87	10.81	5.64	15.94	9.94	28.88	21.74	21.91	19.73	22.92	0.524	1.082	0.612	1.178	11.44	23.036
R10090_63928.1	NM_001113488.1	53860	26.11	19.32	31.42	13.11	33.45	19.20	21.93	21.37	47.15	24.75	28.63	21.79	35.47	16.11	39.37	20.88	22.16	22.86	56.59	26.71	1124.39	829.18	1347.72	542.58	1306.67	805.44	943.14	892.66	1831.33	973.59	24.682	26.88	28.274	29.84	1030.108	1089.232
R10090_46785.2	XM_011243622.3	102635315	1.51	1.11	0.00	0	0.69	0	0.14	1.55	0	1.87	1.66	1.25	0.00	0	0.81	0	0.14	1.66	0	2.01	51.90	37.86	0.02	0	21.46	0	4.77	51.55	0	58.48	0.662	0.712	0.744	0.762	22.248	22.96
R10090_46437.2	NM_025638.2	66569	1.24	0.60	1.14	0.85	0.47	1.39	3.28	3.15	0.50	0.31	1.36	0.67	1.28	1.05	0.55	1.51	3.32	3.37	0.60	0.33	44.00	21.00	40.00	29.00	15.00	48.00	116.00	108.00	16.00	10.00	0.86	1.726	0.982	1.826	29.8	59.6
R10090_39235.1	XM_011246510.2	381062	0	0.35	0.36	0.10	0	0.18	0.21	0.36	0.12	0.12	0	0.40	0.41	0.13	0	0.20	0.21	0.38	0.14	0.13	0	53.83	55.49	15.03	0	27.28	31.39	52.75	16.49	16.44	0.162	0.198	0.188	0.212	24.87	28.87
R10090_204632.1	XM_030252945.1	99633	0	0.02	0.01	0.08	0.18	0.05	0	0	0.02	0	0	0.02	0.02	0.09	0.21	0.05	0	0	0.03	0	0	1.69	1.14	5.75	12.66	3.77	0	0	1.71	0	0.058	0.014	0.068	0.016	4.248	1.096
R10090_53326.3	NM_033583.3	93708	0	0	0	0	0	0.03	0.05	0.03	0.03	0.03	0	0	0	0	0	0.03	0.05	0.03	0.03	0.03	0	0	0	0	0	2.14	3.37	1.97	1.84	2.05	0	0.034	0	0.034	0	2.274
R10090_33361.2	NM_197889.2	319146	0.09	0	0.17	0	0	0	0.16	0.05	0.09	0	0.09	0	0.19	0	0	0	0.16	0.06	0.11	0	1.63	0	3.23	0	0	0	3.00	0.99	1.56	0	0.052	0.06	0.056	0.066	0.972	1.11
R10090_64197.2	NM_031869.2	19079	16.67	15.81	17.60	19.45	19.54	16.00	17.00	13.79	19.19	19.39	18.27	17.83	19.87	23.91	22.99	17.40	17.18	14.75	23.04	20.93	474.88	448.80	498.15	532.30	503.57	443.75	483.42	380.73	492.35	504.12	17.814	17.074	20.574	18.66	491.54	460.874
R10090_102138.3	XM_006519660.4	75965	0	0	0	0	0.16	0	0	0	0	0	0	0	0	0	0.19	0	0	0	0	0	0	0	0	0	12.48	0	0	0	0	0	0.032	0	0.038	0	2.496	0
R10090_8993.3	NM_172750.4	234072	0	0.06	0	0	0	0	0	0	0	0	0	0.06	0	0	0	0	0	0	0	0	0	1.00	0	0	0	0	0	0	0	0	0.012	0	0.012	0	0.2	0
R10090_2051.4	NM_007552.4	12151	14.95	14.05	15.08	11.05	13.92	16.13	13.48	16.14	16.79	14.58	16.40	15.84	17.02	13.58	16.38	17.54	13.62	17.27	20.16	15.73	793.88	743.34	798.20	564.03	670.82	834.34	714.95	831.41	804.78	707.50	13.81	15.424	15.844	16.864	714.054	778.596
R10090_16183.1	XM_006524090.2	224650	1.15	1.67	2.34	1.07	1.66	1.07	1.29	1.41	1.55	2.26	1.26	1.88	2.64	1.31	1.95	1.17	1.30	1.50	1.86	2.44	121.94	176.62	248.48	109.19	160.18	111.13	136.65	144.97	148.45	219.49	1.578	1.516	1.808	1.654	163.282	152.138
R10090_27170.4	NM_153138.4	215280	0.77	3.20	1.66	2.63	2.70	2.23	1.13	4.80	0.87	1.21	0.84	3.61	1.87	3.24	3.18	2.43	1.14	5.13	1.04	1.31	51.67	214.55	111.09	170.34	165.09	146.30	75.93	312.90	52.59	74.60	2.192	2.048	2.548	2.21	142.548	132.464
R10090_25606.3	XM_006529470.4	227331	0.17	0.56	0.49	1.09	0.63	0.16	0	0.16	0.31	0.99	0.19	0.64	0.55	1.34	0.75	0.18	0	0.18	0.37	1.06	15.04	49.60	43.20	92.60	50.98	14.06	0	14.04	24.55	79.72	0.588	0.324	0.694	0.358	50.284	26.474
R10090_87640.3	NM_028865.3	74319	59.86	55.45	51.19	39.24	43.29	54.11	61.21	53.65	43.68	36.25	65.63	62.52	57.79	48.24	50.94	58.85	61.85	57.39	52.43	39.11	740.13	682.14	622.05	464.66	479.25	649.31	752.07	640.70	482.48	406.69	49.806	49.78	57.024	53.926	597.646	586.25
R10090_203036.1	NM_001362833.1	192285	0.23	0	0.22	0	0.20	0	0.37	0.00	0.21	0	0.26	0	0.25	0	0.23	0	0.37	0.00	0.26	0	24.64	0	23.14	0	18.70	0	38.45	0.03	20.19	0	0.13	0.116	0.148	0.126	13.296	11.734
R10090_84779.2	XM_011249782.3	56873	0	0.23	0.12	0	0	0	0	0	0	0	0	0.26	0.13	0	0	0	0	0	0	0	0	18.25	9.32	0	0	0	0	0	0	0	0.07	0	0.078	0	5.514	0
R10090_89036.1	XM_017319762.1	74383	8.24	9.05	8.31	5.01	12.78	7.22	8.83	5.85	9.02	5.59	9.03	10.20	9.38	6.16	15.05	7.85	8.93	6.26	10.83	6.03	477.64	523.01	480.72	279.66	673.43	408.07	511.87	329.53	472.62	296.39	8.678	7.302	9.964	7.98	486.892	403.696
R10090_17972.3	NM_001039530.3	547253	14.45	14.15	13.95	18.56	16.71	13.06	11.71	11.82	14.05	15.21	15.84	15.95	15.75	22.82	19.67	14.20	11.83	12.65	16.87	16.41	1609.19	1570.47	1552.99	1989.40	1693.75	1418.45	1303.78	1278.77	1415.20	1549.82	15.564	13.17	18.006	14.392	1683.16	1393.204
R10090_219196.1	XM_030250637.1	83814	0	0	0	0.04	0.06	0	0	0	0	0	0	0	0	0.04	0.07	0	0	0	0	0	0	0	0	6.71	10.26	0	0	0	0	0	0.02	0	0.022	0	3.394	0
R10090_7937.1	NM_001166670.1	216766	0	0	0	0	0	1.43	0.35	0	0.96	0.67	0	0	0	0	0	1.56	0.36	0	1.15	0.73	0	0	0	0	0	132.21	33.61	0	82.17	58.32	0	0.682	0	0.76	0	61.262
R10090_3391.1	NM_001159617.1	56176	1.15	0.96	0.75	0	0	0.20	0.36	0.18	0.47	0	1.26	1.08	0.85	0	0	0.22	0.37	0.19	0.56	0	11.81	9.78	7.58	0	0	2.02	3.71	1.76	4.26	0	0.572	0.242	0.638	0.268	5.834	2.35
R10090_12268.1	NM_028385.1	72895	3.18	2.11	2.02	2.23	2.75	2.41	2.51	1.89	3.17	1.95	3.49	2.38	2.29	2.74	3.24	2.63	2.53	2.02	3.81	2.11	314.47	207.93	200.15	212.22	247.75	232.87	247.98	181.56	283.75	176.91	2.458	2.386	2.828	2.62	236.504	224.614
R10090_103243.3	XM_006521928.4	208177	0.15	0	0.15	0	0.01	0	0	0	0	0	0.16	0	0.17	0	0.02	0	0	0	0	0	12.00	0	12.00	0	1.00	0	0	0	0	0	0.062	0	0.07	0	5	0
R10090_15172.2	XM_011243689.3	216565	0.01	0.10	0	0	0	0	0.09	0.01	0	0	0.01	0.12	0	0	0	0	0.09	0.01	0	0	0.45	7.78	0	0	0	0	6.91	0.92	0	0	0.022	0.02	0.026	0.02	1.646	1.566
R10090_210853.1	NM_001357721.1	13430	1.68	0.54	5.47	1.03	3.13	0.21	7.84	1.94	5.48	3.21	1.85	0.60	6.18	1.27	3.68	0.23	7.92	2.07	6.58	3.47	74.99	23.79	242.70	44.15	126.23	9.15	348.61	83.73	220.04	130.61	2.37	3.736	2.716	4.054	102.372	158.428
R10090_91141.1	NM_001306184.1	17385	0.51	0.22	0	0.26	0.15	0.42	0.22	0.20	0	0	0.55	0.25	0	0.32	0.17	0.46	0.22	0.21	0	0	12.54	5.48	0	6.25	3.31	10.25	5.33	4.82	0	0	0.228	0.168	0.258	0.178	5.516	4.08
R10090_29299.1	NM_001297601.2	18032	0.00	0.36	0	0.59	0	0	0.11	0	0	0.45	0.00	0.41	0	0.72	0	0	0.11	0	0	0.48	0.20	28.63	0	44.68	0	0	8.56	0	0	32.39	0.19	0.112	0.226	0.118	14.702	8.19
R10090_202736.1	XM_030250162.1	227937	0	0	0	0	0.60	0	0.10	0	0	0	0	0	0	0	0.71	0	0.11	0	0	0	0	0	0	0	36.95	0	7.06	0	0	0	0.12	0.02	0.142	0.022	7.39	1.412
R10090_50139.3	XM_006518263.4	100040870	0.10	0.09	0	0	0.16	0	0	0.07	0.13	0.14	0.11	0.10	0	0	0.19	0	0	0.08	0.16	0.16	1.06	1.00	0	0	1.56	0	0	0.78	1.27	1.42	0.07	0.068	0.08	0.08	0.724	0.694
R10090_33282.3	XM_006496315.4	75623	1.92	2.26	2.25	5.08	0.55	2.33	1.95	0.86	1.37	2.41	2.10	2.55	2.54	6.25	0.64	2.53	1.97	0.91	1.65	2.61	32.18	37.82	37.24	81.80	8.26	37.96	32.51	13.88	20.62	36.86	2.412	1.784	2.816	1.934	39.46	28.366
R10090_66156.2	NM_130881.3	230721	22.69	18.96	18.81	8.69	9.67	19.07	15.72	17.37	8.22	0	24.87	21.38	21.24	10.68	11.37	20.74	15.89	18.59	9.87	0	1030.01	857.90	851.16	379.16	398.17	843.71	713.06	765.25	336.71	0	15.764	12.076	17.908	13.018	703.28	531.746
R10090_77875.3	NM_053246.3	114255	0.21	0.32	0.75	0	0	0	0	0.61	0.21	0.21	0.24	0.36	0.85	0	0	0	0	0.65	0.25	0.22	8.00	12.00	28.00	0	0	0	0	22.00	7.00	7.00	0.256	0.206	0.29	0.224	9.6	7.2
R10090_74181.5	NM_175187.5	72745	2.98	0.92	1.71	0.54	0.46	1.35	0.67	1.97	1.32	0.67	3.27	1.03	1.93	0.66	0.55	1.47	0.67	2.11	1.59	0.72	115.05	35.23	65.78	20.00	16.26	50.85	25.70	73.92	46.00	23.58	1.322	1.196	1.488	1.312	50.464	44.01
R10090_82204.3	XM_006538715.4	214359	0	0	0	0.28	0	0	0	0	0	0	0	0	0	0.34	0	0	0	0	0	0	0	0	0	6.77	0	0	0	0	0	0	0.056	0	0.068	0	1.354	0
R10090_4846.2	NM_029789.2	76893	11.70	25.35	40.87	14.17	76.33	21.97	29.22	39.82	62.92	32.00	12.83	28.58	46.14	17.42	89.83	23.90	29.53	42.60	75.52	34.53	344.40	743.20	1195.48	400.68	2033.00	629.72	858.21	1136.15	1667.54	859.38	33.684	37.186	38.96	41.216	943.352	1030.2
R10090_96029.1	XM_006530227.2	19988	14.18	51.37	22.77	55.80	38.07	22.52	53.91	25.30	67.20	70.00	15.55	57.92	25.71	68.60	44.80	24.49	54.48	27.06	80.66	75.54	224.64	809.93	356.00	847.50	542.03	346.61	849.93	387.54	953.69	1008.19	36.438	47.786	42.516	52.446	556.02	709.192
R10090_84867.2	NM_001039180.2	76895	2.39	0	0.88	0	1.64	0.70	1.99	0	1.38	3.10	2.62	0	0.99	0	1.93	0.76	2.01	0	1.66	3.34	162.76	0	59.51	0	101.27	46.49	135.21	0	84.85	192.73	0.982	1.434	1.108	1.554	64.708	91.856
R10090_65358.1	NM_001177835.1	228608	0.08	0	0.07	0.80	0.32	0	0.12	0.21	0	0.95	0.09	0	0.08	0.98	0.37	0	0.12	0.23	0	1.03	2.25	0	2.04	21.29	7.98	0	3.30	5.77	0	24.22	0.254	0.256	0.304	0.276	6.712	6.658
R10090_74700.1	NM_001252580.1	84092	0	0	0.88	0	0.73	0	0	0	0.38	0.39	0	0	0.99	0	0.86	0	0	0	0.46	0.42	0	0	55.02	0	41.65	0	0	0	21.58	22.21	0.322	0.154	0.37	0.176	19.334	8.758
R10090_99911.3	NM_026489.3	67981	0	0	0	0	0	0	0	0.05	0	0	0	0	0	0	0	0	0	0.05	0	0	0	0	0	0	0	0	0	1.00	0	0	0	0.01	0	0.01	0	0.2
R10090_72025.3	NM_013799.3	11907	1.19	0.75	0.90	0	0	1.51	1.93	0.39	1.57	0.05	1.30	0.84	1.01	0	0	1.64	1.95	0.42	1.89	0.05	84.47	53.05	63.68	0	0	104.60	137.32	27.25	101.25	3.01	0.568	1.09	0.63	1.19	40.24	74.686
R10090_12316.2	NM_001009818.2	52398	17.96	16.93	16.13	14.57	13.98	12.70	10.24	11.29	14.66	7.78	19.69	19.09	18.21	17.91	16.45	13.82	10.34	12.08	17.59	8.40	1403.27	1318.57	1258.31	1095.08	993.01	967.77	799.60	856.63	1034.99	556.33	15.914	11.334	18.27	12.446	1213.648	843.064
R10090_81387.2	NM_020022.2	19718	48.60	53.28	50.96	44.29	43.65	47.25	47.07	47.36	42.87	35.80	53.29	60.07	57.53	54.44	51.36	51.39	47.57	50.67	51.47	38.63	972.00	1061.00	1009.00	850.00	787.00	919.00	938.00	917.00	770.00	652.00	48.156	44.07	55.338	47.946	935.8	839.2
R10090_24436.3	NM_016876.3	53356	156.70	160.93	177.01	133.56	144.61	179.82	183.92	157.20	149.77	131.07	171.81	181.46	199.83	164.19	170.19	195.58	185.86	168.17	179.78	141.43	2010.00	2054.00	2233.00	1641.00	1662.00	2239.00	2345.00	1948.00	1717.00	1526.00	154.562	160.356	177.496	174.164	1920	1955
R10090_64180.3	XM_006540631.4	14814	0.02	0	0	0	0.06	0	0.06	0.08	0.40	0.02	0.02	0	0	0	0.07	0	0.06	0.09	0.48	0.02	1.48	0	0	0	3.94	0	4.27	5.73	25.49	1.29	0.016	0.112	0.018	0.13	1.084	7.356
R10090_216377.1	NM_001360380.1	105559	0.40	1.01	1.13	0.81	1.54	0.82	0.47	1.22	0.62	0	0.44	1.14	1.28	1.00	1.82	0.89	0.48	1.31	0.75	0	26.93	67.55	75.69	52.24	93.78	53.47	31.43	79.22	37.67	0	0.978	0.626	1.136	0.686	63.238	40.358
R10090_42378.3	XM_006533320.4	24086	0	0	0.05	0	0	0	0.97	0	0	0	0	0	0.06	0	0	0	0.98	0	0	0	0	0	2.27	0	0	0	45.37	0	0	0	0.01	0.194	0.012	0.196	0.454	9.074
R10090_58985.1	XM_017315505.2	235956	0	0	0	0	0.59	0	0	0	0	0	0	0	0	0	0.70	0	0	0	0	0	0	0	0	0	24.11	0	0	0	0	0	0.118	0	0.14	0	4.822	0
R10090_44794.2	XM_011246888.2	225131	0	0	0.38	0.19	2.32	1.09	1.47	0.74	0	1.84	0	0	0.43	0.23	2.73	1.19	1.49	0.79	0	1.99	0	0	27.96	13.09	154.59	77.95	107.90	52.50	0	123.30	0.578	1.028	0.678	1.092	39.128	72.33
R10090_83069.1	NM_001146050.1	53415	0	0	0	1.87	0	0	0	4.21	0	0	0	0	0	2.30	0	0	0	4.50	0	0	0	0	0	29.63	0	0	0	67.24	0	0	0.374	0.842	0.46	0.9	5.926	13.448
R10090_217187.1	XM_030248454.1	21357	0	0	0	0	0.23	0	0	0	0	0	0	0	0	0	0.28	0	0	0	0	0	0	0	0	0	3.99	0	0	0	0	0	0.046	0	0.056	0	0.798	0
R10090_11754.2	XM_006522235.3	317717	2.51	1.50	1.05	1.13	1.08	1.82	1.40	1.23	0.48	1.42	2.75	1.69	1.18	1.39	1.27	1.98	1.41	1.31	0.58	1.53	68.47	40.83	28.42	29.54	26.64	48.25	38.02	32.40	11.82	35.26	1.454	1.27	1.656	1.362	38.78	33.15
R10090_65808.2	NM_178679.2	216049	2.20	1.56	1.68	1.08	1.05	1.34	1.46	1.52	2.28	1.03	2.41	1.76	1.90	1.33	1.24	1.45	1.48	1.63	2.74	1.11	140.00	99.00	107.00	66.00	61.00	83.00	93.00	94.00	131.00	60.00	1.514	1.526	1.728	1.682	94.6	92.2
R10090_97183.1	NM_001168657.1	216233	0	0.33	0	0	0.28	0	0.16	0	0	0.71	0	0.37	0	0	0.33	0	0.17	0	0	0.77	0	9.37	0	0	7.25	0	4.71	0	0	18.79	0.122	0.174	0.14	0.188	3.324	4.7
R10090_43362.2	NM_008980.2	19262	0	0	0	0.33	0	0	0	0	0	0	0	0	0	0.40	0	0	0	0	0	0	0	0	0	16.73	0	0	0	0	0	0	0.066	0	0.08	0	3.346	0
R10090_210242.1	XM_030243586.1	26457	0	0	0.20	0	0	0	0	0	0.37	0	0	0	0.22	0	0	0	0	0	0.44	0	0	0	9.61	0	0	0	0	0	16.16	0	0.04	0.074	0.044	0.088	1.922	3.232
R10090_219709.1	XM_030250895.1	226098	0	0.08	0.58	0.45	0.57	0	1.01	0	0	0.68	0	0.09	0.65	0.56	0.67	0	1.02	0	0	0.74	0	5.12	38.46	29.16	34.59	0	67.28	0	0	41.71	0.336	0.338	0.394	0.352	21.466	21.798
R10090_203271.1	XM_030246497.1	108011	0	0	0	0	0	0	0.16	0.27	0	0.41	0	0	0	0	0	0	0.16	0.29	0	0.44	0	0	0	0	0	0	14.57	24.18	0	34.80	0	0.168	0	0.178	0	14.71
R10090_4559.1	XM_017314833.2	77371	3.58	3.25	4.00	5.45	7.22	2.03	1.99	1.78	6.23	9.37	3.93	3.66	4.51	6.70	8.50	2.20	2.01	1.91	7.48	10.11	151.59	136.85	168.46	221.87	277.07	83.50	84.15	73.25	237.92	362.21	4.7	4.28	5.46	4.742	191.168	168.206
R10090_67913.1	XM_017315442.2	14007	1.12	1.13	0.85	0.58	0.76	0.71	0.10	0.35	0.75	0.20	1.23	1.27	0.96	0.71	0.90	0.77	0.10	0.37	0.89	0.22	156.61	157.55	118.88	78.39	97.51	96.43	14.42	47.60	94.49	25.75	0.888	0.422	1.014	0.47	121.788	55.738
R10090_51230.2	XM_011249104.3	380732	0	0.71	0	0	0	1.47	0.03	0.01	0	0	0	0.80	0	0	0	1.60	0.03	0.01	0	0	0	10.93	0	0	0	22.26	0.49	0.17	0	0	0.142	0.302	0.16	0.328	2.186	4.584
R10090_75183.2	NM_198108.2	226123	0.08	0.04	0.24	0.04	0.18	0.04	0.08	0.17	0.09	0	0.09	0.05	0.28	0.05	0.21	0.05	0.08	0.18	0.11	0	2.00	1.00	6.00	1.00	4.00	1.00	2.00	4.00	2.00	0	0.116	0.076	0.136	0.084	2.8	1.8
R10090_89725.2	NM_026785.2	68612	36.45	60.27	45.84	46.73	35.99	22.09	32.47	38.75	12.12	18.98	39.97	67.96	51.74	57.44	42.36	24.03	32.81	41.46	14.55	20.48	388.00	638.00	478.00	475.87	342.00	228.00	343.00	398.00	115.00	183.00	45.056	24.882	51.894	26.666	464.374	253.4
R10090_83428.1	XM_017321045.2	57080	0.37	0	0	0	0	0.18	0.12	0	0	0.14	0.41	0	0	0	0	0.19	0.12	0	0	0.15	18.52	0	0	0	0	8.55	6.14	0	0	6.15	0.074	0.088	0.082	0.092	3.704	4.168
R10090_37667.2	NM_001025587.2	75692	6.10	5.60	5.15	4.45	2.70	4.35	6.87	4.82	5.25	5.60	6.69	6.31	5.82	5.47	3.17	4.73	6.94	5.15	6.30	6.04	90.29	82.51	75.19	63.11	35.84	62.55	101.19	68.94	69.61	75.34	4.8	5.378	5.492	5.832	69.388	75.526
R10090_1459.2	NM_028004.2	22138	0.00	0.01	0.01	0.00	0.01	0.00	0.00	0.01	0.01	0.01	0.00	0.01	0.01	0.00	0.01	0.01	0.00	0.01	0.01	0.01	3.00	8.00	10.00	0.72	8.00	6.00	5.00	11.00	9.36	15.00	0.006	0.006	0.006	0.008	5.944	9.272
R10090_49036.1	NM_001271506.1	12916	0	0	0	0.30	0	0	0	0.18	0	0	0	0	0	0.37	0	0	0	0.19	0	0	0	0	0	11.48	0	0	0	6.73	0	0	0.06	0.036	0.074	0.038	2.296	1.346
R10090_24265.2	XM_006504766.3	77053	0	0.23	0	0	1.27	0	0	0.12	0	0.07	0	0.26	0	0	1.50	0	0	0.12	0	0.08	0	13.27	0	0	65.82	0	0	6.40	0	3.68	0.3	0.038	0.352	0.04	15.818	2.016
R10090_101663.2	NM_013471.2	11746	5.25	10.84	8.05	6.43	4.17	5.18	3.91	9.45	2.36	3.49	5.75	12.23	9.09	7.90	4.91	5.63	3.96	10.11	2.83	3.76	145.48	299.49	221.83	171.18	104.64	139.80	108.29	254.01	58.87	88.19	6.948	4.878	7.976	5.258	188.524	129.832
R10090_207445.1	NM_001361617.1	72144	0.94	1.33	0	0.17	1.53	0.40	0.18	0.56	0.64	0	1.04	1.50	0	0.20	1.80	0.43	0.18	0.60	0.76	0	59.36	83.38	0	10.02	87.45	24.35	11.41	34.02	36.08	0	0.794	0.356	0.908	0.394	48.042	21.172
R10090_209427.1	XM_030242516.1	233871	0	0	0.67	0	0	0	0	0	0	0	0	0	0.75	0	0	0	0	0	0	0	0	0	86.07	0	0	0	0	0	0	0	0.134	0	0.15	0	17.214	0
R10090_219791.1	NM_001362410.1	192236	0	0	0	0	2.97	1.36	0.32	0	0	0	0	0	0	0	3.50	1.48	0.33	0	0	0	0	0	0	0	122.86	60.21	14.75	0	0	0	0.594	0.336	0.7	0.362	24.572	14.992
R10090_87694.1	NM_001243968.1	22192	31.45	16.08	18.43	31.56	32.68	29.65	17.08	34.91	33.25	26.79	34.48	18.13	20.80	38.79	38.46	32.25	17.26	37.34	39.92	28.91	374.34	190.37	215.40	359.62	348.04	342.41	201.97	401.22	353.39	289.26	26.04	28.336	30.132	31.136	297.554	317.65
R10090_65295.3	XM_006508130.3	67420	0.46	3.02	0	0.82	2.21	0	1.03	0.20	0	0.38	0.50	3.40	0	1.01	2.60	0	1.05	0.22	0	0.41	29.33	193.30	0	50.82	129.14	0	66.45	12.75	0	22.53	1.302	0.322	1.502	0.336	80.518	20.346
R10090_202944.1	XM_030247114.1	13046	0	1.20	0.65	0.31	0	1.10	0.32	0.36	0	0.58	0	1.36	0.73	0.38	0	1.19	0.32	0.39	0	0.63	0	143.27	77.69	35.55	0	127.71	38.41	41.87	0	63.97	0.432	0.472	0.494	0.506	51.302	54.392
R10090_73638.1	NM_133807.2	98238	25.97	31.01	30.71	32.72	31.41	24.75	25.73	28.23	22.33	29.21	28.47	34.96	34.67	40.23	36.96	26.92	26.00	30.20	26.80	31.51	1064.00	1266.00	1253.00	1289.00	1167.00	988.00	1053.00	1122.00	825.00	1093.00	30.364	26.05	35.058	28.286	1207.8	1016.2
R10090_70443.2	NM_001277286.2	11733	0	0.08	0	0	0	0	0	0	0	0	0	0.09	0	0	0	0	0	0	0	0	0	9.73	0	0	0	0	0	0	0	0	0.016	0	0.018	0	1.946	0
R10090_100085.3	XM_006516087.4	52708	1.86	2.93	1.46	1.97	2.36	0.87	1.41	1.58	1.39	3.40	2.04	3.31	1.65	2.42	2.78	0.94	1.43	1.69	1.66	3.67	66.73	104.95	52.13	67.88	76.90	30.39	50.63	54.98	44.91	111.42	2.116	1.73	2.44	1.878	73.718	58.466
R10090_49759.3	XM_006496109.4	381260	0.03	0	0.03	0	0	0	0	0	0	0.07	0.03	0	0.03	0	0	0	0	0	0	0.07	1.00	0	0.95	0	0	0	0	0	0	2.00	0.012	0.014	0.012	0.014	0.39	0.4
R10090_68552.3	XM_006524651.4	56055	0.92	0	0	0	1.27	0.40	0	0	1.00	0.62	1.01	0	0	0	1.50	0.44	0	0	1.20	0.67	38.98	0	0	0	48.82	16.60	0	0	38.06	23.93	0.438	0.404	0.502	0.462	17.56	15.718
R10090_87861.1	XM_017316080.2	17354	0.09	0	0.16	0	0.31	0	0	0	0	0.14	0.10	0	0.19	0	0.37	0	0	0	0	0.15	6.58	0	11.53	0	19.90	0	0	0	0	8.84	0.112	0.028	0.132	0.03	7.602	1.768
R10090_94993.2	XM_011248268.3	109136	0	0	0.03	0	0.03	0	0	0	0	0	0	0	0.03	0	0.03	0	0	0	0	0	0	0	6.12	0	5.19	0	0	0	0	0	0.012	0	0.012	0	2.262	0
R10090_36891.2	NM_031884.2	27409	0.03	0.06	0	0.03	0.03	0	0.03	0.03	0.10	0.22	0.03	0.07	0	0.04	0.04	0	0.03	0.03	0.12	0.24	1.00	2.00	0	1.00	1.00	0	1.00	1.00	3.00	7.00	0.03	0.076	0.036	0.084	1	2.4
R10090_27987.3	XM_006539577.4	170770	2.18	3.45	2.52	2.52	1.50	5.13	2.97	1.66	1.37	2.53	2.39	3.89	2.84	3.10	1.76	5.58	3.00	1.77	1.64	2.73	48.60	76.62	55.74	54.00	30.21	111.49	66.10	35.81	27.40	51.54	2.434	2.732	2.796	2.944	53.034	58.468
R10090_201535.1	XM_030252162.1	18484	0.08	0.03	0.03	0.08	0	0	0.02	0.11	0.05	0.17	0.08	0.03	0.03	0.10	0	0	0.02	0.12	0.06	0.19	6.37	2.43	2.33	6.73	0	0	2.00	9.25	3.79	13.06	0.044	0.07	0.048	0.078	3.572	5.62
R10090_32226.3	NM_198322.3	212569	1.86	1.56	1.44	0.92	0.94	2.60	1.47	2.20	1.05	0.73	2.04	1.76	1.63	1.13	1.11	2.83	1.48	2.36	1.26	0.79	61.00	51.00	47.00	29.00	28.00	83.00	48.00	70.00	31.00	22.00	1.344	1.61	1.534	1.744	43.2	50.8
R10090_209592.1	NM_001360164.1	22276	0	0	0	0.09	0.20	0	0	0	0	0	0	0	0	0.12	0.23	0	0	0	0	0	0	0	0	2.81	5.63	0	0	0	0	0	0.058	0	0.07	0	1.688	0
R10090_93779.1	XM_017319427.2	109676	0	0	0.02	0	0	0	0	0	0	0	0	0	0.02	0	0	0	0	0	0	0	0	0	5.07	0	0	0	0	0	0	0	0.004	0	0.004	0	1.014	0
R10090_19763.3	XM_006495798.4	19243	1.44	1.41	1.18	10.35	9.98	0.67	1.66	0.95	5.31	10.69	1.58	1.60	1.33	12.72	11.74	0.73	1.68	1.01	6.37	11.54	91.72	89.56	74.87	632.01	575.76	41.76	105.44	58.28	304.36	620.81	4.872	3.856	5.794	4.266	292.784	226.13
R10090_207141.1	NM_001356600.1	21343	1.57	0.82	0	0.33	0	1.23	0.82	0	0.24	0.74	1.72	0.93	0	0.41	0	1.34	0.83	0	0.29	0.80	53.78	28.03	0	10.88	0	41.08	28.11	0	7.56	23.07	0.544	0.606	0.612	0.652	18.538	19.964
R10090_89290.2	XM_006540056.2	319430	0	0	0.24	0	0.21	0.46	0	0.25	0.16	0.09	0	0	0.27	0	0.25	0.50	0	0.27	0.20	0.10	0	0	7.20	0	5.92	13.76	0	7.52	4.48	2.50	0.09	0.192	0.104	0.214	2.624	5.652
R10090_102465.2	XM_011247094.3	67105	1.52	2.29	3.06	2.46	1.70	4.83	4.56	3.38	3.00	2.76	1.67	2.59	3.45	3.02	2.01	5.25	4.61	3.62	3.60	2.98	29.40	44.20	58.57	45.65	29.73	90.85	88.02	63.35	52.12	48.69	2.206	3.706	2.548	4.012	41.51	68.606
R10090_213428.1	XM_030245533.1	13855	0.06	0.00	0	0	0.05	0	0	0.28	0	0	0.07	0.01	0	0	0.06	0	0	0.30	0	0	4.12	0.31	0	0	3.01	0	0	17.91	0	0	0.022	0.056	0.028	0.06	1.488	3.582
R10090_69494.2	NM_001252503.2	216549	0.29	0.26	0.68	0.87	0.96	0.23	0.27	0.45	0.25	0.63	0.31	0.29	0.77	1.07	1.13	0.25	0.28	0.48	0.30	0.68	16.27	14.53	38.73	47.58	49.65	12.72	15.62	24.65	12.88	33.00	0.612	0.366	0.714	0.398	33.352	19.774
R10090_60275.3	XM_006498926.4	18769	0	0.33	1.07	0.33	0	1.25	0.26	0	0.25	0.47	0	0.37	1.21	0.41	0	1.36	0.26	0	0.30	0.50	0	5.54	17.93	5.42	0	20.59	4.38	0	3.73	7.17	0.346	0.446	0.398	0.484	5.778	7.174
R10090_65024.1	XM_017321659.2	330409	0.14	0	0	0.10	0	0	0.06	0.09	0.14	0	0.15	0	0	0.12	0	0	0.06	0.10	0.17	0	12.61	0	0	8.85	0	0	5.63	7.99	11.71	0	0.048	0.058	0.054	0.066	4.292	5.066
R10090_51510.2	NM_026763.2	68553	0	0.01	0.02	0.02	0	0	0	0	0	0	0	0.01	0.02	0.02	0	0	0	0	0	0	0	1.00	2.00	2.00	0	0	0	0	0	0	0.01	0	0.01	0	1	0
R10090_205373.1	XM_030253199.1	140546	1.25	1.03	2.02	1.00	0	1.01	0	0.43	0	0	1.37	1.17	2.28	1.23	0	1.10	0	0.46	0	0	27.90	23.05	44.74	21.44	0	22.06	0	9.28	0	0	1.06	0.288	1.21	0.312	23.426	6.268
R10090_5019.3	NM_178936.4	99887	0	0.16	0	0	0	0	0	0	0	0	0	0.18	0	0	0	0	0	0	0	0	0	15.34	0	0	0	0	0	0	0	0	0.032	0	0.036	0	3.068	0
R10090_202745.1	XM_030251842.1	407823	0.01	0.45	0	0	0	0	0	0	0	0.38	0.01	0.51	0	0	0	0	0	0	0	0.41	0.88	58.19	0	0	0	0	0	0	0	44.42	0.092	0.076	0.104	0.082	11.814	8.884
R10090_81520.2	NM_146222.2	235184	8.02	7.93	8.33	7.07	6.60	7.71	7.30	6.78	7.79	5.70	8.79	8.94	9.40	8.69	7.76	8.38	7.38	7.25	9.35	6.15	261.11	257.12	269.69	221.19	194.51	244.43	237.27	213.96	228.38	169.41	7.59	7.056	8.716	7.702	240.724	218.69
R10090_215580.1	XM_030247381.1	67392	0.35	0.46	0.49	0.89	0.17	0.15	0.25	0.32	0.56	0.32	0.39	0.51	0.55	1.10	0.20	0.16	0.25	0.34	0.67	0.35	21.25	27.48	29.36	51.93	9.41	8.61	14.92	18.48	30.33	17.86	0.472	0.32	0.55	0.354	27.886	18.04
R10090_48853.2	XM_011241166.3	11941	0	0	0	0	0	0	0.05	0.02	0	0	0	0	0	0	0	0	0.05	0.02	0	0	0	0	0	0	0	0	5.00	2.00	0	0	0	0.014	0	0.014	0	1.4
R10090_92810.1	NM_001170960.1	68857	0	0	0	0.13	0.08	0	0	0.07	0.26	0.18	0	0	0	0.16	0.10	0	0	0.07	0.31	0.19	0	0	0	5.26	3.15	0	0	2.75	9.52	6.63	0.042	0.102	0.052	0.114	1.682	3.78
R10090_95808.2	XM_006509647.3	234373	0.61	0.39	0.20	1.66	0.88	0.50	0.20	0.95	0.76	0.70	0.67	0.44	0.23	2.04	1.03	0.55	0.20	1.02	0.91	0.75	43.25	27.76	14.23	113.39	56.53	34.84	13.94	65.53	48.53	45.28	0.748	0.622	0.882	0.686	51.032	41.624
R10090_69229.4	NM_023585.4	70620	0.15	0	0.14	0.20	0	0.13	0.04	0.24	0.06	0.04	0.16	0	0.16	0.25	0	0.14	0.04	0.25	0.07	0.05	13.19	0	12.49	17.50	0	11.58	3.49	20.53	4.99	3.53	0.098	0.102	0.114	0.11	8.636	8.824
R10090_81435.3	XM_006507889.4	26939	6.44	3.53	3.34	2.21	3.49	2.08	4.37	3.68	6.42	4.45	7.06	3.98	3.77	2.72	4.11	2.26	4.41	3.94	7.70	4.81	281.52	153.70	145.42	92.96	138.41	88.62	190.61	156.06	253.08	177.87	3.802	4.2	4.328	4.624	162.402	173.248
R10090_28777.3	XM_006524715.4	57773	0	0	0.16	0	0	0	0	0	0	0	0	0	0.18	0	0	0	0	0	0	0	0	0	10.31	0	0	0	0	0	0	0	0.032	0	0.036	0	2.062	0
R10090_22354.3	XM_006511854.4	76500	0	0.54	0	0	0	0	0	0	0	0	0	0.61	0	0	0	0	0	0	0	0	0	9.94	0	0	0	0	0	0	0	0	0.108	0	0.122	0	1.988	0
R10090_31460.2	NM_025408.3	66190	2.61	2.19	2.37	2.67	1.39	2.78	3.29	4.58	0.50	0.93	2.87	2.47	2.68	3.28	1.63	3.02	3.33	4.89	0.60	1.01	152.47	127.29	138.00	149.59	73.45	158.03	191.91	259.02	26.31	49.84	2.246	2.416	2.586	2.57	128.16	137.022
R10090_213278.1	XM_030245759.1	213084	0	0	0	0.07	0	0	0	0	0	0	0	0	0	0.09	0	0	0	0	0	0	0	0	0	3.23	0	0	0	0	0	0	0.014	0	0.018	0	0.646	0
R10090_206484.1	NM_001359350.1	69162	0	0	0	0	0	0	0	1.08	0	0	0	0	0	0	0	0	0	1.15	0	0	0	0	0	0	0	0	0	64.01	0	0	0	0.216	0	0.23	0	12.802
R10090_92430.1	NM_001102582.1	632671	0	0	0.03	0	0	0	0	0	0	0	0	0	0.03	0	0	0	0	0	0	0	0	0	1.00	0	0	0	0	0	0	0	0.006	0	0.006	0	0.2	0
R10090_64071.1	XM_017318427.2	18679	2.83	3.35	2.85	4.18	3.95	2.75	2.96	3.24	4.09	3.82	3.11	3.78	3.22	5.14	4.64	3.00	2.99	3.47	4.91	4.13	458.09	540.40	460.81	650.49	580.78	434.39	479.27	508.71	597.70	565.93	3.432	3.372	3.978	3.7	538.114	517.2
R10090_966.2	XM_011244282.3	14756	0	0.08	0.03	0	0	0	0	0.03	0	0.03	0	0.09	0.03	0	0	0	0	0.03	0	0.03	0	3.00	1.00	0	0	0	0	1.00	0	1.00	0.022	0.012	0.024	0.012	0.8	0.4
R10090_58653.2	NM_016852.3	22378	130.66	122.45	142.97	122.36	128.36	134.41	123.01	137.36	92.50	108.62	143.26	138.07	161.40	150.42	151.06	146.19	124.31	146.95	111.04	117.20	3258.52	3041.87	3538.03	2930.54	2892.69	3262.36	3059.81	3319.14	2075.20	2469.78	129.36	119.18	148.842	129.138	3132.33	2837.258
R10090_78380.1	XM_017315174.2	68734	0.93	0.03	1.26	2.86	0	0.12	0	1.43	0	0	1.01	0.03	1.43	3.51	0	0.14	0	1.53	0	0	61.08	1.79	83.27	181.31	0	8.03	0	91.32	0	0	1.016	0.31	1.196	0.334	65.49	19.87
R10090_208410.1	XM_030242779.1	53609	0	0.82	0.50	0	0.36	0	1.14	0	1.10	0	0	0.93	0.56	0	0.42	0	1.16	0	1.32	0	0	25.57	15.46	0	10.14	0	35.68	0	30.99	0	0.336	0.448	0.382	0.496	10.234	13.334
R10090_14468.3	NM_026574.4	68142	13.97	14.12	14.96	14.49	16.71	12.89	12.06	13.79	18.35	17.17	15.32	15.92	16.88	17.82	19.67	14.02	12.19	14.75	22.03	18.53	1356.04	1366.42	1450.56	1354.00	1475.59	1220.00	1171.17	1300.00	1610.50	1525.29	14.85	14.852	17.122	16.304	1400.522	1365.392
R10090_100638.1	XM_006503962.1	245945	0	0.24	0	0.47	0.13	0.22	0	0.23	0.15	0.07	0	0.27	0	0.58	0.15	0.24	0	0.25	0.18	0.07	0	16.82	0	32.04	8.20	15.29	0	15.90	9.35	4.40	0.168	0.134	0.2	0.148	11.412	8.988
R10090_93086.3	XM_006499876.4	435684	0	0	0	0	0	0	0.03	0	0	0	0	0	0	0	0	0	0.03	0	0	0	0	0	0	0	0	0	0.66	0	0	0	0	0.006	0	0.006	0	0.132
R10090_206039.1	NM_001368661.1	19181	45.51	48.06	42.78	33.91	30.99	51.74	51.80	42.00	36.04	25.14	49.90	54.19	48.29	41.69	36.47	56.27	52.34	44.94	43.27	27.13	863.00	907.51	802.52	617.00	529.54	954.00	978.52	771.00	613.52	434.00	40.25	41.344	46.108	44.79	743.914	750.208
R10090_71713.1	XM_017316888.2	17250	0.17	0.11	0.13	0.13	0.12	0	0.05	0.16	0.29	0.24	0.19	0.12	0.14	0.16	0.14	0	0.05	0.17	0.35	0.26	6.39	4.07	4.75	4.61	3.90	0	1.96	5.79	9.78	8.25	0.132	0.148	0.15	0.166	4.744	5.156
R10090_53331.3	XM_006509903.4	102580	0.63	0.84	0.26	0	0.55	1.52	2.33	1.12	0	0	0.69	0.95	0.29	0	0.65	1.66	2.36	1.20	0	0	24.99	33.28	10.18	0	19.98	59.13	92.82	43.21	0	0	0.456	0.994	0.516	1.044	17.686	39.032
R10090_43078.1	NM_001177901.1	101023	2.31	4.86	3.23	4.80	2.78	2.59	1.84	5.22	4.59	3.27	2.53	5.47	3.64	5.90	3.27	2.81	1.86	5.58	5.51	3.52	71.88	150.46	99.78	143.36	78.29	78.38	57.15	157.30	128.60	92.71	3.596	3.502	4.162	3.856	108.754	102.828
R10090_30524.1	XM_017319029.2	327655	0	0	0	0	0.03	0	0.03	0.07	0.04	0	0	0	0	0	0.04	0	0.03	0.07	0.05	0	0	0	0	0	2.33	0	2.62	5.41	2.84	0	0.006	0.028	0.008	0.03	0.466	2.174
R10090_77202.1	NM_001160182.1	240832	0	3.94	0	0	0	0	0	0	0	0	0	4.45	0	0	0	0	0	0	0	0	0	144.88	0	0	0	0	0	0	0	0	0.788	0	0.89	0	28.976	0
R10090_97701.2	NM_146134.2	226548	2.18	1.98	1.96	2.41	1.94	1.93	1.54	2.21	2.06	1.65	2.39	2.24	2.21	2.97	2.29	2.10	1.56	2.36	2.47	1.78	90.81	82.50	81.38	96.83	73.55	78.68	64.32	89.37	77.38	62.77	2.094	1.878	2.42	2.054	85.014	74.504
R10090_31722.1	NM_001081655.1	629378	0.12	0.17	0.25	0.28	0.24	0.15	0.15	0.18	0.19	0.21	0.13	0.19	0.28	0.34	0.29	0.16	0.15	0.19	0.23	0.23	5.00	7.00	10.00	11.00	9.00	6.00	6.00	7.00	7.00	8.00	0.212	0.176	0.246	0.192	8.4	6.8
R10090_57582.1	XM_017312547.2	12398	0	0.23	0.04	0.05	0	0	0	0	0	0.05	0	0.26	0.05	0.06	0	0	0	0	0	0.05	0	29.03	5.38	5.85	0	0	0	0	0	5.42	0.064	0.01	0.074	0.01	8.052	1.084
R10090_12686.3	NM_175111.3	66667	0.69	0.57	0.35	0.38	0.08	0.34	0.91	0.44	0.61	0.17	0.76	0.64	0.40	0.47	0.10	0.37	0.92	0.47	0.73	0.19	47.79	39.30	24.40	25.52	5.32	22.86	63.17	29.39	38.09	10.92	0.414	0.494	0.474	0.536	28.466	32.886
R10090_93447.2	XM_006520842.2	223774	0	0	0.47	0.24	0	0.50	1.81	0	0.30	0	0	0	0.53	0.29	0	0.54	1.83	0	0.36	0	0	0	15.59	7.62	0	16.05	60.12	0	9.06	0	0.142	0.522	0.164	0.546	4.642	17.046
R10090_88408.1	NM_001033600.1	50790	0.47	1.06	1.39	1.52	1.04	1.18	0.24	0.83	1.37	1.41	0.52	1.19	1.57	1.87	1.22	1.29	0.25	0.89	1.65	1.53	35.62	79.37	104.61	109.91	70.95	86.92	18.44	60.93	93.52	97.34	1.096	1.006	1.274	1.122	80.092	71.43
R10090_216487.1	NM_001357631.1	30945	0.30	0	0.58	0.83	0.77	0	0	1.12	0.62	0.87	0.33	0	0.65	1.01	0.91	0	0	1.20	0.74	0.94	17.37	0	33.62	46.23	40.85	0	0	63.25	32.52	46.47	0.496	0.522	0.58	0.576	27.614	28.448
R10090_87801.2	NM_145962.2	211347	5.37	5.36	5.57	6.49	6.71	4.89	3.84	5.32	6.46	6.02	5.89	6.05	6.29	7.98	7.90	5.32	3.88	5.69	7.75	6.50	608.00	605.00	630.00	707.00	691.00	540.00	435.00	585.00	661.00	624.00	5.9	5.306	6.822	5.828	648.2	569
R10090_102704.4	NM_172749.4	233905	11.01	10.44	7.21	10.47	9.46	4.39	7.33	7.42	10.95	11.20	12.07	11.77	8.14	12.87	11.13	4.78	7.40	7.94	13.14	12.09	1061.06	1002.97	693.89	971.08	829.07	412.69	705.95	694.44	953.85	987.57	9.718	8.258	11.196	9.07	911.614	750.9
R10090_52688.1	XM_011246285.1	13823	0	0	0.18	0.11	0	0	0	0.18	0	0	0	0	0.20	0.14	0	0	0	0.19	0	0	0	0	10.91	6.54	0	0	0	10.64	0	0	0.058	0.036	0.068	0.038	3.49	2.128
R10090_22433.3	XM_006505987.4	232227	0.83	1.79	1.02	1.33	1.16	1.38	1.20	1.29	0.64	0	0.91	2.01	1.15	1.64	1.37	1.50	1.21	1.38	0.77	0	85.29	182.60	104.87	131.66	108.33	138.08	123.03	128.44	59.68	0	1.226	0.902	1.416	0.972	122.55	89.846
R10090_29456.3	XM_006501526.4	26422	0	0	0.04	0.02	0	0	0	0	0	0	0	0	0.04	0.02	0	0	0	0	0	0	0	0	4.00	2.00	0	0	0	0	0	0	0.012	0	0.012	0	1.2	0
R10090_44789.3	NM_026318.3	67693	124.80	116.13	106.89	81.27	71.56	120.91	113.29	101.80	83.05	52.36	136.83	130.95	120.66	99.91	84.21	131.51	114.49	108.90	99.69	56.50	678.00	626.00	557.00	420.00	340.00	633.00	606.00	530.00	396.00	255.00	100.13	94.282	114.512	102.218	524.2	484
R10090_77197.3	XM_006507735.4	233877	0.68	0.53	0.19	0.89	0.20	0.46	0.18	0.42	1.06	1.28	0.75	0.60	0.21	1.10	0.23	0.51	0.18	0.45	1.27	1.39	12.53	9.72	3.41	15.69	3.27	8.28	3.33	7.47	17.44	21.44	0.498	0.68	0.578	0.76	8.924	11.592
R10090_43101.1	NM_001113573.1	67382	9.06	10.23	10.55	5.77	4.73	9.66	7.11	8.87	5.84	4.40	9.94	11.53	11.91	7.09	5.57	10.51	7.18	9.49	7.01	4.75	721.47	811.23	838.27	441.58	342.42	749.64	565.66	685.57	419.79	320.45	8.068	7.176	9.208	7.788	630.994	548.222
R10090_46205.2	NM_001077267.2	11991	8.27	4.98	4.05	4.75	5.36	4.22	3.16	3.91	4.97	3.83	9.07	5.62	4.57	5.84	6.31	4.58	3.19	4.18	5.97	4.13	836.37	502.12	408.73	462.13	493.47	415.60	319.52	383.68	454.39	354.40	5.482	4.018	6.282	4.41	540.564	385.518
R10090_84662.1	XM_006498796.1	16328	0	0	0	0	0	1.04	0	0	0	0	0	0	0	0	0	1.13	0	0	0	0	0	0	0	0	0	126.50	0	0	0	0	0	0.208	0	0.226	0	25.3
R10090_71163.2	XM_006495961.3	22779	0	0	0	0.38	0	0	0	0	0.26	0	0	0	0	0.47	0	0	0	0	0.31	0	0	0	0	52.39	0	0	0	0	32.97	0	0.076	0.052	0.094	0.062	10.478	6.594
R10090_212200.1	XM_030245187.1	56709	6.56	7.25	9.99	11.60	12.23	7.77	7.26	12.53	13.58	13.84	7.19	8.18	11.27	14.25	14.40	8.45	7.33	13.40	16.30	14.93	293.92	323.75	445.75	499.46	497.14	339.21	324.71	544.43	548.69	566.38	9.526	10.996	11.058	12.082	412.004	464.684
R10090_18359.3	NM_020002.3	56739	0	1.02	0.32	0.55	0.70	0.83	0.77	0.79	0.47	0.46	0	1.15	0.36	0.67	0.82	0.90	0.78	0.85	0.56	0.50	0	29.00	9.00	15.00	18.00	23.00	22.00	22.00	12.00	12.00	0.518	0.664	0.6	0.718	14.2	18.2
R10090_103874.3	XM_006496502.4	381287	0	0	0	0	0	0	0.25	0	0	0	0	0	0	0	0	0	0.25	0	0	0	0	0	0	0	0	0	4.83	0	0	0	0	0.05	0	0.05	0	0.966
R10090_42833.1	XM_017319570.2	23897	0.31	0	0	0	0	0	0	0	0	0	0.34	0	0	0	0	0	0	0	0	0	4.79	0	0	0	0	0	0	0	0	0	0.062	0	0.068	0	0.958	0
R10090_98002.1	XM_017321490.2	211651	0	0	0	0	0.14	0.03	0	0	0	0	0	0	0	0	0.16	0.03	0	0	0	0	0	0	0	0	10.15	2.06	0	0	0	0	0.028	0.006	0.032	0.006	2.03	0.412
R10090_76925.2	NM_001081239.2	232801	0.57	0.62	0.50	0.19	0	0.87	2.07	1.78	0	0.56	0.63	0.70	0.57	0.24	0	0.95	2.09	1.90	0	0.60	16.81	18.29	14.72	5.41	0	24.96	60.76	50.71	0	15.00	0.376	1.056	0.428	1.108	11.046	30.286
R10090_214626.1	NM_001331162.1	66266	0.69	0.56	0.52	0.44	0.18	0	0.28	0.15	1.09	0.53	0.75	0.63	0.59	0.54	0.22	0	0.28	0.16	1.31	0.57	41.80	34.09	31.85	25.86	10.16	0	16.85	8.68	60.22	29.43	0.478	0.41	0.546	0.464	28.752	23.036
R10090_46208.2	XM_006495535.3	319263	0.10	0.08	0.20	0.03	0.08	0.05	0	0.07	0.24	0.25	0.11	0.09	0.23	0.03	0.09	0.06	0	0.07	0.28	0.27	10.39	8.40	20.96	2.80	7.70	5.53	0	6.67	22.49	24.42	0.098	0.122	0.11	0.136	10.05	11.822
R10090_206880.1	NM_001359221.1	56430	0.85	0.60	0.74	1.13	0.36	0.41	0.22	0.49	0.77	1.57	0.93	0.67	0.83	1.38	0.42	0.44	0.22	0.52	0.92	1.70	72.88	50.95	63.28	92.93	27.99	34.06	18.45	40.66	59.60	123.42	0.736	0.692	0.846	0.76	61.606	55.238
R10090_24353.3	XM_006513384.4	19344	3.73	3.53	4.39	3.27	2.78	8.71	3.46	6.48	3.39	1.86	4.09	3.98	4.96	4.03	3.27	9.48	3.49	6.93	4.07	2.00	184.44	173.60	216.37	155.52	124.54	419.36	170.57	310.52	151.00	83.74	3.54	4.78	4.066	5.194	170.894	227.038
R10090_37171.3	XM_006539486.4	12039	0.26	0.82	0.33	0.64	0.17	0.17	0.33	1.67	0.16	0.33	0.29	0.93	0.38	0.79	0.20	0.19	0.33	1.79	0.20	0.35	6.26	19.42	7.85	14.65	3.65	4.03	7.82	38.38	3.48	7.09	0.444	0.532	0.518	0.572	10.366	12.16
R10090_52856.1	NM_001083917.1	235281	0	0	0	0	0	0.09	0.00	0.08	0	0	0	0	0	0	0	0.10	0.00	0.09	0	0	0	0	0	0	0	5.71	0.02	5.00	0	0	0	0.034	0	0.038	0	2.146
R10090_207500.1	NM_001362062.1	69228	0.24	0.18	0	0.27	0.08	0	0	0	0.35	0	0.27	0.20	0	0.33	0.09	0	0	0	0.42	0	12.86	9.50	0	13.50	3.77	0	0	0	16.73	0	0.154	0.07	0.178	0.084	7.926	3.346
R10090_50732.1	NM_001272091.1	71767	0.31	0.37	0.28	1.79	1.71	0.47	1.02	0.73	0.50	2.91	0.34	0.42	0.31	2.21	2.01	0.51	1.03	0.78	0.60	3.14	9.31	11.12	8.35	52.00	46.65	13.90	30.67	21.39	13.61	80.02	0.892	1.126	1.058	1.212	25.486	31.918
R10090_89917.3	NM_013787.3	27401	1.68	1.60	2.14	1.48	1.64	1.99	3.01	2.61	0.99	1.21	1.84	1.81	2.41	1.82	1.93	2.16	3.04	2.79	1.19	1.31	79.00	75.00	100.00	67.00	70.00	91.00	141.00	119.00	42.07	52.00	1.708	1.962	1.962	2.098	78.2	89.014
R10090_84905.3	XM_006524089.4	224650	0.19	0.08	0.28	0.22	0.21	0.04	0.05	0.37	0.16	0.26	0.21	0.09	0.32	0.27	0.24	0.05	0.05	0.40	0.19	0.28	26.04	10.91	38.59	29.28	25.98	5.71	6.50	49.40	19.49	32.41	0.196	0.176	0.226	0.194	26.16	22.702
R10090_14984.2	NM_001253709.2	56758	13.51	10.90	11.51	12.37	11.04	11.72	11.90	12.51	17.14	12.92	14.81	12.29	13.00	15.21	12.99	12.74	12.03	13.38	20.57	13.94	912.39	733.96	776.09	804.00	677.41	771.38	803.73	819.89	1045.68	798.05	11.866	13.238	13.66	14.532	780.77	847.746
R10090_5114.2	XM_006529646.3	269116	0	0	0	0.00	0	0.01	0	0	0	0	0	0	0	0.00	0	0.01	0	0	0	0	0	0	0	0.51	0	1.35	0	0	0	0	0	0.002	0	0.002	0.102	0.27
R10090_215453.1	NM_001347581.1	17260	0.15	0.29	0.40	0.40	0.33	0.25	0.17	0.33	0	0	0.17	0.33	0.45	0.50	0.38	0.27	0.18	0.35	0	0	14.61	27.57	37.72	37.04	28.13	22.96	16.51	30.39	0	0	0.314	0.15	0.366	0.16	29.014	13.972
R10090_213967.1	XM_030246260.1	68106	0.92	0.81	1.92	0.34	0.63	0.85	0.55	0.45	0.77	0.68	1.00	0.91	2.16	0.42	0.74	0.92	0.55	0.48	0.92	0.74	20.14	17.77	41.82	7.21	12.55	18.09	12.05	9.61	15.16	13.69	0.924	0.66	1.046	0.722	19.898	13.72
R10090_95794.1	NM_027921.1	71781	0.03	0	0	0.05	0	0.01	0	0	0	0	0.03	0	0	0.06	0	0.01	0	0	0	0	1.00	0	0	1.69	0	0.37	0	0	0	0	0.016	0.002	0.018	0.002	0.538	0.074
R10090_203031.1	NM_001346704.1	192285	0.21	0	0.46	0	0	0.17	0	0	0	0	0.23	0	0.52	0	0	0.18	0	0	0	0	20.74	0	46.30	0	0	16.43	0	0	0	0	0.134	0.034	0.15	0.036	13.408	3.286
R10090_202354.1	NM_001368624.1	11305	17.98	22.24	17.34	16.32	18.65	19.94	15.50	17.62	12.75	14.78	19.72	25.08	19.58	20.07	21.95	21.68	15.67	18.85	15.31	15.95	2257.66	2783.20	2176.55	1972.30	2130.64	2441.08	1946.43	2148.28	1448.10	1697.74	18.506	16.118	21.28	17.492	2264.07	1936.326
R10090_79872.2	NM_145561.2	231382	0	0	0	0	0	0	0	0	0	0.08	0	0	0	0	0	0	0	0	0	0.08	0	0	0	0	0	0	0	0	0	2.00	0	0.016	0	0.016	0	0.4
R10090_40312.1	NM_001271580.1	74644	1.92	3.80	2.47	3.52	2.80	1.98	1.16	2.44	0.96	0.54	2.10	4.28	2.79	4.33	3.30	2.15	1.17	2.61	1.15	0.58	41.50	81.85	53.00	73.12	54.71	41.68	25.00	51.10	18.62	10.59	2.902	1.416	3.36	1.532	60.836	29.398
R10090_5714.2	XM_006496093.3	329178	0	0	0.00	0	0	0	0	0	0	0	0	0	0.01	0	0	0	0	0	0	0	0	0	0.99	0	0	0	0	0	0	0	0	0	0.002	0	0.198	0
R10090_24953.2	XM_006516806.3	94246	0.11	0	0.57	0.59	0.16	0.12	0	0	0.16	0.15	0.13	0	0.64	0.72	0.18	0.13	0	0	0.19	0.17	10.82	0	53.32	53.43	13.34	11.22	0	0	13.34	13.29	0.286	0.086	0.334	0.098	26.182	7.57
R10090_207226.1	NM_001370826.1	330230	0	0	0.06	0.18	0.09	0.09	0.09	0	0.10	0.11	0	0	0.07	0.22	0.11	0.10	0.09	0	0.11	0.12	0	0	3.00	8.00	3.88	4.00	4.00	0	4.00	4.87	0.066	0.078	0.08	0.084	2.976	3.374
R10090_214537.1	XM_030246951.1	73389	0.09	1.85	3.68	11.79	8.01	2.41	0	7.81	1.41	8.01	0.10	2.09	4.15	14.49	9.42	2.62	0	8.36	1.69	8.65	3.54	71.44	141.89	439.09	281.21	91.06	0	293.53	49.21	283.52	5.084	3.928	6.05	4.264	187.434	143.464
R10090_8015.3	XM_006512050.4	22221	0.01	0	0.01	0	0	0.00	0	1.25	0	0	0.01	0	0.01	0	0	0.00	0	1.34	0	0	0.46	0	0.70	0	0	0.13	0	64.06	0	0	0.004	0.25	0.004	0.268	0.232	12.838
R10090_206697.1	XM_030254582.1	320916	0	0	0	0	0	0	0	0	0	0.15	0	0	0	0	0	0	0	0	0	0.16	0	0	0	0	0	0	0	0	0	9.50	0	0.03	0	0.032	0	1.9
R10090_72242.3	NM_173765.3	231326	1.92	2.04	1.52	1.49	0.62	1.59	1.40	1.96	2.18	1.30	2.10	2.30	1.71	1.83	0.73	1.73	1.42	2.10	2.61	1.41	104.75	111.34	82.84	78.19	30.77	84.68	76.61	104.23	107.49	65.18	1.518	1.686	1.734	1.854	81.578	87.638
R10090_54857.1	XM_017316639.2	270328	0	0	0	0	0	0	0	0	0.10	0	0	0	0	0	0	0	0	0	0.12	0	0	0	0	0	0	0	0	0	4.00	0	0	0.02	0	0.024	0	0.8
R10090_21518.1	XM_011240883.2	384309	2.91	5.95	0.48	0.00	5.61	7.21	5.34	0.00	2.86	0.04	3.19	6.71	0.54	0.01	6.61	7.84	5.40	0.00	3.43	0.04	106.26	216.68	17.47	0.17	185.80	256.47	194.84	0.04	94.02	1.39	2.99	3.09	3.412	3.342	105.276	109.352
R10090_98889.2	NM_033371.3	73062	8.18	7.43	8.90	6.33	7.14	7.12	10.55	7.31	7.29	8.34	8.97	8.38	10.05	7.78	8.40	7.75	10.66	7.82	8.75	9.00	312.95	283.44	339.16	232.92	247.65	265.52	403.10	271.44	251.59	291.44	7.596	8.122	8.716	8.796	283.224	296.618
R10090_77675.4	NM_026353.4	67739	36.35	33.73	54.59	33.00	24.20	49.71	80.48	80.26	22.49	24.17	39.86	38.03	61.62	40.57	28.49	54.06	81.33	85.86	26.99	26.08	1311.00	1212.00	1959.00	1144.00	791.00	1746.00	2898.00	2807.00	731.00	796.00	36.374	51.422	41.714	54.864	1283.4	1795.6
R10090_57202.2	XM_011246055.3	94184	0	0	0	0.72	0.33	0	0	0	0.34	0.63	0	0	0	0.89	0.38	0	0	0	0.40	0.68	0	0	0	43.67	18.62	0	0	0	19.07	36.11	0.21	0.194	0.254	0.216	12.458	11.036
R10090_40645.2	XM_006537945.3	252838	12.10	7.76	5.52	7.25	6.00	12.37	6.45	4.48	13.46	16.85	13.27	8.75	6.23	8.91	7.06	13.45	6.52	4.79	16.16	18.18	493.39	315.49	223.98	284.24	221.90	491.35	262.60	177.30	495.24	627.62	7.726	10.722	8.844	11.82	307.8	410.822
R10090_71691.1	NM_001198808.1	353282	0.48	0.35	0.43	0.50	0	0	0.24	0	0.39	0.64	0.53	0.40	0.49	0.62	0	0	0.24	0	0.47	0.69	57.89	42.12	52.04	58.16	0	0	28.55	0	42.66	70.67	0.352	0.254	0.408	0.28	42.042	28.376
R10090_211546.1	NM_001357975.1	67958	0.84	0.03	0.00	0.67	0.51	0.86	0.74	0.68	1.22	0.61	0.92	0.03	0.00	0.82	0.60	0.94	0.75	0.72	1.47	0.66	98.08	3.47	0.40	75.02	54.34	98.53	86.47	76.76	129.32	65.44	0.41	0.822	0.474	0.908	46.262	91.304
R10090_25500.2	NM_130859.2	105844	0.50	0.72	0.64	0.97	0.51	0	0.23	0.39	0.18	0.25	0.55	0.81	0.72	1.19	0.60	0	0.23	0.42	0.21	0.27	35.42	51.09	45.15	66.37	33.21	0	16.18	27.06	11.37	16.14	0.668	0.21	0.774	0.226	46.248	14.15
R10090_5592.3	NM_130869.3	18291	0	0	0.04	0	0	0	0.08	0	0	0.04	0	0	0.04	0	0	0	0.08	0	0	0.05	0	0	1.00	0	0	0	2.00	0	0	1.00	0.008	0.024	0.008	0.026	0.2	0.6
R10090_89196.4	NM_008994.4	19302	0.79	0.72	0	0	0.53	0	0	0.33	0	0.39	0.87	0.81	0	0	0.62	0	0	0.35	0	0.42	24.66	22.31	0	0	14.84	0	0	9.93	0	11.03	0.408	0.144	0.46	0.154	12.362	4.192
R10090_48029.3	XM_006502433.4	99633	0	0	0.05	0.07	0	0	0.05	0	0	0	0	0	0.05	0.08	0	0	0.05	0	0	0	0	0	4.57	6.25	0	0	4.47	0	0	0	0.024	0.01	0.026	0.01	2.164	0.894
R10090_217419.1	NM_001357424.1	75826	0	0.50	1.09	0.41	0.67	0	0.32	0.64	0	1.66	0	0.56	1.23	0.51	0.79	0	0.32	0.69	0	1.79	0	33.15	72.28	26.48	40.80	0	20.97	41.59	0	100.75	0.534	0.524	0.618	0.56	34.542	32.662
R10090_214187.1	NM_001362944.1	69806	0	0	0	0.64	0	0.22	0	0.03	0	0.38	0	0	0	0.79	0	0.24	0	0.04	0	0.41	0	0	0	22.76	0	7.91	0	1.23	0	12.89	0.128	0.126	0.158	0.138	4.552	4.406
R10090_64394.1	NM_001256102.1	76366	1.03	2.10	2.00	1.15	0.54	2.26	2.24	2.01	1.00	1.65	1.12	2.37	2.26	1.42	0.64	2.46	2.27	2.15	1.20	1.78	76.28	155.74	148.47	82.59	36.77	163.94	166.82	145.04	67.09	111.92	1.364	1.832	1.562	1.972	99.97	130.962
R10090_201368.1	XM_030249597.1	15463	0.08	0	0	0	0	0	0	0	0	0	0.09	0	0	0	0	0	0	0	0	0	10.13	0	0	0	0	0	0	0	0	0	0.016	0	0.018	0	2.026	0
R10090_25589.2	NM_028049.2	71999	15.48	17.09	16.00	11.96	12.95	14.91	16.47	15.09	13.33	10.19	16.97	19.27	18.06	14.70	15.24	16.21	16.64	16.14	16.01	11.00	453.64	498.86	465.78	336.78	343.42	425.35	481.59	428.54	351.88	272.50	14.696	13.998	16.848	15.2	419.696	391.972
R10090_93043.3	XM_006513409.4	20503	0	0	0.20	0	0	0	0	0	0	0	0	0	0.23	0	0	0	0	0	0	0	0	0	7.20	0	0	0	0	0	0	0	0.04	0	0.046	0	1.44	0
R10090_206847.1	XM_030254470.1	23912	0.57	1.19	0.82	1.07	0.08	1.18	0.89	0.48	1.08	0.46	0.63	1.34	0.92	1.32	0.09	1.29	0.90	0.51	1.29	0.50	75.91	157.77	108.67	137.32	9.38	153.58	118.45	62.00	129.44	55.97	0.746	0.818	0.86	0.898	97.81	103.888
R10090_4324.3	NM_008207.3	15042	5.54	6.57	7.43	4.07	3.73	6.14	5.88	5.57	3.91	2.20	6.08	7.40	8.39	5.01	4.39	6.68	5.94	5.96	4.70	2.38	169.52	200.07	225.78	119.70	103.17	182.95	179.37	165.09	107.77	61.47	5.468	4.74	6.254	5.132	163.648	139.33
R10090_16395.3	XM_006525029.4	74199	0.08	0	0.06	0.05	0.07	0.01	0.12	0.05	0.06	0.05	0.09	0	0.07	0.06	0.08	0.02	0.12	0.06	0.07	0.05	6.01	0	4.65	3.38	4.83	1.04	8.81	4.00	4.23	3.26	0.052	0.058	0.06	0.064	3.774	4.268
R10090_2192.3	XM_006526642.4	13728	0.47	0	0.16	0	0	0	0	0	0	0	0.51	0	0.18	0	0	0	0	0	0	0	27.41	0	9.43	0	0	0	0	0	0	0	0.126	0	0.138	0	7.368	0
R10090_69766.3	XM_006524149.4	224840	2.33	2.54	4.29	2.79	1.84	6.29	6.26	6.17	1.07	1.11	2.56	2.86	4.84	3.43	2.17	6.85	6.32	6.61	1.29	1.20	62.72	67.99	114.39	71.99	44.79	164.70	167.82	160.85	26.00	27.34	2.758	4.18	3.172	4.454	72.376	109.342
R10090_205595.1	NM_001355501.1	66146	3.51	3.55	2.57	1.52	2.77	3.10	2.94	5.18	4.69	2.41	3.84	4.00	2.90	1.86	3.26	3.37	2.97	5.54	5.63	2.60	184.06	185.81	134.44	76.49	132.04	158.72	154.33	263.66	222.29	115.54	2.784	3.664	3.172	4.022	142.568	182.908
R10090_37099.3	NM_053158.3	94061	0.27	0.48	0.96	0.28	0.42	0.55	0.52	0.44	0.48	0.23	0.29	0.55	1.09	0.34	0.49	0.60	0.52	0.47	0.57	0.24	13.48	24.46	48.69	13.59	19.33	27.25	26.23	21.75	21.78	10.47	0.482	0.444	0.552	0.48	23.91	21.496
R10090_65927.1	XM_017312278.1	68891	0	0	0	0.15	0	0	0	0	0	0	0	0	0	0.18	0	0	0	0	0	0	0	0	0	4.37	0	0	0	0	0	0	0.03	0	0.036	0	0.874	0
R10090_92922.1	XM_006531702.2	20589	3.09	3.06	4.31	2.67	3.44	3.46	3.27	2.82	2.64	3.69	3.39	3.45	4.86	3.28	4.04	3.77	3.30	3.01	3.17	3.98	163.64	161.23	227.32	135.79	165.11	178.51	172.75	144.55	125.97	178.20	3.314	3.176	3.804	3.446	170.618	159.996
R10090_44319.3	NM_019406.3	14269	3.31	4.52	4.14	9.56	6.47	4.55	2.14	3.38	11.54	10.82	3.63	5.10	4.67	11.76	7.61	4.95	2.16	3.62	13.86	11.68	90.45	123.17	112.39	251.22	159.94	121.23	58.35	89.60	284.10	269.88	5.6	6.486	6.554	7.254	147.434	164.632
R10090_61328.3	NM_016859.3	53414	12.88	11.31	11.56	9.50	7.83	11.17	10.60	9.51	10.68	6.31	14.12	12.75	13.05	11.68	9.22	12.15	10.71	10.17	12.82	6.81	737.00	645.00	660.00	523.00	407.00	623.00	606.00	528.00	552.00	330.00	10.616	9.654	12.164	10.532	594.4	527.8
R10090_49517.1	NM_001282022.1	22323	1.94	1.83	1.43	2.52	1.31	2.13	3.98	2.15	2.19	1.57	2.12	2.06	1.61	3.09	1.54	2.31	4.02	2.30	2.63	1.69	60.43	56.79	44.30	75.47	37.05	64.63	123.89	65.16	61.66	44.62	1.806	2.404	2.084	2.59	54.808	71.992
R10090_51626.4	NM_007376.4	11287	0	0	0	0	0.03	0	0.01	0.01	0	0	0	0	0	0	0.04	0	0.01	0.02	0	0	0	0	0	0	2.00	0	1.00	1.00	0	0	0.006	0.004	0.008	0.006	0.4	0.4
R10090_93900.2	XM_006504064.2	67073	0.22	0	0	0.44	0.22	0.26	0.35	0.32	0.38	0.71	0.24	0	0	0.54	0.26	0.28	0.35	0.34	0.46	0.76	9.56	0	0	18.56	8.70	11.16	15.14	13.44	15.18	28.39	0.176	0.404	0.208	0.438	7.364	16.662
R10090_54450.3	XM_006497431.4	208967	0.43	0.89	0.21	0.51	0	0.46	0	0.67	0.11	0.17	0.47	1.00	0.24	0.62	0	0.50	0	0.72	0.13	0.19	26.28	54.42	13.15	29.96	0	27.51	0	39.97	6.07	9.69	0.408	0.282	0.466	0.308	24.762	16.648
R10090_23498.1	XM_011239406.1	20853	1.99	3.39	0.50	3.96	0	0.68	1.14	1.33	1.19	4.74	2.18	3.82	0.56	4.87	0	0.74	1.16	1.42	1.43	5.11	100.37	170.63	25.01	192.33	0	33.36	57.69	65.08	54.36	218.59	1.968	1.816	2.286	1.972	97.668	85.816
R10090_18381.1	NM_001305278.1	12802	1.46	0	0.77	2.01	1.56	1.50	1.38	2.87	1.08	0.83	1.60	0	0.87	2.46	1.84	1.63	1.40	3.07	1.30	0.90	84.87	0	44.52	111.97	82.46	84.91	80.12	161.88	56.88	44.32	1.16	1.532	1.354	1.66	64.764	85.622
R10090_82712.3	XM_006515382.4	109181	2.37	3.15	3.21	4.74	7.12	2.67	2.40	3.30	8.02	6.39	2.60	3.56	3.63	5.82	8.38	2.91	2.43	3.53	9.63	6.89	359.35	475.96	486.16	690.28	980.69	394.72	363.44	484.86	1098.61	884.58	4.118	4.556	4.798	5.078	598.488	645.242
R10090_28534.3	XM_006500714.4	72147	0.15	0.06	0	0.08	0.13	0.13	0	0.23	0.11	0	0.16	0.07	0	0.09	0.15	0.14	0	0.25	0.13	0	5.19	2.16	0	2.59	3.99	4.38	0	7.93	3.45	0	0.084	0.094	0.094	0.104	2.786	3.152
R10090_94377.1	NM_001294171.1	17082	0	0	0	0	0	0	0.02	0	0	0.05	0	0	0	0	0	0	0.02	0	0	0.06	0	0	0	0	0	0	1.00	0	0	2.00	0	0.014	0	0.016	0	0.6
R10090_20578.3	XM_006520665.4	20442	4.07	3.73	6.70	1.84	3.17	2.92	3.34	2.99	5.10	3.01	4.46	4.21	7.57	2.26	3.73	3.18	3.38	3.20	6.12	3.25	364.11	333.16	599.31	158.46	258.30	254.77	298.90	260.05	412.64	246.35	3.902	3.472	4.446	3.826	342.668	294.542
R10090_75397.1	NM_001081045.2	76719	2.95	1.07	4.16	2.84	5.99	0.88	1.15	2.72	3.90	6.57	3.23	1.20	4.70	3.49	7.05	0.96	1.16	2.91	4.68	7.08	233.78	84.31	329.31	216.37	431.84	68.11	90.89	209.12	279.18	476.09	3.402	3.044	3.934	3.358	259.122	224.678
R10090_23006.2	XM_006507396.3	16797	5.79	5.88	6.10	8.97	9.99	5.97	7.46	6.03	8.28	13.35	6.34	6.63	6.89	11.03	11.76	6.49	7.54	6.45	9.94	14.40	102.63	103.77	106.97	152.68	159.57	102.89	131.84	103.52	131.78	215.43	7.346	8.218	8.53	8.964	125.124	137.092
R10090_77461.1	NM_001286083.1	15444	0	0.10	0	0.16	0.11	0	0	0	0	0	0	0.12	0	0.20	0.13	0	0	0	0	0	0	2.00	0	3.00	2.00	0	0	0	0	0	0.074	0	0.09	0	1.4	0
R10090_25989.3	XM_006503300.4	67013	0	0.58	0.12	0	0	0	0.09	0	0.64	0	0	0.66	0.13	0	0	0	0.09	0	0.77	0	0	15.15	3.05	0	0	0	2.37	0	15.07	0	0.14	0.146	0.158	0.172	3.64	3.488
R10090_38922.1	NM_001290795.1	54636	0	0	0	0.81	0.61	0	0	0	0	0	0	0	0	1.00	0.71	0	0	0	0	0	0	0	0	16.06	11.29	0	0	0	0	0	0.284	0	0.342	0	5.47	0
R10090_35899.1	XM_017320794.2	215476	0.33	0.41	0.45	0.52	0.78	0.17	0.33	0.27	0.38	0.17	0.36	0.46	0.51	0.64	0.92	0.18	0.34	0.29	0.46	0.19	37.68	46.54	51.57	57.44	80.97	18.66	38.14	29.80	39.41	18.05	0.498	0.264	0.578	0.292	54.84	28.812
R10090_209466.1	NM_001357817.1	70233	0.61	1.02	0.41	0	0.15	0	0.48	0.33	0	0	0.67	1.15	0.46	0	0.18	0	0.48	0.36	0	0	31.65	52.42	21.09	0	7.11	0	24.72	16.63	0	0	0.438	0.162	0.492	0.168	22.454	8.27
R10090_41538.2	NM_011587.2	21846	0.33	0.45	0.57	0.13	0.04	0.23	0.09	0.21	0	0.02	0.36	0.51	0.65	0.16	0.04	0.25	0.09	0.23	0	0.02	19.00	26.00	33.00	7.00	2.00	13.00	5.00	12.00	0	1.00	0.304	0.11	0.344	0.118	17.4	6.2
R10090_53329.2	NM_013835.2	20822	0.33	0.24	0.25	0.18	0.18	0.39	0.33	0.26	0.56	0.33	0.36	0.27	0.28	0.23	0.21	0.42	0.33	0.27	0.67	0.36	44.60	31.77	33.27	23.80	22.29	51.00	43.97	33.40	68.38	41.25	0.236	0.374	0.27	0.41	31.146	47.6
R10090_210058.1	NM_001357216.1	66756	0.62	1.63	0	0.63	0.65	0.57	0.18	0	1.03	1.10	0.68	1.84	0	0.78	0.77	0.62	0.18	0	1.24	1.18	45.14	118.12	0	44.27	42.89	40.39	13.24	0	67.62	72.84	0.706	0.576	0.814	0.644	50.084	38.818
R10090_10938.2	XM_006508184.2	69387	1.44	0.43	0.86	1.45	0.32	0.41	1.30	0.59	0.73	0.55	1.58	0.48	0.98	1.78	0.38	0.45	1.31	0.63	0.87	0.59	19.18	5.67	11.30	18.41	3.82	5.33	17.19	7.61	8.65	6.59	0.9	0.716	1.04	0.77	11.676	9.074
R10090_216649.1	XM_030248267.1	106068	0	0	0.03	0	0	0	0	0	0.03	0	0	0	0.04	0	0	0	0	0	0.04	0	0	0	4.51	0	0	0	0	0	4.11	0	0.006	0.006	0.008	0.008	0.902	0.822
R10090_73471.4	NM_133756.5	74254	3.45	3.48	3.67	2.76	1.96	4.25	1.86	2.61	2.79	1.71	3.78	3.93	4.15	3.40	2.31	4.63	1.88	2.79	3.35	1.85	158.31	159.29	168.08	122.04	81.60	190.32	85.51	116.37	115.65	71.82	3.064	2.644	3.514	2.9	137.864	115.934
R10090_84568.2	XM_011246794.3	106861	0	0.08	0	0.08	0	0	0.13	0.08	0	0	0	0.09	0	0.10	0	0	0.13	0.09	0	0	0	1.00	0	1.00	0	0	1.57	1.00	0	0	0.032	0.042	0.038	0.044	0.4	0.514
R10090_214304.1	XM_030246409.1	76025	0.51	0.45	0.71	0	0	0	0	0	0	0	0.56	0.51	0.80	0	0	0	0	0	0	0	22.53	19.72	31.10	0	0	0	0	0	0	0	0.334	0	0.374	0	14.67	0
R10090_203656.1	XM_030248483.1	18769	8.36	14.05	8.58	12.80	15.80	8.54	9.54	6.67	1.83	4.27	9.17	15.84	9.69	15.73	18.60	9.29	9.64	7.14	2.20	4.60	84.04	140.47	84.45	123.05	141.66	83.20	95.18	64.71	16.38	38.84	11.918	6.17	13.806	6.574	114.734	59.662
R10090_90555.2	NM_145374.2	252875	6.03	4.90	5.00	4.01	3.80	4.75	5.73	4.83	6.45	4.57	6.62	5.52	5.64	4.93	4.47	5.16	5.79	5.17	7.75	4.93	331.03	267.73	273.50	211.48	189.27	253.80	314.31	257.02	319.59	228.93	4.748	5.266	5.436	5.76	254.602	274.73
R10090_217032.1	XM_030248561.1	239647	16.85	13.89	3.62	5.94	11.20	19.71	14.42	10.24	10.47	3.79	18.47	15.66	4.09	7.30	13.18	21.44	14.57	10.95	12.57	4.09	537.81	441.64	114.99	182.19	323.76	612.69	459.49	316.86	301.14	110.45	10.3	11.726	11.74	12.724	320.078	360.126
R10090_209749.1	XM_030242631.1	27267	0	0	0.23	0	0	0.44	0	0	0	0	0	0	0.26	0	0	0.48	0	0	0	0	0	0	8.77	0	0	16.25	0	0	0	0	0.046	0.088	0.052	0.096	1.754	3.25
R10090_217482.1	NM_001357298.1	22042	0	1.72	0.80	1.48	0.42	0.63	0.31	0.32	0	0	0	1.94	0.90	1.82	0.50	0.68	0.31	0.34	0	0	0	129.44	60.13	107.88	29.07	46.22	23.28	23.57	0	0	0.884	0.252	1.032	0.266	65.304	18.614
R10090_16806.3	XM_006499742.4	327655	0.12	0	0.09	0	0	0	0	0.08	0	0	0.13	0	0.10	0	0	0	0	0.09	0	0	10.68	0	8.33	0	0	0	0	7.14	0	0	0.042	0.016	0.046	0.018	3.802	1.428
R10090_84984.2	NM_008330.2	15953	79.29	54.35	60.40	38.51	31.91	92.51	63.14	57.57	47.90	32.29	86.94	61.28	68.19	47.34	37.55	100.62	63.80	61.58	57.49	34.84	1849.83	1262.86	1397.37	862.66	672.22	2100.06	1468.70	1300.93	1004.66	686.65	52.892	58.682	60.26	63.666	1208.988	1312.2
R10090_9545.1	XM_017313424.2	319675	0.71	0.91	0.69	1.20	0.98	0.70	0.84	0.76	1.93	1.27	0.77	1.03	0.78	1.48	1.15	0.76	0.85	0.82	2.32	1.37	99.08	127.51	96.58	162.75	125.19	95.61	118.54	104.17	245.05	163.68	0.898	1.1	1.042	1.224	122.222	145.41
R10090_55677.2	NM_009580.2	22786	0.04	0.04	0	0.04	0	0	0	0	0	0	0.04	0.04	0	0.05	0	0	0	0	0	0	1.00	1.00	0	1.00	0	0	0	0	0	0	0.024	0	0.026	0	0.6	0
R10090_8994.1	NM_001033422.1	331401	11.60	10.15	11.00	8.18	9.03	9.47	8.97	9.67	13.56	7.72	12.71	11.44	12.42	10.06	10.63	10.30	9.06	10.34	16.27	8.33	1359.52	1185.89	1289.56	923.41	963.69	1082.39	1051.77	1100.91	1437.39	828.25	9.992	9.878	11.452	10.86	1144.414	1100.142
R10090_86463.2	NM_175022.3	233210	19.49	21.96	24.27	20.86	24.74	19.09	16.98	17.69	24.40	22.38	21.37	24.76	27.40	25.65	29.11	20.76	17.16	18.92	29.29	24.15	2198.00	2468.00	2735.00	2264.00	2538.00	2099.00	1915.00	1937.00	2488.00	2309.00	22.264	20.108	25.658	22.056	2440.6	2149.6
R10090_81775.1	NM_001252572.1	13043	0.31	0.75	1.19	0	0.24	0.59	1.12	1.34	0	0.39	0.34	0.85	1.35	0	0.29	0.64	1.14	1.43	0	0.42	14.21	34.00	54.00	0	10.00	25.93	51.00	59.00	0	16.00	0.498	0.688	0.566	0.726	22.442	30.386
R10090_6377.1	XM_017319028.2	327655	0.29	0	0	0	0	0	0	0	0	0	0.32	0	0	0	0	0	0	0	0	0	25.96	0	0	0	0	0	0	0	0	0	0.058	0	0.064	0	5.192	0
R10090_54153.2	NM_020493.2	20807	35.84	36.22	49.38	43.79	40.23	38.73	37.41	37.16	45.34	46.60	39.29	40.84	55.75	53.83	47.35	42.13	37.81	39.75	54.43	50.28	2187.31	2203.26	3007.24	2570.74	2230.84	2304.55	2282.31	2201.47	2499.59	2600.33	41.092	41.048	47.412	44.88	2439.878	2377.65
R10090_28133.2	NM_010423.2	15213	0.21	0.49	0.65	2.05	2.07	0	0.68	0.33	1.19	7.12	0.23	0.55	0.73	2.52	2.44	0	0.69	0.36	1.43	7.68	6.36	15.00	20.00	61.00	58.00	0	21.00	10.00	33.11	201.00	1.094	1.864	1.294	2.032	32.072	53.022
R10090_215563.1	NM_001361923.1	73274	2.24	1.99	0.24	2.47	1.74	2.78	1.61	2.63	1.67	1.73	2.45	2.25	0.27	3.04	2.04	3.02	1.63	2.81	2.00	1.87	114.92	102.04	12.27	122.03	81.01	139.19	82.76	131.03	77.42	81.34	1.736	2.084	2.01	2.266	86.454	102.348
R10090_204183.1	XM_030252969.1	115489720	2.13	2.30	1.99	0.96	0	2.88	1.42	0.97	1.62	1.04	2.33	2.59	2.25	1.18	0	3.13	1.43	1.03	1.94	1.13	4.69	5.00	4.00	2.00	0	6.00	3.00	2.00	3.00	2.00	1.476	1.586	1.67	1.732	3.138	3.2
R10090_23228.3	NM_172539.3	215095	0	0	0	0	0	0.03	0	0	0	0	0	0	0	0	0	0.03	0	0	0	0	0	0	0	0	0	1.00	0	0	0	0	0	0.006	0	0.006	0	0.2
R10090_96623.3	NM_007482.3	11846	0	0	0	0	0	0.05	0	0.05	0	0	0	0	0	0	0	0.06	0	0.06	0	0	0	0	0	0	0	1.00	0	1.00	0	0	0	0.02	0	0.024	0	0.4
R10090_92916.3	XM_006529129.3	13714	0.24	0	5.89	5.17	5.40	3.16	2.54	1.32	1.76	8.52	0.26	0	6.65	6.36	6.35	3.43	2.57	1.41	2.11	9.19	15.17	0	369.19	312.49	308.06	193.33	159.67	80.51	99.69	489.17	3.34	3.46	3.924	3.742	200.982	204.474
R10090_219748.1	XM_030250823.1	20411	0	0.12	0	0	0	0	0	0.04	0	0.08	0	0.14	0	0	0	0	0	0.04	0	0.09	0	10.42	0	0	0	0	0	3.36	0	6.44	0.024	0.024	0.028	0.026	2.084	1.96
R10090_20959.6	NM_011563.6	21672	48.02	49.23	43.41	46.92	38.27	51.66	51.71	56.43	29.74	28.69	52.65	55.51	49.01	57.68	45.04	56.19	52.26	60.37	35.70	30.96	920.54	939.72	823.40	863.03	661.14	962.99	987.62	1047.13	511.87	500.76	45.17	43.646	51.978	47.096	841.566	802.074
R10090_14781.2	NM_027248.2	69890	0.32	0.32	0.70	0.29	0	0	0.32	0	0	0	0.35	0.36	0.79	0.36	0	0	0.32	0	0	0	13.63	13.68	29.68	12.07	0	0	13.58	0	0	0	0.326	0.064	0.372	0.064	13.812	2.716
R10090_60771.1	NM_001310687.1	50760	1.30	0.82	0.57	1.55	1.48	1.86	1.46	0.87	1.67	1.60	1.42	0.92	0.64	1.91	1.74	2.02	1.47	0.93	2.01	1.73	28.77	18.08	12.41	33.08	29.57	40.15	32.16	18.61	33.28	32.30	1.144	1.492	1.326	1.632	24.382	31.3
R10090_207908.1	XM_030255486.1	330401	0.16	0	0	0.16	0.10	0.09	0.04	0.19	0.24	0.05	0.18	0	0	0.19	0.12	0.10	0.04	0.20	0.28	0.06	16.69	0	0	15.30	9.30	8.67	4.32	18.28	21.56	5.06	0.084	0.122	0.098	0.136	8.258	11.578
R10090_83454.2	NM_144800.2	211401	2.14	3.15	1.60	3.11	3.09	2.02	1.16	1.45	1.74	2.61	2.35	3.55	1.80	3.82	3.63	2.19	1.18	1.55	2.09	2.82	160.79	235.45	119.66	224.57	210.81	147.58	87.29	105.44	118.13	179.21	2.618	1.796	3.03	1.966	190.256	127.53
R10090_212029.1	XM_030244902.1	15273	0	0	0	2.88	1.09	0	0	0	2.03	1.94	0	0	0	3.54	1.28	0	0	0	2.43	2.09	0	0	0	423.26	151.44	0	0	0	280.06	270.49	0.794	0.794	0.964	0.904	114.94	110.11
R10090_87199.1	XM_017314127.1	74392	0.50	0	0	0.47	0	0	0	0.36	0.46	0	0.54	0	0	0.57	0	0	0	0.39	0.56	0	47.52	0	0	43.02	0	0	0	33.84	40.22	0	0.194	0.164	0.222	0.19	18.108	14.812
R10090_215511.1	XM_030247301.1	320806	0.56	0.68	0.14	0.88	0.62	0	0.84	0.98	1.04	0.40	0.62	0.76	0.16	1.09	0.73	0	0.85	1.05	1.24	0.44	72.42	87.09	17.71	109.68	72.99	0	107.71	122.69	120.74	47.71	0.576	0.652	0.672	0.716	71.978	79.77
R10090_204176.1	XM_030252453.1	17261	10.54	9.39	8.99	14.85	13.76	7.51	3.57	6.50	8.84	18.83	11.55	10.59	10.14	18.26	16.19	8.17	3.61	6.96	10.62	20.31	831.19	738.54	707.77	1126.95	986.41	577.55	281.37	497.94	630.36	1358.16	11.506	9.05	13.346	9.934	878.172	669.076
R10090_74697.2	XM_011240421.3	12986	0	0	0	0	0.21	0.51	0.52	0	0.39	0	0	0	0	0	0.25	0.56	0.53	0	0.46	0	0	0	0	0	10.61	27.32	28.29	0	18.95	0	0.042	0.284	0.05	0.31	2.122	14.912
R10090_201681.1	XM_030253998.1	240756	0.98	0.86	0.41	0.40	0.20	0	0.66	0.67	0.95	2.02	1.08	0.97	0.47	0.49	0.23	0	0.67	0.71	1.13	2.18	50.41	43.93	21.18	19.64	9.18	0	33.91	33.24	43.80	94.81	0.57	0.86	0.648	0.938	28.868	41.152
R10090_71047.4	NM_177225.4	320679	0	0	0	0	0	0.10	0	0	0	0	0	0	0	0	0	0.10	0	0	0	0	0	0	0	0	0	1.00	0	0	0	0	0	0.02	0	0.02	0	0.2
R10090_205509.1	XM_030253455.1	230770	0.38	0.71	0.63	0.52	0.65	0.28	0.53	0.62	0.57	0.34	0.41	0.80	0.71	0.64	0.77	0.30	0.54	0.66	0.69	0.37	41.59	78.15	69.03	55.44	65.40	29.74	59.00	66.07	57.26	34.18	0.578	0.468	0.666	0.512	61.922	49.25
R10090_48328.3	XM_006518504.4	12759	0.66	0	1.59	0	0	0.45	0	0	0.50	0	0.72	0	1.80	0	0	0.49	0	0	0.61	0	16.11	0	38.53	0	0	10.68	0	0	11.07	0	0.45	0.19	0.504	0.22	10.928	4.35
R10090_206474.1	XM_030254401.1	231474	0.07	0.11	0.14	0.11	0.35	0.08	0.17	0.07	0.06	0.38	0.08	0.12	0.16	0.14	0.42	0.08	0.17	0.08	0.07	0.41	4.08	6.09	7.79	6.18	18.10	4.16	9.67	4.03	2.93	19.49	0.156	0.152	0.184	0.162	8.448	8.056
R10090_207017.1	XM_030254161.1	14886	1.04	2.89	2.87	2.75	1.97	1.49	0.73	1.65	2.40	1.74	1.14	3.25	3.24	3.38	2.32	1.62	0.73	1.76	2.88	1.88	65.35	181.21	180.19	166.71	112.57	91.64	45.77	100.71	136.37	100.40	2.304	1.602	2.666	1.774	141.206	94.978
R10090_26826.1	XM_017320125.2	230088	0.38	0.50	0.36	0.21	0.15	0.42	0.35	0.09	0.18	0	0.41	0.56	0.41	0.25	0.18	0.46	0.36	0.09	0.22	0	20.11	26.63	19.18	10.56	7.44	21.96	18.87	4.50	8.76	0	0.32	0.208	0.362	0.226	16.784	10.818
R10090_8354.3	XM_006509447.4	382010	1.60	2.37	1.40	1.64	1.47	1.74	2.54	1.75	2.45	1.55	1.76	2.67	1.58	2.01	1.73	1.89	2.57	1.87	2.94	1.68	38.09	56.04	33.06	37.34	31.52	40.18	60.18	40.29	52.29	33.65	1.696	2.006	1.95	2.19	39.21	45.318
R10090_75734.2	XM_006516564.3	171211	0.40	0.92	0.20	0.30	0.51	0.11	0.37	0.55	0.17	0.22	0.44	1.04	0.23	0.37	0.60	0.12	0.37	0.59	0.21	0.24	24.26	56.05	12.34	17.57	28.10	6.75	22.42	32.51	9.64	12.40	0.466	0.284	0.536	0.306	27.664	16.744
R10090_13961.1	NM_001172092.1	76131	0.31	0.60	0.70	0.54	0.15	0.24	0.46	0.52	0.15	0.25	0.34	0.67	0.80	0.66	0.18	0.26	0.46	0.55	0.18	0.27	15.10	28.97	34.23	25.36	6.67	11.53	22.38	24.53	6.45	11.03	0.46	0.324	0.53	0.344	22.066	15.184
R10090_76251.3	XM_006515117.4	320817	0.02	0.02	0	0	0	0	0	0	0	0	0.02	0.02	0	0	0	0	0	0	0	0	3.60	3.50	0	0	0	0	0	0	0	0	0.008	0	0.008	0	1.42	0
R10090_14619.1	XM_017318292.2	72199	0.25	0.37	0.09	0.26	0.35	0.10	0.10	0.18	0.14	0.11	0.27	0.42	0.10	0.32	0.41	0.11	0.10	0.19	0.16	0.12	9.59	14.18	3.45	9.47	12.13	3.75	3.75	6.58	4.72	3.94	0.264	0.126	0.304	0.136	9.764	4.548
R10090_215434.1	XM_030247081.1	105171	0	0	0.31	0	0	0.29	0.02	0	0	0.63	0	0	0.35	0	0	0.31	0.02	0	0	0.68	0	0	17.14	0	0	15.42	1.31	0	0	31.56	0.062	0.188	0.07	0.202	3.428	9.658
R10090_26313.1	XM_017320604.2	241066	0	0.04	0.13	0	0	0	0	0	0	0.13	0	0.05	0.15	0	0	0	0	0	0	0.14	0	3.61	11.24	0	0	0	0	0	0	10.04	0.034	0.026	0.04	0.028	2.97	2.008
R10090_213507.1	NM_001363305.1	83431	2.54	0	0	6.03	4.01	0	0	1.31	0	8.10	2.79	0	0	7.41	4.72	0	0	1.40	0	8.74	80.29	0	0	182.96	114.67	0	0	40.15	0	233.40	2.516	1.882	2.984	2.028	75.584	54.71
R10090_6552.1	NM_001163029.1	26364	137.69	151.41	132.74	110.49	115.24	130.56	126.72	128.43	113.11	83.13	150.96	170.73	149.85	135.83	135.62	142.00	128.06	137.40	135.78	89.70	5942.10	6511.69	5706.58	4584.60	4511.26	5489.95	5462.70	5376.89	4403.59	3277.21	129.514	116.39	148.598	126.588	5451.246	4802.068
R10090_5506.4	NM_019455.4	54486	1.76	1.66	3.15	1.74	0.96	2.81	5.84	4.92	0.45	1.58	1.93	1.87	3.56	2.14	1.13	3.05	5.90	5.26	0.53	1.71	85.00	80.00	152.00	80.87	42.00	132.23	282.31	230.72	19.44	70.00	1.854	3.12	2.126	3.29	87.974	146.94
R10090_14862.2	XM_006505045.3	22413	0	0.02	0	0	0	0	0	0	0	0	0	0.02	0	0	0	0	0	0	0	0	0	1.54	0	0	0	0	0	0	0	0	0.004	0	0.004	0	0.308	0
R10090_103915.1	XM_017318300.2	74168	0	0.42	0	0	0	0.75	0.01	0.43	0.35	0.68	0	0.47	0	0	0	0.81	0.01	0.46	0.42	0.74	0	16.37	0	0	0	28.70	0.36	16.48	12.32	24.63	0.084	0.444	0.094	0.488	3.274	16.498
R10090_68831.4	NM_016715.4	57914	28.40	37.52	38.71	29.55	24.22	32.25	40.71	41.33	31.30	31.87	31.14	42.31	43.70	36.32	28.50	35.07	41.14	44.22	37.57	34.39	481.57	633.39	648.30	480.47	369.53	531.37	687.23	678.00	475.88	491.58	31.68	35.492	36.394	38.478	522.652	572.812
R10090_48692.1	XM_017313410.2	28135	0	0	0	0	0	0	0	0	0.27	0	0	0	0	0	0	0	0	0	0.33	0	0	0	0	0	0	0	0	0	9.83	0	0	0.054	0	0.066	0	1.966
R10090_103185.2	NM_016813.2	53319	73.09	73.23	65.95	64.99	71.01	59.04	63.25	56.78	62.91	53.33	80.14	82.57	74.45	79.89	83.57	64.22	63.92	60.74	75.51	57.54	2354.13	2349.74	2112.06	2011.28	2070.78	1851.82	2033.45	1772.89	1825.24	1567.49	69.654	59.062	80.124	64.386	2179.598	1810.178
R10090_68636.1	XM_017318896.2	100862324	0	0	0	0	0	0	0	0	0.09	0.13	0	0	0	0	0	0	0	0	0.10	0.14	0	0	0	0	0	0	0	0	4.83	7.52	0	0.044	0	0.048	0	2.47
R10090_94021.1	NM_001301269.1	100043272	3.60	4.49	4.58	3.58	3.15	4.89	3.74	4.34	3.89	2.78	3.95	5.06	5.17	4.40	3.71	5.32	3.78	4.64	4.67	3.00	160.00	199.00	203.00	153.00	127.00	212.00	166.00	187.00	156.00	113.00	3.88	3.928	4.458	4.282	168.4	166.8
R10090_219288.1	XM_030250354.1	17190	0	0	0	0.10	0.11	0	0	0.08	0.10	0.20	0	0	0	0.12	0.13	0	0	0.08	0.12	0.22	0	0	0	7.09	7.41	0	0	5.44	6.71	13.83	0.042	0.076	0.05	0.084	2.9	5.196
R10090_101582.2	NM_133772.2	76900	67.15	57.91	53.20	47.18	57.74	80.87	85.98	63.66	76.59	76.80	73.63	65.30	60.05	58.00	67.95	87.96	86.88	68.11	91.93	82.86	1296.93	1113.73	1016.66	874.41	1005.03	1518.85	1654.40	1190.24	1327.90	1350.42	56.636	76.78	64.986	83.548	1061.352	1408.362
R10090_8843.1	NM_001081098.1	230761	47.82	46.60	56.34	39.55	44.94	52.60	45.82	50.61	53.21	41.42	52.43	52.54	63.60	48.62	52.89	57.21	46.30	54.14	63.87	44.69	1996.00	1938.00	2342.00	1587.00	1701.18	2139.00	1910.09	2049.00	2003.00	1579.00	47.05	48.732	54.016	53.242	1912.836	1936.018
R10090_93407.2	XM_006535114.3	52822	0	0	0	0.02	0.02	0	0	0.04	0	0	0	0	0	0.02	0.02	0	0	0.04	0	0	0	0	0	1.91	1.81	0	0	3.66	0	0	0.008	0.008	0.008	0.008	0.744	0.732
R10090_213700.1	NM_001364762.1	103737	3.33	2.93	1.87	0.29	2.32	2.41	2.93	2.46	2.82	1.91	3.65	3.31	2.11	0.35	2.73	2.62	2.96	2.63	3.38	2.06	114.79	100.60	64.08	9.50	72.45	80.88	100.76	82.13	87.44	60.12	2.148	2.506	2.43	2.73	72.284	82.266
R10090_93039.3	NM_013912.4	30878	0.13	0.13	0.24	0.07	0.19	0.18	0.28	0.27	0.24	0.14	0.14	0.15	0.27	0.08	0.23	0.19	0.29	0.29	0.29	0.15	6.00	6.00	11.00	3.00	8.00	8.00	13.00	12.00	10.00	6.00	0.152	0.222	0.174	0.242	6.8	9.8
R10090_83522.2	NM_029045.2	74666	1.48	0.73	0.61	0.23	0.93	2.22	2.68	0.61	1.41	1.10	1.62	0.82	0.68	0.29	1.10	2.42	2.71	0.66	1.69	1.18	52.66	25.84	21.44	7.99	30.06	77.04	95.16	21.15	45.19	35.55	0.796	1.604	0.902	1.732	27.598	54.818
R10090_83380.1	NM_001177782.1	213439	4.18	4.50	1.44	5.72	5.44	2.80	1.93	5.30	4.31	3.46	4.59	5.08	1.62	7.03	6.41	3.04	1.95	5.67	5.17	3.73	312.81	335.77	107.18	411.19	370.00	204.10	144.56	384.54	291.26	236.44	4.256	3.56	4.946	3.912	307.39	252.18
R10090_202768.1	XM_030251844.1	407823	0.31	0.03	0.25	0	0	0	0.26	0.04	0	0	0.34	0.03	0.28	0	0	0	0.26	0.04	0	0	39.13	3.86	31.92	0	0	0	33.43	5.14	0	0	0.118	0.06	0.13	0.06	14.982	7.714
R10090_30978.1	NM_001272055.1	18222	0	0	0.53	0	0	0	0	0	0	0	0	0	0.60	0	0	0	0	0	0	0	0	0	26.18	0	0	0	0	0	0	0	0.106	0	0.12	0	5.236	0
R10090_209664.1	XM_030241933.1	101471	0	0	0	0.40	0.14	0	0.16	0.23	0	0	0	0	0	0.49	0.16	0	0.16	0.24	0	0	0	0	0	32.80	10.99	0	13.80	19.11	0	0	0.108	0.078	0.13	0.08	8.758	6.582
R10090_26402.1	XM_017320974.1	52397	0	0	0.15	0.19	0	0	0	0.03	0	0	0	0	0.17	0.24	0	0	0	0.03	0	0	0	0	13.62	17.13	0	0	0	2.92	0	0	0.068	0.006	0.082	0.006	6.15	0.584
R10090_82424.1	XM_011242511.1	235330	0	0	0	0.09	0	0	0	0	0	0	0	0	0	0.11	0	0	0	0	0	0	0	0	0	2.18	0	0	0	0	0	0	0.018	0	0.022	0	0.436	0
R10090_23123.2	NM_013759.3	27361	49.18	55.96	43.65	46.23	39.20	58.45	58.49	62.39	37.33	25.32	53.92	63.10	49.27	56.83	46.13	63.57	59.11	66.74	44.81	27.32	526.55	595.99	457.96	473.67	374.76	606.82	621.65	644.61	356.28	245.62	46.844	48.396	53.85	52.31	485.786	494.996
R10090_213931.1	XM_030246273.1	69131	0	0.01	0	0	0	0	0	0.01	0	0.09	0	0.01	0	0	0	0	0	0.01	0	0.10	0	2.95	0	0	0	0	0	3.26	0	27.61	0.002	0.02	0.002	0.022	0.59	6.174
R10090_94283.4	NM_178638.4	81907	0	0	0.59	1.85	0	0	0	1.22	0	0	0	0	0.67	2.27	0	0	0	1.31	0	0	0	0	32.34	97.15	0	0	0	64.73	0	0	0.488	0.244	0.588	0.262	25.898	12.946
R10090_53684.1	NM_001291160.1	20853	0.47	0.38	0.81	0.51	0.25	0	0.72	0.63	0.13	0.33	0.52	0.43	0.91	0.62	0.30	0	0.73	0.68	0.16	0.36	25.36	20.59	43.15	26.10	12.42	0	38.69	33.02	6.37	16.32	0.484	0.362	0.556	0.386	25.524	18.88
R10090_79140.1	XM_017322101.1	212124	0.03	0	0	0	0.04	0	0	0	0	0	0.03	0	0	0	0.05	0	0	0	0	0	2.00	0	0	0	3.00	0	0	0	0	0	0.014	0	0.016	0	1	0
R10090_218700.1	XM_030249875.1	381112	0.02	0	0	0	0	0	0	0	0	0	0.03	0	0	0	0	0	0	0	0	0	1.50	0	0	0	0	0	0	0	0	0	0.004	0	0.006	0	0.3	0
R10090_26275.3	XM_006503687.4	117591	0	0	0	0	0	0	0	0	0.03	0	0	0	0	0	0	0	0	0	0.03	0	0	0	0	0	0	0	0	0	1.31	0	0	0.006	0	0.006	0	0.262
R10090_69720.3	NM_201245.3	26936	3.41	3.04	5.08	3.98	2.86	2.86	4.43	3.36	3.99	5.03	3.74	3.43	5.73	4.90	3.37	3.11	4.48	3.59	4.79	5.43	459.82	408.41	683.77	516.56	351.11	376.24	597.72	439.62	486.22	620.19	3.674	3.934	4.234	4.28	483.934	503.998
R10090_33810.1	NM_001290993.1	22785	0	0	0.77	2.02	0.67	1.64	1.18	1.09	1.18	0.74	0	0	0.87	2.48	0.79	1.79	1.20	1.16	1.42	0.80	0	0	62.08	157.13	49.43	129.43	95.58	85.27	86.44	54.79	0.692	1.166	0.828	1.274	53.728	90.302
R10090_45090.3	XM_006496359.4	98267	4.09	4.72	4.63	65.45	54.46	9.81	5.50	13.15	13.89	26.63	4.48	5.32	5.22	80.46	64.10	10.67	5.56	14.07	16.67	28.73	187.14	215.54	211.14	2882.48	2263.40	437.92	251.74	584.44	574.02	1114.30	26.67	13.796	31.916	15.14	1151.94	592.484
R10090_212304.1	NM_001347201.1	68778	5.16	4.13	6.66	0	2.05	5.13	2.11	2.42	2.94	0	5.66	4.66	7.51	0	2.41	5.58	2.13	2.59	3.53	0	213.25	169.91	273.75	0	76.64	206.52	86.89	96.83	109.38	0	3.6	2.52	4.048	2.766	146.71	99.924
R10090_74045.3	NM_174848.4	224273	0.45	0.77	0.52	0.98	0.59	0.34	0.34	0.52	0.35	0.36	0.50	0.86	0.59	1.20	0.70	0.37	0.34	0.56	0.42	0.39	74.00	125.00	85.00	154.00	88.00	54.00	55.00	83.00	52.00	54.00	0.662	0.382	0.77	0.416	105.2	59.6
R10090_22709.1	NM_001166408.1	75646	0	0	0	0	0	0	0	0.31	0	0	0	0	0	0	0	0	0	0.33	0	0	0	0	0	0	0	0	0	22.00	0	0	0	0.062	0	0.066	0	4.4
R10090_75002.3	XM_006520721.4	21357	3.34	2.43	2.59	3.26	2.87	2.01	1.52	4.03	3.41	3.55	3.67	2.74	2.93	4.01	3.37	2.18	1.53	4.31	4.09	3.83	76.20	55.09	58.56	71.41	58.98	44.46	34.49	88.98	69.79	73.75	2.898	2.904	3.344	3.188	64.048	62.294
R10090_74282.2	XM_006516118.3	625098	0	0.18	0	0	0.07	0	0	0	0	0	0	0.20	0	0	0.08	0	0	0	0	0	0	7.46	0	0	2.68	0	0	0	0	0	0.05	0	0.056	0	2.028	0
R10090_42425.1	XM_017314584.2	279766	0	0.07	0	0	0	0	0	0	0	0	0	0.08	0	0	0	0	0	0	0	0	0	1.70	0	0	0	0	0	0	0	0	0.014	0	0.016	0	0.34	0
R10090_205781.1	XM_030253007.1	100041677	0.12	0.77	0.18	0.36	0.37	0.13	0.42	0.32	0.10	0.13	0.14	0.87	0.21	0.44	0.43	0.14	0.43	0.34	0.12	0.14	9.89	61.27	14.60	27.23	26.69	9.98	33.68	24.66	6.92	9.73	0.36	0.22	0.418	0.234	27.936	16.994
R10090_70253.1	XM_017312233.2	667823	1.35	1.30	1.74	0.64	0.82	2.04	1.40	1.21	1.38	0.29	1.48	1.46	1.96	0.78	0.96	2.22	1.41	1.29	1.65	0.31	73.93	70.78	94.99	33.44	40.75	108.96	76.58	64.03	68.01	14.44	1.17	1.264	1.328	1.376	62.778	66.404
R10090_48194.3	XM_006507806.4	23966	0	0	0	0	0	0	0	0.02	0	0	0	0	0	0	0	0	0	0.02	0	0	0	0	0	0	0	0	0	4.49	0	0	0	0.004	0	0.004	0	0.898
R10090_28410.2	NM_013631.2	18770	0.08	1.73	0	0	0	0	0	0.11	0	0	0.09	1.95	0	0	0	0	0	0.12	0	0	3.35	69.17	0	0	0	0	0	4.42	0	0	0.362	0.022	0.408	0.024	14.504	0.884
R10090_220598.1	XM_030251626.1	100041057	0.37	0	0	0	0.59	0	0	0.66	0.32	0	0.40	0	0	0	0.70	0	0	0.71	0.38	0	10.47	0	0	0	15.24	0	0	18.20	8.09	0	0.192	0.196	0.22	0.218	5.142	5.258
R10090_95954.3	XM_006539314.4	80912	0.58	0	0	0.50	0.55	0.58	0	0	0	0	0.64	0	0	0.62	0.65	0.63	0	0	0	0	40.17	0	0	33.28	34.33	38.87	0	0	0	0	0.326	0.116	0.382	0.126	21.556	7.774
R10090_98563.2	XM_006502996.3	230603	0	0	0	0.34	0	0	0	0.67	0	0.49	0	0	0	0.42	0	0	0	0.72	0	0.53	0	0	0	11.65	0	0	0	23.08	0	15.80	0.068	0.232	0.084	0.25	2.33	7.776
R10090_98318.1	XM_017322407.1	57752	0	0	0	0.02	0	0	0	0	0	0	0	0	0	0.03	0	0	0	0	0	0	0	0	0	4.34	0	0	0	0	0	0	0.004	0	0.006	0	0.868	0
R10090_215460.1	NM_001347587.1	66671	0.29	0.28	0.23	0.41	0.12	0.98	0.11	0.47	0.35	0.19	0.32	0.31	0.26	0.51	0.14	1.07	0.11	0.51	0.42	0.20	7.91	7.50	6.22	10.76	2.87	26.00	2.99	12.48	8.56	4.64	0.266	0.42	0.308	0.462	7.052	10.934
R10090_36710.3	NM_178901.3	101602	87.88	61.46	64.22	21.93	22.40	115.78	82.02	70.28	38.88	15.48	96.36	69.31	72.49	26.96	26.36	125.92	82.89	75.19	46.67	16.71	2317.86	1614.76	1681.36	555.49	534.02	2972.16	2157.88	1796.17	922.63	372.43	51.578	64.488	58.296	69.476	1340.698	1644.254
R10090_30421.1	XM_006533688.1	51799	0	0.30	0	0	0	0	0	0	0	0	0	0.34	0	0	0	0	0	0	0	0	0	8.82	0	0	0	0	0	0	0	0	0.06	0	0.068	0	1.764	0
R10090_217074.1	XM_030248624.1	381022	0	0.00	0	0.83	1.80	1.94	1.56	0.81	2.15	2.29	0	0.00	0	1.02	2.12	2.11	1.57	0.87	2.58	2.47	0	0.02	0	253.77	523.95	603.64	496.56	250.88	619.50	667.43	0.526	1.75	0.628	1.92	155.548	527.602
R10090_77889.3	XM_006524365.4	27226	0.89	0	0	0	0	0	0	1.23	0	0	0.98	0	0	0	0	0	0	1.31	0	0	21.21	0	0	0	0	0	0	28.29	0	0	0.178	0.246	0.196	0.262	4.242	5.658
R10090_208023.1	XM_030255143.1	13807	0	0.28	0	0	0	0	0	0.36	0	0.88	0	0.32	0	0	0	0	0	0.38	0	0.95	0	8.72	0	0	0	0	0	10.81	0	25.12	0.056	0.248	0.064	0.266	1.744	7.186
R10090_202245.1	XM_030248181.1	17354	0.28	0	0	0	0.23	0.37	0	0.27	0	0	0.30	0	0	0	0.27	0.41	0	0.29	0	0	19.11	0	0	0	14.20	25.03	0	18.22	0	0	0.102	0.128	0.114	0.14	6.662	8.65
R10090_84267.3	XM_006514625.4	216549	0	0.54	1.85	0.95	2.07	0.66	0.64	0.59	1.38	1.02	0	0.61	2.09	1.17	2.44	0.72	0.65	0.63	1.66	1.10	0	33.43	114.93	57.16	117.25	40.04	39.99	35.59	77.75	58.33	1.082	0.858	1.262	0.952	64.554	50.34
R10090_208790.1	XM_030242169.1	16504	0	0.09	0	0	0	0	0	0	0	0	0	0.11	0	0	0	0	0	0	0	0	0	4.74	0	0	0	0	0	0	0	0	0.018	0	0.022	0	0.948	0
R10090_84122.1	XM_017313814.1	16414	0.66	3.15	1.77	5.50	5.62	2.60	3.44	2.96	5.74	4.11	0.73	3.55	1.99	6.76	6.61	2.83	3.48	3.17	6.89	4.43	26.14	123.70	69.33	208.57	200.94	99.85	135.67	113.34	204.05	148.05	3.34	3.77	3.928	4.16	125.736	140.192
R10090_218253.1	XM_030249793.1	240067	0.26	0.54	0.04	0.49	0	0	0	0	0	0	0.29	0.61	0.04	0.61	0	0	0	0	0	0	12.94	26.25	1.88	23.26	0	0	0	0	0	0	0.266	0	0.31	0	12.866	0
R10090_94051.4	NM_080558.4	70599	4.17	5.02	5.94	7.58	7.36	4.22	4.00	4.07	5.43	8.79	4.57	5.66	6.71	9.31	8.67	4.59	4.04	4.35	6.51	9.49	320.78	385.13	457.00	561.32	515.52	316.82	308.00	304.16	377.61	619.19	6.014	5.302	6.984	5.796	447.95	385.156
R10090_68150.1	NM_001271727.1	80890	0.20	0.18	0.06	0.13	0	0	0.13	0	0.12	0.20	0.22	0.20	0.06	0.16	0	0	0.14	0	0.14	0.22	23.00	20.00	6.39	14.14	0	0	15.24	0	11.92	21.00	0.114	0.09	0.128	0.1	12.706	9.632
R10090_96878.4	NM_146091.4	109168	4.89	4.57	5.48	5.23	3.86	6.02	3.52	5.17	6.14	4.71	5.36	5.15	6.18	6.43	4.54	6.54	3.55	5.53	7.37	5.08	476.45	443.68	533.08	490.10	341.72	571.61	342.58	489.24	540.55	419.60	4.806	5.112	5.532	5.614	457.006	472.716
R10090_63255.3	NM_009568.3	22756	1.20	0.85	1.61	0.59	0.73	0.99	1.85	0.46	0.53	0.89	1.32	0.96	1.81	0.73	0.86	1.08	1.87	0.49	0.64	0.96	45.21	31.91	60.09	21.40	24.82	36.26	69.50	16.76	17.98	30.49	0.996	0.944	1.136	1.008	36.686	34.198
R10090_32332.2	XM_011241480.3	72895	1.62	1.44	1.82	0.17	1.16	1.13	1.25	0.19	0.35	0.57	1.78	1.62	2.05	0.21	1.36	1.23	1.27	0.20	0.42	0.61	174.95	154.17	195.51	17.85	113.32	118.37	134.93	19.89	34.07	56.12	1.242	0.698	1.404	0.746	131.16	72.676
R10090_60103.2	XM_011245334.3	71175	0.10	0.15	0.17	0.48	0.27	0	0	0.12	1.42	0.55	0.11	0.17	0.20	0.59	0.32	0	0	0.13	1.71	0.59	11.86	17.67	20.15	52.86	28.57	0	0	13.24	148.03	57.57	0.234	0.418	0.278	0.486	26.222	43.768
R10090_2961.3	XM_006512887.4	74732	0.67	0.31	0.71	0.30	0.23	0.54	0.29	0.64	0.16	0.34	0.73	0.35	0.80	0.37	0.26	0.58	0.30	0.69	0.19	0.37	42.68	19.57	45.47	18.54	13.11	33.58	18.72	40.02	9.04	20.11	0.444	0.394	0.502	0.426	27.874	24.294
R10090_202908.1	XM_030247019.1	12388	0.07	0	0	0	0	0	0.17	0	0	0	0.08	0	0	0	0	0	0.17	0	0	0	22.43	0	0	0	0	0	50.05	0	0	0	0.014	0.034	0.016	0.034	4.486	10.01
R10090_215745.1	NM_001362433.1	59007	5.48	6.10	4.29	4.36	3.98	8.51	8.47	3.64	5.68	5.51	6.01	6.87	4.84	5.36	4.69	9.26	8.56	3.90	6.82	5.95	182.15	201.71	141.66	139.10	119.75	275.34	280.95	117.34	169.92	167.08	4.842	6.362	5.554	6.898	156.874	202.126
R10090_50782.1	NM_001081132.1	326622	7.31	8.93	7.16	7.20	6.99	7.97	6.69	5.04	7.93	6.28	8.01	10.06	8.08	8.85	8.23	8.67	6.76	5.39	9.52	6.78	572.02	696.31	559.36	541.92	497.57	608.18	523.25	382.92	561.20	449.77	7.518	6.782	8.646	7.424	573.436	505.064
R10090_48508.2	XM_006510333.3	244871	0.72	1.46	0.93	2.35	1.50	0.65	0.31	0.96	1.03	1.53	0.79	1.64	1.05	2.89	1.77	0.71	0.31	1.03	1.24	1.65	97.00	195.00	124.72	304.00	183.69	85.51	41.19	125.59	125.81	187.82	1.392	0.896	1.628	0.988	180.882	113.184
R10090_26003.3	XM_006519542.4	70646	1.43	2.25	0.87	3.12	2.09	1.22	1.62	2.58	2.09	3.43	1.56	2.53	0.98	3.83	2.45	1.33	1.63	2.75	2.50	3.70	96.35	151.23	58.43	202.57	127.97	80.28	109.09	168.78	127.21	211.68	1.952	2.188	2.27	2.382	127.31	139.408
R10090_48293.3	XM_006530241.4	208606	0	0.86	0	0	0	0.89	1.12	2.66	0	0	0	0.97	0	0	0	0.97	1.14	2.85	0	0	0	26.77	0	0	0	26.85	34.84	80.27	0	0	0.172	0.934	0.194	0.992	5.354	28.392
R10090_214468.1	XM_030247039.1	105245381	1.12	1.10	0.97	0.66	0.98	0.78	0.93	0.79	0.65	0.49	1.23	1.24	1.09	0.81	1.15	0.85	0.94	0.84	0.79	0.53	27.01	26.55	23.15	15.28	21.36	18.40	22.44	18.45	14.22	10.80	0.966	0.728	1.104	0.79	22.67	16.862
R10090_39423.1	XM_011249684.1	320024	0.49	0.30	0.49	0.19	0.29	1.25	0.81	0.68	0.42	0.46	0.54	0.34	0.55	0.23	0.34	1.36	0.82	0.73	0.50	0.50	33.29	20.69	33.26	12.20	18.12	82.82	55.37	45.13	25.88	28.61	0.352	0.724	0.4	0.782	23.512	47.562
R10090_33381.1	NM_001310477.1	226922	0.26	0.22	0.09	0.19	0.19	0	0.18	0.09	0.20	0.10	0.29	0.25	0.11	0.23	0.23	0	0.18	0.10	0.24	0.10	31.01	25.89	11.10	21.04	20.65	0	20.67	10.35	20.92	10.32	0.19	0.114	0.222	0.124	21.938	12.452
R10090_20138.6	NM_153423.6	242687	17.38	19.34	35.46	29.28	24.70	23.02	10.36	16.40	21.46	26.47	19.05	21.81	40.04	36.00	29.07	25.04	10.47	17.55	25.76	28.56	1059.33	1174.97	2156.98	1716.92	1367.95	1368.14	631.43	970.58	1181.46	1475.07	25.232	19.542	29.194	21.476	1495.23	1125.336
R10090_27351.2	XM_006505917.2	22371	0	0.00	0.00	0	0	0	0	0	0	0	0	0.00	0.00	0	0	0	0	0	0	0	0	0.03	0.18	0	0	0	0	0	0	0	0	0	0	0	0.042	0
R10090_26670.2	NM_010568.3	16337	1.64	1.60	2.60	3.07	2.64	2.85	2.36	2.91	3.39	2.60	1.80	1.80	2.93	3.77	3.10	3.10	2.39	3.12	4.07	2.81	237.31	230.94	376.47	427.50	347.67	403.00	342.23	410.00	444.18	344.78	2.31	2.822	2.68	3.098	323.978	388.838
R10090_14493.2	XM_011250559.3	243842	4.13	0.74	2.92	11.39	7.99	2.46	3.27	4.80	10.46	19.59	4.53	0.84	3.30	14.01	9.40	2.67	3.30	5.14	12.55	21.14	379.52	67.96	267.82	1006.66	666.90	220.15	299.93	427.93	867.88	1645.68	5.434	8.116	6.416	8.96	477.772	692.314
R10090_63991.3	XM_006510088.4	18554	0.18	0.17	0	0	0.21	0.50	0	0.31	0.64	0.42	0.20	0.19	0	0	0.24	0.54	0	0.33	0.76	0.45	14.64	14.00	0	0	15.36	39.79	0	24.56	47.15	31.46	0.112	0.374	0.126	0.416	8.8	28.592
R10090_74068.1	XM_017314190.1	380654	0.01	0	0	0.01	0	0	0	0	0	0.02	0.01	0	0	0.01	0	0	0	0	0	0.02	1.00	0	0	1.00	0	0	0	0	0	2.00	0.004	0.004	0.004	0.004	0.4	0.4
R10090_16406.1	XM_006510682.2	77116	0	0.10	0	0	0	0	0.05	0	0	0	0	0.11	0	0	0	0	0.05	0	0	0	0	6.09	0	0	0	0	3.13	0	0	0	0.02	0.01	0.022	0.01	1.218	0.626
R10090_29128.3	XM_006535108.4	52398	0.13	0	0	0	0.09	0	0	0	0	0	0.15	0	0	0	0.10	0	0	0	0	0	5.98	0	0	0	3.56	0	0	0	0	0	0.044	0	0.05	0	1.908	0
R10090_102844.2	NM_173379.3	210530	2.24	6.17	5.57	5.81	3.99	4.43	4.09	6.08	1.82	2.97	2.46	6.95	6.28	7.15	4.69	4.82	4.14	6.50	2.19	3.20	109.00	299.00	270.00	272.00	176.00	210.00	199.00	287.00	80.00	132.00	4.756	3.878	5.506	4.17	225.2	181.6
R10090_30942.1	XM_011245766.1	75761	0.16	0.12	0	0.29	0.29	0.08	0.08	0.08	0.15	0.08	0.18	0.14	0	0.36	0.34	0.09	0.08	0.09	0.18	0.08	9.19	6.80	0	16.08	14.98	4.58	4.61	4.59	7.55	4.00	0.172	0.094	0.204	0.104	9.41	5.066
R10090_60071.3	XM_006509283.3	142980	0.69	1.52	1.34	0.49	1.30	0.25	0.45	1.53	0.51	0.51	0.76	1.71	1.52	0.60	1.53	0.27	0.46	1.64	0.61	0.55	44.01	96.42	85.51	29.99	75.38	15.27	28.81	94.69	29.25	29.62	1.068	0.65	1.224	0.706	66.262	39.528
R10090_30776.3	NM_001024617.3	234515	0.46	0.47	1.03	1.09	0.65	0.50	0.50	0.20	1.09	0.37	0.50	0.53	1.16	1.34	0.77	0.54	0.51	0.21	1.31	0.40	30.47	31.20	68.11	69.74	39.40	32.21	33.25	12.94	65.57	22.44	0.74	0.532	0.86	0.594	47.784	33.282
R10090_36030.3	NM_001007221.3	11496	0.10	0	0.00	0	0	0	0.01	0	0	0	0.11	0	0.00	0	0	0	0.01	0	0	0	4.14	0	0.04	0	0	0	0.45	0	0	0	0.02	0.002	0.022	0.002	0.836	0.09
R10090_212146.1	NM_001358839.1	171580	1.14	0	5.06	0	4.25	0	2.08	0	3.65	0	1.24	0	5.71	0	5.00	0	2.10	0	4.39	0	51.84	0	230.02	0	175.91	0	94.78	0	150.52	0	2.09	1.146	2.39	1.298	91.554	49.06
R10090_36602.2	NM_030060.2	381319	6.57	14.35	15.00	14.95	8.23	14.32	10.32	16.86	3.79	8.07	7.20	16.19	16.93	18.38	9.68	15.57	10.43	18.04	4.55	8.70	47.00	102.00	104.00	102.00	52.00	99.00	73.00	116.00	24.00	52.00	11.82	10.672	13.676	11.458	81.4	72.8
R10090_76522.3	XM_006500039.3	66860	2.63	2.51	1.88	1.40	3.20	3.22	3.53	2.66	3.14	5.34	2.88	2.83	2.12	1.72	3.76	3.50	3.57	2.84	3.77	5.76	264.61	251.67	189.32	135.54	292.84	316.35	355.28	259.93	285.83	491.81	2.324	3.578	2.662	3.888	226.796	341.84
R10090_66008.1	NM_001163769.1	108121	2.78	2.04	2.13	1.84	1.54	4.31	1.52	2.28	0.67	0.56	3.05	2.30	2.40	2.27	1.81	4.68	1.54	2.44	0.81	0.60	28.55	20.86	21.35	18.09	14.09	42.84	15.51	22.62	6.13	5.19	2.066	1.868	2.366	2.014	20.588	18.458
R10090_84080.3	XM_006531191.4	54446	1.38	2.64	2.62	1.87	2.33	0.18	0.42	1.55	5.79	1.98	1.51	2.97	2.95	2.29	2.74	0.19	0.42	1.66	6.95	2.14	288.17	550.17	547.66	375.79	443.35	36.43	87.22	315.88	1096.02	379.37	2.168	1.984	2.492	2.272	441.028	382.984
R10090_50873.1	XM_017314875.1	104418	0	4.13	1.72	1.75	0	0	3.40	0.26	4.40	0.57	0	4.66	1.94	2.15	0	0	3.44	0.28	5.29	0.62	0	202.52	84.41	82.86	0	0	167.15	12.36	195.52	25.72	1.52	1.726	1.75	1.926	73.958	80.15
R10090_40661.6	NM_010589.6	16453	41.38	25.88	29.17	27.02	28.79	34.74	29.32	26.58	53.04	37.14	45.37	29.18	32.93	33.21	33.89	37.79	29.63	28.43	63.67	40.08	2420.88	1508.98	1702.30	1520.39	1530.14	1981.26	1714.11	1509.19	2802.03	1986.36	30.448	36.164	34.916	39.92	1736.538	1998.59
R10090_74582.1	NM_001347446.1	94089	2.27	5.99	3.15	4.55	4.66	4.20	3.05	3.76	2.95	2.43	2.49	6.76	3.56	5.60	5.48	4.57	3.09	4.02	3.54	2.62	91.24	240.14	126.29	176.05	169.95	164.65	122.68	146.61	106.88	89.12	4.124	3.278	4.778	3.568	160.734	125.988
R10090_8076.1	NM_001301174.1	234700	0.89	0.90	0	0.56	0.82	0.37	1.45	1.31	1.42	1.00	0.98	1.02	0	0.69	0.96	0.40	1.47	1.40	1.71	1.08	5.00	5.00	0	3.00	4.00	2.00	8.00	7.00	7.00	5.00	0.634	1.11	0.73	1.212	3.4	5.8
R10090_16026.3	XM_006535246.4	73246	0	0.13	0	0.49	0	0	0	0.28	0	0	0	0.14	0	0.60	0	0	0	0.30	0	0	0	3.50	0	13.00	0	0	0	7.43	0	0	0.124	0.056	0.148	0.06	3.3	1.486
R10090_93069.2	NM_198414.2	75552	3.69	3.27	8.03	2.53	1.53	6.25	11.82	12.68	0.41	1.08	4.04	3.69	9.07	3.11	1.80	6.80	11.95	13.56	0.49	1.16	120.00	106.00	260.00	79.00	45.00	198.00	384.00	400.00	12.00	32.00	3.81	6.448	4.342	6.792	122	205.2
R10090_29259.3	NM_016957.3	15331	146.85	170.11	143.48	200.25	161.11	135.88	141.88	153.21	142.84	138.25	161.01	191.81	161.97	246.17	189.60	147.79	143.38	163.91	171.46	149.17	2319.00	2674.00	2236.00	3032.00	2287.00	2085.00	2230.00	2340.00	2021.00	1985.00	164.36	142.412	190.112	155.142	2509.6	2132.2
R10090_3438.2	XM_006515203.2	68832	0.36	0.26	0.23	0.36	0.75	0.64	0.21	0.16	0.59	0.52	0.40	0.30	0.25	0.44	0.88	0.69	0.21	0.18	0.71	0.56	10.98	7.96	6.81	10.52	20.66	18.85	6.44	4.85	16.11	14.41	0.392	0.424	0.454	0.47	11.386	12.132
R10090_7784.2	XM_006521732.2	12374	0.01	0	0	0	0	0	0	0	0	0.02	0.01	0	0	0	0	0	0	0	0	0.02	1.00	0	0	0	0	0	0	0	0	2.00	0.002	0.004	0.002	0.004	0.2	0.4
R10090_76778.3	NM_009939.3	12848	12.59	13.13	7.43	10.76	10.11	11.56	9.57	9.49	13.23	7.04	13.81	14.81	8.38	13.23	11.90	12.57	9.67	10.15	15.88	7.60	612.77	636.77	360.17	503.52	446.37	547.90	465.38	447.84	581.06	313.04	10.804	10.178	12.426	11.174	511.92	471.044
R10090_31934.1	NM_029004.1	74563	0	0	0	0	0	0	0	0	0.07	0	0	0	0	0	0	0	0	0	0.08	0	0	0	0	0	0	0	0	0	2.00	0	0	0.014	0	0.016	0	0.4
R10090_3321.3	NM_010601.4	16512	0	0	0	0.28	0	0	0	0	0	0	0	0	0	0.35	0	0	0	0	0	0	0	0	0	15.96	0	0	0	0	0	0	0.056	0	0.07	0	3.192	0
R10090_2377.2	XM_006518920.2	223267	1.33	0.67	0.89	0.54	0.51	2.63	2.74	0.52	1.94	0.54	1.46	0.76	1.01	0.66	0.60	2.86	2.77	0.56	2.33	0.58	17.83	8.98	11.82	6.94	6.13	34.31	36.57	6.81	23.33	6.54	0.788	1.674	0.898	1.82	10.34	21.512
R10090_210838.1	NM_001364509.1	78369	0	0.83	0.24	0.17	0	0	0.16	0.35	0	0.32	0	0.94	0.27	0.20	0	0	0.16	0.37	0	0.34	0	10.43	3.00	2.00	0	0	2.00	4.25	0	3.64	0.248	0.166	0.282	0.174	3.086	1.978
R10090_43635.1	XM_017321438.2	18139	3.53	3.56	3.04	3.66	3.84	2.90	3.74	3.23	5.22	4.94	3.87	4.01	3.44	4.50	4.52	3.15	3.77	3.45	6.27	5.33	254.26	255.66	218.99	253.72	251.42	203.75	269.11	225.86	340.05	325.74	3.526	4.006	4.068	4.394	246.81	272.902
R10090_36894.2	XM_011249751.3	20817	0	0.03	0	0.27	0.46	0.21	0.96	0	0	0	0	0.04	0	0.33	0.54	0.23	0.97	0	0	0	0	1.87	0	14.52	23.71	11.84	54.56	0	0	0	0.152	0.234	0.182	0.24	8.02	13.28
R10090_64972.2	NM_011307.3	20184	10.47	9.37	5.51	12.04	8.58	11.30	8.03	7.21	7.74	2.77	11.47	10.57	6.22	14.80	10.10	12.29	8.11	7.72	9.29	2.99	445.82	397.83	233.86	493.09	331.52	468.96	341.50	298.12	297.32	107.91	9.194	7.41	10.632	8.08	380.424	302.762
R10090_209560.1	NM_001357696.1	101476	0.52	0.95	0.00	0.31	0	0.70	0	0.28	0.33	0.21	0.57	1.08	0.00	0.38	0	0.76	0	0.30	0.40	0.23	30.31	55.44	0.02	17.43	0	39.52	0	15.99	17.42	11.40	0.356	0.304	0.406	0.338	20.64	16.866
R10090_92007.1	NM_001195390.1	99311	0.78	0.62	0.87	0.24	0.15	0.60	0.30	0.27	0.15	0.87	0.86	0.70	0.98	0.30	0.17	0.65	0.30	0.28	0.19	0.94	37.74	29.96	41.84	11.19	6.50	27.96	14.32	12.44	6.73	38.49	0.532	0.438	0.602	0.472	25.446	19.988
R10090_206774.1	XM_030254541.1	269700	1.79	4.34	1.36	2.16	4.44	3.97	2.98	0.65	3.65	2.40	1.96	4.90	1.53	2.65	5.22	4.32	3.01	0.69	4.38	2.59	424.64	1029.92	323.20	494.20	961.27	920.67	707.94	150.04	784.99	522.33	2.818	2.73	3.252	2.998	646.646	617.194
R10090_55229.2	NM_030197.2	78832	8.66	8.59	9.52	11.72	10.89	7.94	6.89	7.99	11.41	10.22	9.49	9.68	10.75	14.41	12.82	8.63	6.96	8.55	13.70	11.03	762.67	753.86	837.50	993.60	872.51	681.82	606.97	683.52	908.67	823.32	9.876	8.89	11.43	9.774	844.028	740.86
R10090_208762.1	XM_030242575.1	243961	0.02	0	0	0	0	0	0	0	0.02	0	0.02	0	0	0	0	0	0	0	0.03	0	3.50	0	0	0	0	0	0	0	3.57	0	0.004	0.004	0.004	0.006	0.7	0.714
R10090_91077.1	XM_017312828.2	244646	0.09	0.06	0.17	0.08	0.15	0.11	0	0	0.03	0	0.10	0.07	0.19	0.10	0.18	0.12	0	0	0.03	0	9.64	6.30	17.27	8.19	14.10	11.47	0	0	2.71	0	0.11	0.028	0.128	0.03	11.1	2.836
R10090_203527.1	XM_030251858.1	50518	0.07	0.07	0.07	0.01	0	0	0	0.01	0	0.03	0.08	0.08	0.08	0.02	0	0	0	0.01	0	0.03	9.36	9.00	9.38	1.56	0	0	0	1.55	0	3.13	0.044	0.008	0.052	0.008	5.86	0.936
R10090_24117.2	NM_133981.2	102580	4.02	4.26	2.59	2.90	1.49	3.28	2.49	3.06	2.62	1.79	4.41	4.80	2.92	3.57	1.75	3.57	2.52	3.27	3.14	1.94	161.22	170.16	103.22	111.87	53.98	128.22	99.62	118.85	94.55	65.66	3.052	2.648	3.49	2.888	120.09	101.38
R10090_96204.3	XM_006513076.4	114229	0	0	0	0.10	0.08	0	0.20	0.27	0.08	0	0	0	0	0.13	0.10	0	0.21	0.29	0.09	0	0	0	0	7.32	5.60	0	14.89	18.90	4.98	0	0.036	0.11	0.046	0.118	2.584	7.754
R10090_218196.1	NM_001357907.1	108121	0.23	1.52	0.13	0.67	1.22	0.54	0.85	0.29	0.91	0.96	0.26	1.71	0.15	0.82	1.43	0.59	0.86	0.31	1.10	1.03	1.85	12.00	1.01	5.07	8.61	4.19	6.69	2.19	6.45	6.87	0.754	0.71	0.874	0.778	5.708	5.278
R10090_94229.3	XM_006506697.4	73998	4.18	5.10	3.21	5.83	3.75	4.74	6.20	2.17	5.22	4.16	4.58	5.76	3.62	7.16	4.41	5.16	6.27	2.32	6.26	4.49	313.88	382.37	240.62	421.31	256.30	347.33	465.99	158.38	354.45	285.84	4.414	4.498	5.106	4.9	322.896	322.398
R10090_55829.1	XM_017316853.2	114565	0.23	0.46	0.61	3.29	3.73	0.18	0.22	0.35	2.29	4.12	0.25	0.51	0.69	4.04	4.39	0.20	0.22	0.37	2.75	4.44	41.65	83.51	112.71	581.38	623.31	32.94	40.78	61.70	381.28	692.62	1.664	1.432	1.976	1.596	288.512	241.864
R10090_14198.5	NM_024456.5	19345	153.02	152.81	149.83	126.58	125.04	144.37	167.63	170.04	129.57	108.81	167.78	172.30	169.15	155.61	147.15	157.03	169.40	181.91	155.53	117.40	4043.15	4021.73	3930.28	3212.41	2986.91	3712.94	4418.32	4353.58	3080.57	2621.73	141.456	144.084	162.398	156.254	3638.896	3637.428
R10090_6128.1	NM_001293653.1	19349	1.53	0	0	0	3.51	0	0	0	0	0	1.67	0	0	0	4.13	0	0	0	0	0	43.26	0	0	0	90.01	0	0	0	0	0	1.008	0	1.16	0	26.654	0
R10090_34387.3	XM_006503444.4	74519	0	0	0	0	0.04	0	0	0	0	0	0	0	0	0	0.04	0	0	0	0	0	0	0	0	0	1.00	0	0	0	0	0	0.008	0	0.008	0	0.2	0
R10090_203914.1	XM_030252846.1	74252	1.09	2.60	0.81	2.04	1.36	0	2.87	4.06	1.09	2.14	1.19	2.93	0.91	2.51	1.60	0	2.90	4.34	1.30	2.31	52.30	124.59	38.68	94.40	59.44	0	137.99	189.25	47.07	93.83	1.58	2.032	1.828	2.17	73.882	93.628
R10090_68238.1	XM_006535480.2	241950	0	0	0.56	0	0.26	0	0.18	0	0	0	0	0	0.63	0	0.31	0	0.18	0	0	0	0	0	18.04	0	7.70	0	5.73	0	0	0	0.164	0.036	0.188	0.036	5.148	1.146
R10090_213084.1	XM_030246359.1	72129	0.04	0.13	0.04	0.17	0.04	0.05	0	0.09	0.14	0.10	0.04	0.15	0.05	0.20	0.05	0.06	0	0.09	0.17	0.10	2.41	7.81	2.59	9.67	2.40	3.19	0	5.17	7.69	5.36	0.084	0.076	0.098	0.084	4.976	4.282
R10090_202686.1	NM_001355608.1	71684	0.96	0.28	0.26	0.26	0	0.28	0	0	0.52	0	1.05	0.32	0.30	0.31	0	0.30	0	0	0.63	0	27.80	8.14	7.58	7.15	0	7.88	0	0	13.70	0	0.352	0.16	0.396	0.186	10.134	4.316
R10090_100862.1	NM_133658.2	13872	18.68	16.33	15.35	15.19	14.48	19.46	16.42	15.27	15.96	13.66	20.48	18.42	17.33	18.68	17.04	21.17	16.59	16.33	19.16	14.74	719.82	627.11	588.76	562.73	505.88	730.50	631.84	570.66	554.65	480.65	16.006	16.154	18.39	17.598	600.86	593.66
R10090_219454.1	NM_001362045.1	332359	0	0.77	0.00	0	0	0.00	0	0	0	0	0	0.87	0.00	0	0	0.00	0	0	0	0	0	23.00	0.01	0	0	0.01	0	0	0	0	0.154	0	0.174	0	4.602	0.002
R10090_211981.1	NM_001359744.1	237253	0	0	0	0.42	0	0	0	0.03	0.26	0.04	0	0	0	0.51	0	0	0	0.04	0.31	0.05	0	0	0	16.00	0	0	0	1.34	9.33	1.62	0.084	0.066	0.102	0.08	3.2	2.458
R10090_256.3	XM_006527833.4	14933	0	0	0	0	0.07	0	0	0	0	0	0	0	0	0	0.08	0	0	0	0	0	0	0	0	0	2.79	0	0	0	0	0	0.014	0	0.016	0	0.558	0
R10090_19641.1	NM_001252498.1	192786	0.03	0.09	0.02	0.25	0.15	0.03	0.03	0.03	0.27	0.39	0.03	0.10	0.02	0.31	0.18	0.03	0.03	0.04	0.33	0.42	2.31	6.35	1.39	17.52	10.24	2.26	2.29	2.32	17.93	25.97	0.108	0.15	0.128	0.17	7.562	10.154
R10090_56970.2	NM_146125.2	228550	0.08	0.12	0.12	0.13	0.18	0.13	0.04	0.34	0.23	0.36	0.09	0.14	0.14	0.16	0.21	0.14	0.04	0.36	0.27	0.38	2.00	3.00	3.00	3.00	4.00	3.00	1.00	8.00	5.00	8.00	0.126	0.22	0.148	0.238	3	5
R10090_209852.1	XM_030243777.1	71941	0	1.24	0	0	0	0.42	0	0.96	0.32	1.19	0	1.39	0	0	0	0.46	0	1.02	0.38	1.29	0	36.15	0	0	0	12.13	0	27.20	8.48	32.01	0.248	0.578	0.278	0.63	7.23	15.964
R10090_67301.2	NM_001077638.2	15468	0.81	1.64	1.33	1.35	1.11	1.14	1.48	1.28	1.43	0	0.88	1.85	1.50	1.66	1.31	1.24	1.49	1.37	1.72	0	22.95	46.52	37.64	36.88	28.60	31.57	41.91	35.33	36.61	0	1.248	1.066	1.44	1.164	34.518	29.084
R10090_67266.1	NM_001037863.2	320940	0.31	0.58	0.04	1.13	0	0.25	0.45	1.02	0	0.77	0.34	0.65	0.05	1.39	0	0.27	0.45	1.09	0	0.83	28.98	53.20	3.77	101.05	0	22.33	41.26	91.77	0	64.97	0.412	0.498	0.486	0.528	37.4	44.066
R10090_219260.1	XM_030250391.1	21413	0.04	0	0	0.06	0	0.06	0	0.02	0	0	0.05	0	0	0.08	0	0.06	0	0.02	0	0	4.34	0	0	6.26	0	6.02	0	1.81	0	0	0.02	0.016	0.026	0.016	2.12	1.566
R10090_96012.2	NM_029607.2	76425	0.15	0	0	0	0.08	0.08	0.15	0	0.08	0.17	0.17	0	0	0	0.09	0.08	0.16	0	0.09	0.18	11.21	0	0	0	5.30	5.52	11.46	0	5.23	11.30	0.046	0.096	0.052	0.102	3.302	6.702
R10090_215366.1	XM_030247274.1	268670	0.45	0.07	0	0.08	0.11	0.58	0.34	0.34	0.37	0.08	0.49	0.08	0	0.10	0.13	0.63	0.34	0.36	0.45	0.09	27.98	4.45	0	4.70	6.46	34.96	21.22	20.46	20.93	4.66	0.142	0.342	0.16	0.374	8.718	20.446
R10090_90503.2	XM_006512435.2	13982	0.22	0.25	0	0.14	0	0	0	0	0.31	0	0.24	0.29	0	0.17	0	0	0	0	0.37	0	6.62	7.66	0	3.96	0	0	0	0	8.42	0	0.122	0.062	0.14	0.074	3.648	1.684
R10090_53801.3	XM_006523735.4	170716	0.90	0.78	0	0	0	0	0.41	0.99	0.81	0	0.99	0.88	0	0	0	0	0.41	1.06	0.97	0	19.15	16.58	0	0	0	0	8.63	20.30	15.41	0	0.336	0.442	0.374	0.488	7.146	8.868
R10090_66712.2	NM_015775.2	50528	0	0	0	0	0	0	0	0.02	0	0	0	0	0	0	0	0	0	0.02	0	0	0	0	0	0	0	0	0	1.00	0	0	0	0.004	0	0.004	0	0.2
R10090_39123.1	XM_011246009.2	70508	0.22	0.17	0.13	0.59	0	0.15	0.11	0.20	0.65	0.99	0.24	0.20	0.14	0.72	0	0.16	0.11	0.22	0.78	1.06	11.96	9.40	6.94	30.72	0	7.92	5.86	10.73	31.90	49.08	0.222	0.42	0.26	0.466	11.804	21.098
R10090_5289.2	NM_001161430.2	237082	0	0	0	0	0	1.29	0.78	0	0	0	0	0	0	0	0	1.40	0.79	0	0	0	0	0	0	0	0	43.75	27.12	0	0	0	0	0.414	0	0.438	0	14.174
R10090_78495.1	XM_017317991.2	71302	0.11	0.08	0.02	0.15	0.17	0.07	0.07	0.09	0.24	0.17	0.12	0.09	0.03	0.19	0.21	0.08	0.07	0.10	0.29	0.18	14.08	10.98	3.29	19.61	21.09	9.50	8.69	11.84	28.93	20.35	0.106	0.128	0.128	0.144	13.81	15.862
R10090_70366.1	XM_006540021.1	269854	0	0	0	0.19	0	1.15	0	0.70	0.18	0	0	0	0	0.23	0	1.25	0	0.75	0.21	0	0	0	0	3.53	0	21.75	0	13.24	3.10	0	0.038	0.406	0.046	0.442	0.706	7.618
R10090_57815.2	XM_011250628.3	53417	0	0	0	0	0	0	0	0.10	0	0	0	0	0	0	0	0	0	0.11	0	0	0	0	0	0	0	0	0	11.00	0	0	0	0.02	0	0.022	0	2.2
R10090_88723.2	XM_011248151.3	94212	0.43	0.25	0.39	0.31	0.55	0.19	0.70	0.21	0.41	1.13	0.47	0.28	0.44	0.38	0.65	0.20	0.70	0.23	0.49	1.22	54.41	31.40	49.63	37.27	63.15	22.90	87.83	25.96	46.87	130.71	0.386	0.528	0.444	0.568	47.172	62.854
R10090_17046.3	XM_006505065.4	23917	1.68	2.28	0	0.94	0.68	1.79	2.51	1.66	0.66	0.88	1.85	2.57	0	1.15	0.80	1.95	2.54	1.78	0.80	0.95	63.00	84.95	0	33.66	23.00	65.19	93.92	60.24	22.38	30.16	1.116	1.5	1.274	1.604	40.922	54.378
R10090_102938.4	NM_026656.5	68279	4.50	0.49	3.03	3.87	1.81	1.60	2.10	3.77	2.63	1.99	4.94	0.55	3.42	4.75	2.13	1.74	2.12	4.04	3.15	2.15	161.87	17.50	108.37	133.58	59.06	56.04	75.26	131.54	85.09	65.34	2.74	2.418	3.158	2.64	96.076	82.654
R10090_210506.1	NM_001348349.1	497652	1.32	0.52	0	2.57	0	3.34	1.02	2.52	2.65	4.02	1.45	0.59	0	3.15	0	3.63	1.03	2.69	3.19	4.34	23.12	9.07	0	43.02	0	56.68	17.68	42.55	41.62	63.95	0.882	2.71	1.038	2.976	15.042	44.496
R10090_216936.1	XM_030248310.1	12614	0.89	0.36	0	0	0.31	0	0.35	0	0	0	0.98	0.41	0	0	0.36	0	0.36	0	0	0	157.73	64.07	0	0	49.07	0	62.21	0	0	0	0.312	0.07	0.35	0.072	54.174	12.442
R10090_75934.2	XM_011247944.3	20215	0	0	0.14	0	0	0	0	0	0	0	0	0	0.16	0	0	0	0	0	0	0	0	0	2.69	0	0	0	0	0	0	0	0.028	0	0.032	0	0.538	0
R10090_3482.3	NM_019998.3	56737	4.53	4.80	5.13	2.36	2.87	7.29	5.67	5.85	3.74	2.66	4.97	5.42	5.79	2.90	3.38	7.93	5.73	6.26	4.49	2.87	201.51	213.00	227.53	100.77	116.00	316.00	252.00	252.54	150.00	108.00	3.938	5.042	4.492	5.456	171.762	215.708
R10090_82429.2	NM_026961.2	69147	0	0	0	0	0	0	0.18	0	0	0	0	0	0	0	0	0	0.19	0	0	0	0	0	0	0	0	0	1.00	0	0	0	0	0.036	0	0.038	0	0.2
R10090_76192.3	XM_006502322.3	78523	1.28	0.68	0.18	2.58	2.23	0.79	0.90	1.56	1.40	1.44	1.40	0.77	0.20	3.17	2.63	0.86	0.91	1.66	1.68	1.56	25.44	13.54	3.47	49.09	39.94	15.25	17.86	29.90	24.94	26.11	1.39	1.218	1.634	1.334	26.296	22.812
R10090_98099.1	XM_017313700.1	80288	59.55	57.24	56.25	49.29	76.87	51.10	45.46	51.65	63.42	52.56	65.29	64.54	63.50	60.59	90.46	55.58	45.94	55.25	76.13	56.71	6143.01	5886.04	5798.62	4893.14	7214.35	5140.96	4689.96	5174.03	5915.12	4960.77	59.84	52.838	68.876	57.922	5987.032	5176.168
R10090_88379.2	NM_145421.2	216169	61.79	66.81	72.56	51.54	45.53	67.54	70.34	69.36	48.71	48.93	67.74	75.34	81.92	63.36	53.58	73.46	71.09	74.20	58.47	52.79	1191.35	1282.77	1384.53	953.61	791.21	1266.39	1351.37	1294.63	843.10	858.95	59.646	60.976	68.388	66.002	1120.694	1122.888
R10090_22295.2	XM_006527447.3	76539	0	0.26	0.16	0	0.51	0	0.16	0.30	0	0.49	0	0.30	0.18	0	0.60	0	0.16	0.32	0	0.53	0	11.81	7.08	0	20.75	0	7.06	12.95	0	20.27	0.186	0.19	0.216	0.202	7.928	8.056
R10090_97539.1	NM_199159.1	387512	0	0	0	0.09	0.10	0	0	0	0.20	0	0	0	0	0.11	0.12	0	0	0	0.24	0	0	0	0	1.00	1.00	0	0	0	2.00	0	0.038	0.04	0.046	0.048	0.4	0.4
R10090_9969.2	XM_011248856.3	209027	0.01	0.09	0	0.16	0.05	0.14	0	0.20	0	0	0.02	0.10	0	0.20	0.05	0.16	0	0.21	0	0	0.33	2.18	0	3.65	1.00	3.32	0	4.53	0	0	0.062	0.068	0.074	0.074	1.432	1.57
R10090_41194.2	XM_006500664.3	320558	0.08	0.14	0.15	0.14	0.06	0.10	0.06	0	0.20	0.03	0.09	0.16	0.17	0.18	0.07	0.11	0.06	0	0.24	0.03	6.00	10.00	11.00	10.00	3.80	7.00	4.00	0	13.00	2.00	0.114	0.078	0.134	0.088	8.16	5.2
R10090_201167.1	XM_030243183.1	73467	0	0.25	0.25	0.50	0	0.30	0	0	0.74	0.26	0	0.28	0.28	0.61	0	0.33	0	0	0.89	0.28	0	1.62	1.58	3.15	0	1.95	0	0	4.36	1.54	0.2	0.26	0.234	0.3	1.27	1.57
R10090_100838.3	NM_022314.3	59069	0	0	0	0	0	0	0	0	0.23	0	0	0	0	0	0	0	0	0	0.28	0	0	0	0	0	0	0	0	0	6.58	0	0	0.046	0	0.056	0	1.316
R10090_13173.3	NM_025563.3	66439	3.21	3.23	3.17	3.86	3.70	3.67	3.48	3.82	3.68	2.41	3.52	3.64	3.58	4.74	4.35	3.99	3.52	4.09	4.42	2.60	98.00	98.00	96.00	113.00	102.00	109.00	106.00	113.00	101.00	67.00	3.434	3.412	3.966	3.724	101.4	99.2
R10090_85178.4	NM_145367.4	105245	29.19	34.31	31.33	26.80	31.04	33.18	32.85	36.16	29.63	28.53	32.01	38.68	35.37	32.95	36.52	36.08	33.20	38.68	35.57	30.78	1110.49	1300.35	1186.40	980.00	1070.14	1229.41	1247.83	1334.07	1016.28	990.94	30.534	32.07	35.106	34.862	1129.476	1163.706
R10090_209110.1	XM_030241963.1	101861	0	0.68	0	0.44	0	0	0.07	0.11	0.30	0.04	0	0.76	0	0.54	0	0	0.07	0.12	0.36	0.05	0	31.79	0	19.89	0	0	3.10	4.95	12.75	1.87	0.224	0.104	0.26	0.12	10.336	4.534
R10090_16886.3	XM_006511084.4	235380	0	0	0	0	0	0	0	0	0.17	0	0	0	0	0	0	0	0	0	0.20	0	0	0	0	0	0	0	0	0	25.41	0	0	0.034	0	0.04	0	5.082
R10090_4426.3	XM_006522539.4	70458	0	0.43	0	0	0.49	0	1.57	0	0.49	0.41	0	0.48	0	0	0.57	0	1.58	0	0.59	0.45	0	7.07	0	0	7.21	0	25.76	0	7.23	6.22	0.184	0.494	0.21	0.524	2.856	7.842
R10090_1508.2	XM_011244564.2	72562	2.58	2.13	0.48	2.05	1.36	1.56	2.45	2.01	0.56	0.77	2.83	2.40	0.54	2.52	1.60	1.70	2.48	2.15	0.67	0.84	15.42	12.62	2.77	11.67	7.13	9.02	14.44	11.55	2.93	4.15	1.72	1.47	1.978	1.568	9.922	8.418
R10090_210151.1	NM_001357308.1	80720	2.06	0	0.99	0.94	3.84	1.70	2.62	0.77	0	1.12	2.25	0	1.12	1.16	4.52	1.85	2.65	0.82	0	1.21	27.87	0	13.26	12.22	46.69	22.39	35.32	10.05	0	13.81	1.566	1.242	1.81	1.306	20.008	16.314
R10090_217472.1	XM_030248962.1	13383	0.07	0	0	0	0	0	0	0	0	0	0.08	0	0	0	0	0	0	0	0	0	5.09	0	0	0	0	0	0	0	0	0	0.014	0	0.016	0	1.018	0
R10090_16398.1	NM_001164525.1	226654	0	0.44	0.69	0.23	0.25	0	0.67	0.23	0.25	0	0	0.50	0.78	0.28	0.30	0	0.67	0.24	0.30	0	0	2.00	3.00	1.00	1.00	0	3.00	1.00	1.00	0	0.322	0.23	0.372	0.242	1.4	1
R10090_24348.4	NM_026529.4	68046	15.26	12.06	12.79	11.25	8.84	14.21	19.55	13.27	13.61	11.51	16.73	13.60	14.44	13.83	10.41	15.46	19.75	14.19	16.34	12.42	187.00	147.00	154.00	132.00	97.00	169.00	238.00	157.00	149.00	128.00	12.04	14.43	13.802	15.632	143.4	168.2
R10090_216725.1	XM_030248802.1	74281	0	0	0	0	0	0	0	0.09	0	0	0	0	0	0	0	0	0	0.10	0	0	0	0	0	0	0	0	0	1.40	0	0	0	0.018	0	0.02	0	0.28
R10090_56641.1	NM_001163009.1	665113	0.26	0	1.75	1.08	0.46	0.13	0.29	0.08	1.27	2.59	0.29	0	1.98	1.32	0.54	0.14	0.29	0.09	1.53	2.80	18.38	0	121.51	72.08	28.99	9.02	20.18	5.41	79.80	164.89	0.71	0.872	0.826	0.97	48.192	55.86
R10090_72605.2	NM_001012363.2	117591	0	0	0.94	0	0	0	0	0	0	0	0	0	1.06	0	0	0	0	0	0	0	0	0	47.01	0	0	0	0	0	0	0	0.188	0	0.212	0	9.402	0
R10090_88485.1	XM_017322191.1	233765	0	0	0	0	0.20	0	0	0	0	0.29	0	0	0	0	0.24	0	0	0	0	0.31	0	0	0	0	17.27	0	0	0	0	24.82	0.04	0.058	0.048	0.062	3.454	4.964
R10090_47399.1	XM_011242799.2	67287	0	0	0.01	0	0	0	0	0	1.30	0	0	0	0.02	0	0	0	0	0	1.56	0	0	0	0.56	0	0	0	0	0	47.88	0	0.002	0.26	0.004	0.312	0.112	9.576
R10090_72452.1	XM_006514251.2	74330	0.14	0	0.39	0	0.26	0.25	0.13	0.13	0.16	0	0.16	0	0.44	0	0.31	0.27	0.13	0.14	0.19	0	8.47	0	23.47	0	14.29	14.62	7.68	7.67	8.73	0	0.158	0.134	0.182	0.146	9.246	7.74
R10090_13454.2	NM_138301.2	28240	1.16	1.97	1.05	2.47	1.44	1.65	1.09	2.41	1.70	1.16	1.28	2.23	1.19	3.04	1.70	1.79	1.10	2.58	2.04	1.25	130.33	220.37	117.72	266.21	147.19	179.92	122.12	262.03	171.99	119.00	1.618	1.602	1.888	1.752	176.364	171.012
R10090_78830.1	XM_006520553.1	17309	0.04	0	0.01	0.02	0.02	0	0.01	0	0	0.03	0.05	0	0.02	0.02	0.02	0	0.01	0	0	0.03	3.00	0	1.00	1.00	1.00	0	1.00	0	0	2.00	0.018	0.008	0.022	0.008	1.2	0.6
R10090_17520.2	XM_006519995.2	71175	11.26	14.37	13.61	12.83	12.83	13.39	8.87	10.44	19.44	15.27	12.35	16.20	15.37	15.78	15.10	14.57	8.96	11.16	23.33	16.48	1659.62	2111.21	2006.26	1820.61	1721.38	1925.28	1307.45	1493.79	2591.18	2059.74	12.98	13.482	14.96	14.9	1863.816	1875.488
R10090_8221.1	XM_017321781.2	74043	0.04	0	0	0	0	0	0	0.13	0.12	0.05	0.05	0	0	0	0	0	0	0.14	0.14	0.05	2.83	0	0	0	0	0	0	8.57	7.15	2.97	0.008	0.06	0.01	0.066	0.566	3.738
R10090_82635.1	XM_017320581.2	100756	3.08	3.87	3.84	2.92	2.39	3.61	3.95	3.52	4.18	4.12	3.38	4.37	4.34	3.59	2.81	3.93	3.99	3.77	5.02	4.45	154.46	193.40	191.96	140.73	108.79	176.49	197.85	171.34	189.01	188.71	3.22	3.876	3.698	4.232	157.868	184.68
R10090_42353.3	XM_006504476.4	58212	0	0	0	0.03	0.03	0	0	0	0	0	0	0	0	0.03	0.03	0	0	0	0	0	0	0	0	1.00	1.00	0	0	0	0	0	0.012	0	0.012	0	0.4	0
R10090_218290.1	XM_030249499.1	14312	16.28	37.56	34.19	43.33	42.92	9.76	11.96	21.62	33.11	63.56	17.85	42.35	38.60	53.27	50.52	10.61	12.09	23.13	39.74	68.58	1077.83	2478.95	2259.72	2760.24	2582.91	630.00	791.84	1389.79	1980.32	3848.35	34.856	28.002	40.518	30.83	2231.93	1728.06
R10090_217104.1	XM_030248383.1	18174	0.01	0.12	0.64	0.01	0.23	0	0	0.08	0.09	0.11	0.01	0.13	0.73	0.01	0.27	0	0	0.08	0.11	0.11	0.35	7.59	41.52	0.32	13.31	0	0	4.71	5.46	6.23	0.202	0.056	0.23	0.06	12.618	3.28
R10090_88255.2	XM_011241112.3	108017	0	0	0	0	0	0	0	0	0	0.05	0	0	0	0	0	0	0	0	0	0.05	0	0	0	0	0	0	0	0	0	1.00	0	0.01	0	0.01	0	0.2
R10090_68538.3	XM_006513972.4	67074	0	0	0	0.15	0.23	0	0.15	0.19	0	0.28	0	0	0	0.18	0.28	0	0.15	0.20	0	0.30	0	0	0	16.16	24.16	0	16.94	20.86	0	28.85	0.076	0.124	0.092	0.13	8.064	13.33
R10090_218025.1	NM_001361532.1	11984	0	0	0	6.12	2.65	2.39	0	0	3.79	0	0	0	0	7.52	3.11	2.60	0	0	4.55	0	0	0	0	76.78	31.07	30.40	0	0	44.40	0	1.754	1.236	2.126	1.43	21.57	14.96
R10090_83359.3	XM_006498282.4	68379	4.09	3.91	4.27	1.36	2.24	1.71	3.77	2.68	5.69	3.52	4.49	4.40	4.82	1.67	2.64	1.86	3.81	2.87	6.83	3.80	158.16	150.35	164.22	50.38	78.48	64.45	145.29	100.44	198.30	124.09	3.174	3.474	3.604	3.834	120.318	126.514
R10090_217512.1	XM_030249006.1	20357	0.02	0	0	0	0	0	0	0.11	0	0	0.03	0	0	0	0	0	0	0.12	0	0	1.78	0	0	0	0	0	0	8.00	0	0	0.004	0.022	0.006	0.024	0.356	1.6
R10090_100248.4	NM_175455.4	218440	0	0.02	0	0	0	0	0	0.02	0	0.02	0	0.02	0	0	0	0	0	0.02	0	0.02	0	1.00	0	0	0	0	0	1.00	0	1.00	0.004	0.008	0.004	0.008	0.2	0.4
R10090_52463.3	XM_006508185.4	69387	3.85	3.56	4.36	2.63	2.08	5.68	6.53	8.32	1.32	2.37	4.22	4.02	4.92	3.23	2.45	6.18	6.60	8.90	1.58	2.55	43.82	40.33	48.70	28.59	21.18	62.67	73.81	91.39	13.35	24.41	3.296	4.844	3.768	5.162	36.524	53.126
R10090_12019.3	NM_013520.3	14256	32.96	29.24	19.32	36.84	35.19	43.78	37.35	44.16	61.51	49.41	36.14	32.97	21.81	45.28	41.42	47.61	37.74	47.24	73.84	53.32	426.45	376.43	245.86	456.53	408.05	549.84	480.36	552.05	711.40	580.37	30.71	47.242	35.524	51.95	382.664	574.804
R10090_202197.1	NM_001348237.1	50755	1.87	3.04	3.84	1.31	0.78	2.50	2.54	3.12	1.72	1.06	2.06	3.43	4.34	1.61	0.92	2.72	2.56	3.34	2.06	1.15	99.68	161.15	203.88	67.15	37.81	129.64	134.72	161.17	82.43	51.69	2.168	2.188	2.472	2.366	113.934	111.93
R10090_60442.1	NM_001320492.1	76893	29.96	16.83	19.22	47.57	0	39.10	31.97	6.45	0.03	30.39	32.85	18.98	21.70	58.47	0	42.52	32.31	6.90	0.04	32.79	866.46	485.08	552.33	1321.73	0	1100.96	922.80	180.82	0.80	801.87	22.716	21.588	26.4	22.912	645.12	601.45
R10090_91964.3	XM_006539078.3	56809	0	0	0	0	0	0	0	0.47	0	0	0	0	0	0	0	0	0	0.50	0	0	0	0	0	0	0	0	0	24.01	0	0	0	0.094	0	0.1	0	4.802
R10090_39370.3	XM_006512540.4	14360	2.21	1.13	2.88	3.18	3.87	2.63	2.25	1.73	1.93	3.74	2.42	1.27	3.26	3.92	4.56	2.86	2.27	1.85	2.31	4.04	106.81	54.44	139.21	148.33	170.13	124.10	108.65	81.46	84.17	165.63	2.654	2.456	3.086	2.666	123.784	112.802
R10090_208509.1	NM_001368381.1	52132	0.67	2.26	3.27	1.60	0.88	3.54	1.66	2.52	0.81	0.45	0.73	2.55	3.70	1.97	1.03	3.85	1.68	2.69	0.97	0.48	29.19	98.78	142.79	67.31	34.78	150.81	72.68	106.91	31.87	17.81	1.736	1.796	1.996	1.934	74.57	76.016
R10090_9263.1	NM_001024920.1	216964	9.83	8.20	11.64	5.82	6.07	13.91	14.18	8.56	8.75	9.13	10.78	9.25	13.15	7.15	7.15	15.13	14.33	9.16	10.50	9.85	172.79	143.52	202.29	98.08	96.07	237.62	248.26	145.64	137.91	146.03	8.312	10.906	9.496	11.794	142.55	183.092
R10090_54841.3	XM_006527404.4	74168	0	0.07	0	0	0	0	0	0.10	0.70	0	0	0.08	0	0	0	0	0	0.11	0.83	0	0	1.38	0	0	0	0	0	1.97	12.68	0	0.014	0.16	0.016	0.188	0.276	2.93
R10090_202351.1	XM_030249610.1	227619	0.33	0	0.20	1.54	0.73	0.43	0	0.48	1.22	1.08	0.36	0	0.23	1.89	0.86	0.47	0	0.51	1.46	1.17	17.46	0	10.75	78.44	35.34	22.44	0	24.64	58.40	52.60	0.56	0.642	0.668	0.722	28.398	31.616
R10090_62695.2	XM_011247895.3	108657	0.65	0.11	0	0.08	0	0	0	0	0	0	0.71	0.12	0	0.10	0	0	0	0	0	0	36.45	6.04	0	4.45	0	0	0	0	0	0	0.168	0	0.186	0	9.388	0
R10090_37639.3	NM_145124.3	76580	0	1.51	2.42	0	0	0	0.98	0	0	1.95	0	1.70	2.73	0	0	0	0.99	0	0	2.10	0	87.18	140.36	0	0	0	57.06	0	0	103.46	0.786	0.586	0.886	0.618	45.508	32.104
R10090_35294.1	XM_011250827.1	19771	0	0	0	0	0	0.11	0	0	0	0	0	0	0	0	0	0.11	0	0	0	0	0	0	0	0	0	3.00	0	0	0	0	0	0.022	0	0.022	0	0.6
R10090_6161.2	XM_006500984.3	13601	0	0	0	0	0.38	0	0	0	0	0.15	0	0	0	0	0.44	0	0	0	0	0.16	0	0	0	0	9.90	0	0	0	0	3.92	0.076	0.03	0.088	0.032	1.98	0.784
R10090_202891.1	NM_001362658.1	80744	1.89	3.76	1.69	3.04	4.57	2.13	0.84	4.24	3.49	1.31	2.07	4.24	1.91	3.74	5.38	2.31	0.85	4.53	4.19	1.42	94.23	186.84	84.05	145.75	206.95	103.35	41.82	204.92	157.03	59.78	2.99	2.402	3.468	2.66	143.564	113.38
R10090_82661.2	NM_134033.2	104479	6.12	8.16	8.16	21.04	19.16	7.30	5.10	5.77	9.37	25.77	6.71	9.21	9.21	25.86	22.55	7.94	5.16	6.17	11.25	27.80	306.00	407.00	407.00	1012.00	870.00	356.00	255.00	280.00	423.00	1178.00	12.528	10.662	14.708	11.664	600.4	498.4
R10090_40246.1	NM_001177773.1	50754	0.92	1.15	0.17	1.42	1.61	0.73	0.88	0.96	0.94	1.31	1.01	1.29	0.19	1.75	1.90	0.79	0.89	1.02	1.13	1.42	57.19	71.11	10.66	85.03	91.13	43.96	54.51	57.70	52.71	74.72	1.054	0.964	1.228	1.05	63.024	56.72
R10090_214480.1	XM_030247056.1	105245402	0	0	0	0	0	0	0	0.02	0	0	0	0	0	0	0	0	0	0.02	0	0	0	0	0	0	0	0	0	1.00	0	0	0	0.004	0	0.004	0	0.2
R10090_44558.1	NM_146036.2	217737	69.74	73.03	69.79	48.19	43.29	71.27	72.28	70.88	51.87	30.29	76.46	82.35	78.79	59.25	50.95	77.52	73.04	75.83	62.26	32.68	1174.60	1224.58	1161.13	778.54	656.11	1166.78	1212.14	1154.97	783.33	464.05	60.808	59.318	69.56	64.266	998.992	956.254
R10090_91603.1	XM_006525560.1	12916	0	0.06	0	0	0	0	0.07	0	0	0.24	0	0.07	0	0	0	0	0.07	0	0	0.26	0	2.34	0	0	0	0	2.72	0	0	8.51	0.012	0.062	0.014	0.066	0.468	2.246
R10090_34166.4	NM_144883.4	227545	0.25	1.08	0.06	0.73	0.40	0.46	0.72	1.17	0.37	0	0.27	1.21	0.07	0.89	0.47	0.50	0.72	1.25	0.44	0	12.76	55.00	3.18	35.82	18.75	23.00	36.70	58.00	17.00	0	0.504	0.544	0.582	0.582	25.102	26.94
R10090_204393.1	XM_030252418.1	14263	0.63	0	0.46	0	0.32	0.61	0.49	0.57	0	0.53	0.69	0	0.52	0	0.38	0.67	0.50	0.61	0	0.57	23.61	0	17.12	0	11.05	22.46	18.38	20.80	0	18.14	0.282	0.44	0.318	0.47	10.356	15.956
R10090_28654.2	NM_007608.2	12352	0.13	0.06	0	0	0.14	0	0	0	0	0	0.14	0.07	0	0	0.17	0	0	0	0	0	2.00	1.00	0	0	2.00	0	0	0	0	0	0.066	0	0.076	0	1	0
R10090_99878.1	NM_001242345.1	319552	0	0.13	0.65	0.51	1.15	0.71	0.64	0.25	0.55	0.97	0	0.14	0.73	0.63	1.35	0.77	0.65	0.27	0.66	1.05	0	2.55	13.00	10.00	21.00	14.00	13.00	5.00	10.00	18.00	0.488	0.624	0.57	0.68	9.31	12
R10090_20374.3	NM_026306.3	67674	108.92	114.13	75.40	63.70	56.12	101.56	134.19	121.79	59.61	41.51	119.42	128.69	85.12	78.31	66.05	110.46	135.61	130.29	71.55	44.79	1167.99	1217.31	792.33	653.64	537.35	1055.99	1428.41	1260.22	569.81	403.27	83.654	91.732	95.518	98.54	873.724	943.54
R10090_22530.3	NM_173779.4	245381	0	0.05	0.05	0	0	0	0	0	0	0	0	0.05	0.05	0	0	0	0	0	0	0	0	1.00	1.00	0	0	0	0	0	0	0	0.02	0	0.02	0	0.4	0
R10090_13865.3	NM_025780.4	66816	4.38	4.02	3.49	1.69	1.76	4.19	3.20	3.52	2.89	0.99	4.80	4.53	3.94	2.08	2.07	4.56	3.23	3.77	3.47	1.07	329.00	301.00	262.00	122.00	120.00	307.00	240.00	257.00	196.00	68.00	3.068	2.958	3.484	3.22	226.8	213.6
R10090_215742.1	NM_001359883.1	71147	1.30	1.37	1.70	1.43	0.85	2.09	1.96	2.28	1.59	0	1.43	1.54	1.92	1.75	1.00	2.27	1.98	2.44	1.91	0	66.66	69.60	86.59	70.13	39.52	104.05	100.16	112.95	73.30	0	1.33	1.584	1.528	1.72	66.5	78.092
R10090_24523.1	XM_017314257.1	14149	0	2.56	1.45	0	1.73	1.64	4.54	1.95	1.21	4.48	0	2.89	1.63	0	2.04	1.79	4.59	2.09	1.45	4.83	0	39.82	22.28	0	24.32	24.94	70.60	29.46	16.92	63.61	1.148	2.764	1.312	2.95	17.284	41.106
R10090_102116.1	NM_001311166.1	66967	0.59	0	0	0	0	0	0	0.30	0	0.33	0.65	0	0	0	0	0	0	0.33	0	0.36	59.59	0	0	0	0	0	0	29.58	0	30.55	0.118	0.126	0.13	0.138	11.918	12.026
R10090_86815.1	NM_013676.1	20924	61.91	63.51	68.11	55.01	63.30	63.54	61.66	56.79	70.86	54.75	67.88	71.61	76.89	67.62	74.49	69.11	62.31	60.76	85.06	59.08	3206.47	3278.09	3517.17	2739.88	2976.39	3207.30	3191.09	2854.43	3313.15	2591.81	62.368	61.52	71.698	67.264	3143.6	3031.556
R10090_201159.1	NM_001368767.1	75388	1.14	1.18	1.55	0	1.24	1.29	1.01	0.66	1.95	1.05	1.24	1.33	1.75	0	1.45	1.40	1.02	0.70	2.34	1.13	23.32	24.12	31.56	0	22.90	25.79	20.75	13.06	35.95	19.63	1.022	1.192	1.154	1.318	20.38	23.036
R10090_201349.1	XM_030252594.1	210293	7.30	7.97	6.24	8.44	7.61	7.79	7.78	6.88	9.67	11.63	8.01	8.99	7.04	10.37	8.95	8.47	7.86	7.36	11.61	12.55	1093.30	1189.47	933.81	1215.50	1036.96	1137.35	1164.84	1000.64	1309.88	1593.41	7.512	8.75	8.672	9.57	1093.808	1241.224
R10090_74646.3	XM_006515258.4	77480	0	0	0	0	0	0.00	0	0	0	0	0	0	0	0	0	0.00	0	0	0	0	0	0	0	0	0	0.14	0	0	0	0	0	0	0	0	0	0.028
R10090_212472.1	XM_030245118.1	319586	0	0.07	0.15	0.24	0.22	0.03	0.07	0.03	0.07	0.09	0	0.07	0.17	0.29	0.25	0.04	0.07	0.04	0.09	0.10	0	4.00	9.00	14.00	12.00	2.00	4.00	2.00	4.00	5.00	0.136	0.058	0.156	0.068	7.8	3.4
R10090_24924.3	XM_006499063.3	20779	0	0.25	0	0	0	0	0	0.55	0	0	0	0.28	0	0	0	0	0	0.59	0	0	0	15.08	0	0	0	0	0	32.43	0	0	0.05	0.11	0.056	0.118	3.016	6.486
R10090_52802.2	XM_006533907.3	637515	0.22	0.48	0.56	0.57	0.40	0.33	0.09	0.63	0.21	0.61	0.24	0.55	0.63	0.71	0.47	0.36	0.09	0.67	0.25	0.66	14.40	31.96	37.00	36.56	23.93	21.56	6.14	40.22	12.38	36.93	0.446	0.374	0.52	0.406	28.77	23.446
R10090_69925.3	NM_153561.3	229228	2.59	3.60	1.38	2.63	3.24	2.09	3.62	3.92	2.93	2.14	2.84	4.06	1.56	3.24	3.82	2.27	3.65	4.19	3.51	2.31	33.71	46.60	17.64	32.86	37.85	26.37	46.79	49.26	34.06	25.27	2.688	2.94	3.104	3.186	33.732	36.35
R10090_74003.1	NM_001286391.1	75871	0.59	0.31	0.20	1.56	0.70	0.54	0.23	0.76	0.70	0.90	0.65	0.35	0.23	1.92	0.83	0.59	0.23	0.81	0.84	0.97	17.87	9.42	6.07	45.01	19.17	15.84	6.93	22.05	19.05	24.64	0.672	0.626	0.796	0.688	19.508	17.702
R10090_215899.1	XM_030248049.1	72972	0	0	0	0	0.18	0	0	0	0	0	0	0	0	0	0.21	0	0	0	0	0	0	0	0	0	14.63	0	0	0	0	0	0.036	0	0.042	0	2.926	0
R10090_44967.2	NM_139059.2	104318	16.90	19.13	20.52	26.38	26.94	13.79	14.28	14.62	21.78	23.73	18.53	21.57	23.17	32.43	31.70	15.00	14.43	15.64	26.14	25.60	921.83	1039.87	1116.58	1384.04	1334.41	733.31	778.45	774.04	1072.62	1183.06	21.974	17.64	25.48	19.362	1159.346	908.296
R10090_12626.1	XM_017316242.2	110083	0.01	0.01	0	0	0.01	0.01	0	0.02	0	0.01	0.01	0.01	0	0	0.02	0.01	0	0.03	0	0.01	1.00	1.37	0	0	1.63	1.00	0	3.08	0	1.63	0.006	0.008	0.008	0.01	0.8	1.142
R10090_4348.1	NM_001164037.1	17069	3.26	1.25	0.96	5.64	5.20	2.20	1.55	2.07	3.61	3.24	3.58	1.40	1.09	6.94	6.12	2.39	1.56	2.21	4.33	3.49	98.29	37.40	28.89	163.40	141.81	64.41	46.52	60.44	97.99	89.01	3.262	2.534	3.826	2.796	93.958	71.674
R10090_53806.3	XM_006499056.4	20619	0.39	0.66	0	0.88	1.29	1.13	0.14	0.79	0.12	0	0.42	0.75	0	1.08	1.51	1.23	0.14	0.85	0.15	0	15.14	25.89	0	33.22	45.78	43.13	5.46	30.22	4.36	0	0.644	0.436	0.752	0.474	24.006	16.634
R10090_79992.4	NM_146043.4	20729	8.82	9.90	8.62	9.74	8.91	6.73	7.06	10.21	8.37	8.49	9.67	11.16	9.73	11.97	10.48	7.32	7.14	10.92	10.05	9.16	588.78	658.28	574.09	625.10	540.12	437.81	471.12	661.18	504.54	518.16	9.198	8.172	10.602	8.918	597.274	518.562
R10090_202776.1	NM_001355267.1	21353	7.99	4.31	3.38	5.23	3.30	6.92	3.41	4.65	1.69	1.92	8.76	4.86	3.81	6.43	3.88	7.53	3.44	4.97	2.03	2.07	223.97	120.34	94.08	140.76	83.61	188.87	95.26	126.29	42.64	49.00	4.842	3.718	5.548	4.008	132.552	100.412
R10090_32160.3	XM_006504274.4	100678	0.31	0	0	0	0	0	0	0.32	0	0	0.33	0	0	0	0	0	0	0.34	0	0	7.67	0	0	0	0	0	0	7.72	0	0	0.062	0.064	0.066	0.068	1.534	1.544
R10090_104081.1	XM_017314171.2	102635315	0	0.20	0.96	1.38	0.92	0	0	0	2.56	0	0	0.23	1.09	1.69	1.08	0	0	0	3.07	0	0	7.29	34.82	48.02	30.32	0	0	0	83.69	0	0.692	0.512	0.818	0.614	24.09	16.738
R10090_211371.1	XM_030244336.1	235442	0.38	0.71	0.17	0.63	0	0.58	0	0.19	0.11	0.10	0.42	0.80	0.20	0.77	0	0.63	0	0.20	0.13	0.11	28.77	52.85	12.93	45.18	0	42.32	0	13.52	7.21	6.89	0.378	0.196	0.438	0.214	27.946	13.988
R10090_205575.1	XM_030253992.1	102637505	0	0	0	0	0.08	0	0.15	0	0.16	0	0	0	0	0	0.10	0	0.15	0	0.20	0	0	0	0	0	1.00	0	2.00	0	2.00	0	0.016	0.062	0.02	0.07	0.2	0.8
R10090_84742.1	NM_001115085.1	56844	7.05	6.14	4.01	1.38	4.06	5.52	7.31	4.85	4.04	2.87	7.73	6.92	4.53	1.69	4.78	6.01	7.38	5.19	4.85	3.09	123.77	107.19	69.56	23.17	64.20	94.22	127.65	82.38	63.63	45.75	4.528	4.918	5.13	5.304	77.578	82.726
R10090_6367.1	NM_001289727.1	245386	0	0	0	0	0	0	0	0.04	0	0	0	0	0	0	0	0	0	0.05	0	0	0	0	0	0	0	0	0	1.00	0	0	0	0.008	0	0.01	0	0.2
R10090_72710.3	XM_006505998.4	232236	0.36	0.44	0.40	0.23	0.12	0	0.56	0.23	0.31	0.45	0.40	0.50	0.45	0.29	0.14	0	0.57	0.25	0.37	0.49	10.46	12.82	11.39	6.50	3.12	0	16.35	6.60	8.11	11.99	0.31	0.31	0.356	0.336	8.858	8.61
R10090_66469.4	NM_178753.4	270624	0.03	0	0	0	0	0	0	0	0	0	0.04	0	0	0	0	0	0	0	0	0	2.00	0	0	0	0	0	0	0	0	0	0.006	0	0.008	0	0.4	0
R10090_17180.1	NM_001172100.1	107702	25.56	31.76	27.30	22.82	18.36	24.85	26.74	30.08	18.08	12.44	28.02	35.81	30.82	28.05	21.61	27.03	27.02	32.18	21.70	13.42	565.70	700.10	598.91	484.86	366.79	535.21	590.01	644.83	359.66	250.92	25.16	22.438	28.862	24.27	543.272	476.126
R10090_215938.1	XM_030248014.1	70561	0	0	1.36	0.05	0.05	0	0	0	0	0.44	0	0	1.54	0.06	0.06	0	0	0	0	0.48	0	0	76.04	2.68	2.77	0	0	0	0	22.76	0.292	0.088	0.332	0.096	16.298	4.552
R10090_97971.2	XM_006508161.3	68815	0.07	0.23	0.23	0.13	0.43	0.10	0	0.16	0.06	0	0.08	0.26	0.26	0.16	0.51	0.11	0	0.17	0.07	0	5.04	16.05	16.07	8.70	27.32	6.69	0	10.78	3.76	0	0.218	0.064	0.254	0.07	14.636	4.246
R10090_58855.3	XM_006535411.4	18759	0	0	0	0.11	0	0.26	0	0	0	0.27	0	0	0	0.13	0	0.28	0	0	0	0.29	0	0	0	6.85	0	16.44	0	0	0	16.19	0.022	0.106	0.026	0.114	1.37	6.526
R10090_81740.1	NM_001168475.1	67009	0.01	0.09	0.05	0	0.05	0.27	0.28	0.09	0.03	0	0.01	0.10	0.05	0	0.06	0.29	0.29	0.10	0.03	0	0.31	2.73	1.43	0	1.40	8.16	8.92	2.79	0.82	0	0.04	0.134	0.044	0.142	1.174	4.138
R10090_75732.3	XM_006500585.3	20459	0	0	0	0	0.07	0	0	0	0	0	0	0	0	0	0.08	0	0	0	0	0	0	0	0	0	1.00	0	0	0	0	0	0.014	0	0.016	0	0.2	0
R10090_210783.1	NM_001348260.1	56503	1.81	1.07	2.41	1.10	0	1.09	0	0	2.33	2.56	1.98	1.21	2.72	1.35	0	1.19	0	0	2.80	2.76	63.07	37.21	83.52	36.84	0	37.06	0	0	73.33	81.59	1.278	1.196	1.452	1.35	44.128	38.396
R10090_208211.1	XM_030242218.1	18752	0.80	1.50	1.72	1.26	0.62	0.50	0.29	0.77	0.30	0.30	0.88	1.69	1.95	1.55	0.74	0.54	0.30	0.83	0.36	0.32	28.51	52.94	60.77	42.99	20.05	17.20	10.33	26.56	9.54	9.73	1.18	0.432	1.362	0.47	41.052	14.672
R10090_219678.1	XM_030250981.1	381236	0	0.09	0	0.34	0.24	0	0	0.23	0.19	0.13	0	0.10	0	0.42	0.28	0	0	0.24	0.23	0.14	0	4.01	0	14.19	9.46	0	0	9.58	7.41	5.10	0.134	0.11	0.16	0.122	5.532	4.418
R10090_15663.3	XM_006514897.3	78887	0.80	1.89	0.81	1.26	1.43	0.23	1.41	3.11	0.08	0.75	0.87	2.13	0.92	1.55	1.68	0.25	1.43	3.33	0.10	0.81	52.18	123.40	53.28	79.48	85.00	14.51	92.45	198.11	4.69	44.95	1.238	1.116	1.43	1.184	78.668	70.942
R10090_204483.1	XM_030252739.1	58193	0	0	0	0	0.25	0	0	0	0.11	0	0	0	0	0	0.29	0	0	0	0.13	0	0	0	0	0	10.62	0	0	0	4.44	0	0.05	0.022	0.058	0.026	2.124	0.888
R10090_72665.1	XM_006538224.2	68926	0	0	0	0.07	0	0	0	0	0	0	0	0	0	0.09	0	0	0	0	0	0	0	0	0	5.54	0	0	0	0	0	0	0.014	0	0.018	0	1.108	0
R10090_82914.1	NM_001253836.1	235574	2.43	3.56	2.58	2.90	2.80	2.45	2.81	2.91	4.73	3.40	2.66	4.02	2.92	3.56	3.30	2.66	2.84	3.11	5.67	3.67	85.24	124.63	90.16	97.68	89.14	83.70	98.30	98.95	149.49	108.89	2.854	3.26	3.292	3.59	97.37	107.866
R10090_56292.1	XM_006525183.2	81845	19.93	20.61	22.04	8.65	12.12	14.31	21.93	8.92	16.45	9.09	21.85	23.24	24.88	10.63	14.26	15.56	22.16	9.54	19.75	9.81	331.25	340.99	361.74	137.85	181.22	231.12	362.87	143.37	245.13	137.41	16.67	14.14	18.972	15.364	270.61	223.98
R10090_34128.1	XM_017319313.2	75812	0.49	0.60	0	0.01	0.64	0.49	0.42	0	0.00	0.28	0.54	0.68	0	0.01	0.75	0.53	0.43	0	0.00	0.30	19.41	23.73	0	0.34	22.97	18.75	16.67	0	0.10	10.04	0.348	0.238	0.396	0.252	13.29	9.112
R10090_80505.4	NM_026149.4	67429	1.64	0.66	0	0.59	0.15	0.41	0.48	0.84	1.48	0.02	1.80	0.74	0	0.72	0.17	0.44	0.48	0.90	1.77	0.02	83.37	33.35	0	28.62	6.73	20.06	24.16	41.24	67.65	0.72	0.608	0.646	0.686	0.722	30.414	30.766
R10090_20102.2	NM_001013372.2	654309	3.60	4.34	4.01	4.63	6.47	4.30	3.48	3.15	5.05	6.36	3.95	4.89	4.53	5.69	7.62	4.68	3.52	3.37	6.06	6.87	52.10	62.36	57.16	64.09	84.00	60.39	50.07	44.04	65.28	83.55	4.61	4.468	5.336	4.9	63.942	60.666
R10090_32603.3	XM_006503099.4	242646	0	0	0	0	0.17	0	0	0.62	0	0	0	0	0	0	0.19	0	0	0.66	0	0	0	0	0	0	1.85	0	0	7.45	0	0	0.034	0.124	0.038	0.132	0.37	1.49
R10090_14612.2	XM_006516474.3	208440	0.34	0.15	0	0	0.10	0	0.12	0	0.01	0	0.37	0.17	0	0	0.12	0	0.12	0	0.02	0	43.00	18.92	0	0	12.10	0	15.31	0	1.72	0	0.118	0.026	0.132	0.028	14.804	3.406
R10090_56538.2	NM_019821.2	56356	138.91	147.00	167.05	142.54	129.14	138.37	146.77	161.47	108.51	111.59	152.30	165.75	188.59	175.22	151.98	150.50	148.32	172.74	130.25	120.40	3006.00	3168.00	3582.00	2961.00	2522.00	2913.00	3166.00	3384.00	2110.00	2200.00	144.928	133.342	166.768	144.442	3047.8	2754.6
R10090_36466.2	XM_006540276.2	66056	0.98	1.50	3.39	0.79	0.43	1.10	0.56	1.54	0.74	0.98	1.07	1.69	3.83	0.97	0.50	1.20	0.56	1.65	0.89	1.06	17.14	26.16	58.81	13.33	6.74	18.82	9.75	26.16	11.72	15.74	1.418	0.984	1.612	1.072	24.436	16.438
R10090_24750.1	NM_001308072.1	78308	15.38	14.92	16.48	15.28	13.51	18.13	14.01	15.45	13.57	10.22	16.86	16.82	18.61	18.78	15.90	19.71	14.16	16.53	16.29	11.03	455.55	440.22	485.28	434.80	362.11	522.82	414.12	443.78	362.07	276.37	15.114	14.276	17.394	15.544	435.592	403.832
R10090_7130.1	NM_001286064.1	26385	3.06	2.94	2.04	2.42	2.17	1.28	1.08	3.83	0.77	3.88	3.36	3.31	2.31	2.97	2.55	1.39	1.09	4.10	0.92	4.19	132.92	126.96	88.31	100.83	85.45	54.18	46.71	161.33	30.07	153.99	2.526	2.168	2.9	2.338	106.894	89.256
R10090_46538.3	NM_174995.3	211666	42.98	37.28	23.87	33.28	33.00	49.08	33.47	30.34	40.50	18.75	47.12	42.04	26.95	40.92	38.83	53.38	33.82	32.46	48.62	20.23	232.13	199.80	123.65	170.98	155.83	255.41	177.96	157.01	191.96	90.78	34.082	34.428	39.172	37.702	176.478	174.624
R10090_9479.2	NM_010831.3	17691	18.04	30.99	33.35	279.24	345.55	14.23	21.16	23.17	149.14	438.36	19.78	34.94	37.65	343.28	406.66	15.48	21.38	24.79	179.02	473.00	1225.00	2097.00	2260.00	18238.00	21320.00	942.00	1436.00	1527.00	9147.00	27214.00	141.434	129.212	168.462	142.734	9028	8053.2
R10090_209895.1	XM_030243717.1	66501	0	0	0	0.33	0.25	0.10	0	0.09	0	0	0	0	0	0.40	0.29	0.11	0	0.10	0	0	0	0	0	6.81	4.89	2.17	0	2.00	0	0	0.116	0.038	0.138	0.042	2.34	0.834
R10090_103410.3	NM_009257.4	20724	0	0	0	0	0	0.03	0	0	0	0	0	0	0	0	0	0.03	0	0	0	0	0	0	0	0	0	1.00	0	0	0	0	0	0.006	0	0.006	0	0.2
R10090_47615.2	XM_011238572.3	68691	0	0.10	0	0.03	0	0	0	0	0	0	0	0.11	0	0.04	0	0	0	0	0	0	0	8.40	0	2.34	0	0	0	0	0	0	0.026	0	0.03	0	2.148	0
R10090_213691.1	XM_030246247.1	67338	2.00	2.93	1.33	3.68	4.21	1.52	1.17	3.42	3.69	4.73	2.19	3.31	1.50	4.53	4.95	1.65	1.18	3.66	4.43	5.10	101.13	147.80	66.97	178.97	193.01	74.82	58.87	167.95	168.32	218.35	2.83	2.906	3.296	3.204	137.576	137.662
R10090_14636.1	NM_001285503.1	67203	8.10	7.29	5.94	5.65	4.50	7.26	5.52	6.49	8.29	3.25	8.88	8.22	6.70	6.95	5.30	7.89	5.58	6.94	9.96	3.51	277.82	248.95	202.53	186.32	139.78	242.35	189.05	215.75	256.36	101.84	6.296	6.162	7.21	6.776	211.08	201.07
R10090_32417.3	XM_006511019.4	21778	0	1.27	0.87	1.17	1.56	0	1.44	0.53	0.42	0.84	0	1.43	0.98	1.44	1.84	0	1.46	0.56	0.50	0.90	0	24.36	16.54	21.72	27.21	0	27.74	9.87	7.23	14.73	0.974	0.646	1.138	0.684	17.966	11.914
R10090_12917.1	NM_001177985.1	56364	1.20	0.74	0	1.09	1.12	0.51	0	0.97	1.23	0.51	1.31	0.84	0	1.34	1.32	0.56	0	1.04	1.48	0.55	95.90	59.50	0	84.33	81.73	40.14	0	75.76	89.45	37.60	0.83	0.644	0.962	0.726	64.292	48.59
R10090_7006.2	XM_011245841.3	19090	5.14	4.96	4.50	3.20	3.65	5.06	4.45	4.30	3.67	2.32	5.63	5.60	5.08	3.93	4.30	5.51	4.50	4.60	4.40	2.51	621.88	598.93	544.30	372.33	402.70	598.03	538.71	505.76	401.41	257.32	4.29	3.96	4.908	4.304	508.028	460.246
R10090_62948.1	XM_011245496.2	18521	0	0.51	0	0	2.28	0	0.51	0.52	0	1.03	0	0.58	0	0	2.69	0	0.52	0.56	0	1.11	0	14.17	0	0	57.08	0	14.20	13.99	0	25.97	0.558	0.412	0.654	0.438	14.25	10.832
R10090_78895.2	XM_011248223.3	330188	0	0	0	0.07	0	0.00	0	0	0	0	0	0	0	0.09	0	0.00	0	0	0	0	0	0	0	1.93	0	0.02	0	0	0	0	0.014	0	0.018	0	0.386	0.004
R10090_100057.3	XM_006520943.4	239554	0	0.03	0.09	0	0	0	0	0	0.10	0.05	0	0.03	0.11	0	0	0	0	0	0.13	0.06	0	1.64	5.28	0	0	0	0	0	5.30	2.66	0.024	0.03	0.028	0.038	1.384	1.592
R10090_216282.1	XM_030247810.1	239188	0	0	0	0	0	0	0.03	0	0	0	0	0	0	0	0	0	0.03	0	0	0	0	0	0	0	0	0	1.65	0	0	0	0	0.006	0	0.006	0	0.33
R10090_38111.4	NM_007426.4	11601	0.10	0.04	0.10	0.02	0.02	0	0.02	0.08	0	0	0.10	0.04	0.11	0.02	0.02	0	0.02	0.08	0	0	5.00	2.00	5.00	1.00	1.00	0	1.00	4.00	0	0	0.056	0.02	0.058	0.02	2.8	1
R10090_102658.3	XM_006537579.4	12517	0.45	1.43	0	0.20	0.70	0.00	0.83	0.00	2.08	0	0.49	1.61	0	0.24	0.82	0.00	0.83	0.00	2.49	0	11.76	37.25	0	4.99	16.53	0.01	21.52	0.01	48.77	0	0.556	0.582	0.632	0.664	14.106	14.062
R10090_100319.2	XM_011240611.3	70533	0.77	0.28	0.41	0.48	0	0.82	0.29	0.14	0.54	0.54	0.85	0.32	0.46	0.59	0	0.90	0.30	0.15	0.65	0.58	29.76	10.78	15.78	17.80	0	30.91	11.34	5.22	18.73	19.00	0.388	0.466	0.444	0.516	14.824	17.04
R10090_78776.3	NM_008057.3	14369	0.26	0.43	0.55	0.69	0.56	0.24	0.90	1.08	0.35	0.44	0.29	0.48	0.62	0.85	0.66	0.26	0.91	1.16	0.42	0.47	19.00	31.00	40.00	48.00	37.00	17.00	65.00	76.00	23.00	29.00	0.498	0.602	0.58	0.644	35	42
R10090_92029.1	NM_001122963.2	73274	4.14	7.43	0	4.06	11.45	1.25	0	5.05	13.57	5.95	4.54	8.38	0	5.00	13.47	1.36	0	5.41	16.29	6.43	223.71	399.87	0	210.97	560.99	66.00	0	264.67	661.44	293.78	5.416	5.164	6.278	5.898	279.108	257.178
R10090_74979.1	NM_001291119.1	216860	0	1.07	2.72	3.57	2.98	0.91	0.85	2.57	4.89	4.60	0	1.21	3.07	4.39	3.51	0.99	0.86	2.75	5.87	4.96	0	84.22	213.53	269.99	213.08	69.95	66.91	196.31	347.52	330.60	2.068	2.764	2.436	3.086	156.164	202.258
R10090_51742.1	XM_006532430.1	17966	1.37	0.53	1.06	3.13	1.32	2.24	0.37	1.66	1.60	0.68	1.51	0.60	1.20	3.84	1.56	2.43	0.37	1.78	1.92	0.73	96.45	37.08	74.38	211.04	84.43	153.13	26.01	113.05	101.66	43.60	1.482	1.31	1.742	1.446	100.676	87.49
R10090_55325.3	XM_006499688.4	29808	0	0	0	0.16	0	0	0	0	0	0	0	0	0	0.20	0	0	0	0	0	0	0	0	0	37.10	0	0	0	0	0	0	0.032	0	0.04	0	7.42	0
R10090_89467.1	XM_006510812.1	14629	0	0	0	1.83	0.98	0	1.43	0	1.33	0.81	0	0	0	2.25	1.15	0	1.44	0	1.60	0.88	0	0	0	78.95	39.73	0	64.05	0	53.87	33.26	0.562	0.714	0.68	0.784	23.736	30.236
R10090_213105.1	XM_030246330.1	71701	1.12	0	3.68	2.48	0	0	0.73	1.98	2.14	0	1.23	0	4.15	3.05	0	0	0.74	2.11	2.57	0	41.71	0	136.19	88.67	0	0	27.20	71.34	71.82	0	1.456	0.97	1.686	1.084	53.314	34.072
R10090_206663.1	NM_001359218.1	56361	0.72	0	0	0	0	0.69	0.57	0.98	0	0	0.79	0	0	0	0	0.75	0.58	1.05	0	0	14.96	0	0	0	0	13.83	11.78	19.70	0	0	0.144	0.448	0.158	0.476	2.992	9.062
R10090_7627.2	NM_001029938.2	280408	0.05	0.15	0.05	0.21	0.11	0.42	0.31	0.21	0.06	0.11	0.06	0.17	0.06	0.26	0.13	0.46	0.31	0.23	0.07	0.12	1.00	3.00	1.00	4.00	2.00	8.00	6.00	4.00	1.00	2.00	0.114	0.222	0.136	0.238	2.2	4.2
R10090_202123.1	XM_030249550.1	227525	0.59	0	0.46	0.00	0.26	0.21	0.04	0	0	0.33	0.64	0	0.52	0.00	0.30	0.23	0.04	0	0	0.36	57.67	0	44.93	0.17	23.03	20.36	3.66	0	0	29.68	0.262	0.116	0.292	0.126	25.16	10.74
R10090_33046.1	XM_006512035.1	215418	0.17	0.26	0.74	1.20	2.02	0.35	0.04	0.08	1.70	1.41	0.18	0.30	0.83	1.48	2.38	0.38	0.04	0.09	2.05	1.52	10.07	15.76	44.31	69.62	110.20	20.54	2.65	4.90	92.44	77.57	0.878	0.716	1.034	0.816	49.992	39.62
R10090_4090.3	XM_006500222.4	72137	0	0	0	0	0.15	0	0.20	0	0	0	0	0	0	0	0.18	0	0.21	0	0	0	0	0	0	0	3.83	0	5.64	0	0	0	0.03	0.04	0.036	0.042	0.766	1.128
R10090_76302.1	NM_001163308.1	22658	0.37	0.06	0.60	0.22	0.93	1.63	1.01	0.87	0.64	0	0.41	0.07	0.67	0.27	1.09	1.78	1.02	0.93	0.77	0	12.45	1.99	19.74	6.98	27.89	52.88	33.32	27.93	19.28	0	0.436	0.83	0.502	0.9	13.81	26.682
R10090_90004.1	NM_016864.3	53404	0	0	0	0	0	0	0	0	0	0.17	0	0	0	0	0	0	0	0	0	0.18	0	0	0	0	0	0	0	0	0	3.00	0	0.034	0	0.036	0	0.6
R10090_60005.4	NM_021288.4	22171	1.85	2.48	2.69	2.37	1.57	1.30	1.88	1.74	1.06	1.45	2.03	2.80	3.04	2.92	1.85	1.42	1.90	1.86	1.28	1.56	104.39	139.29	151.30	128.59	80.45	71.58	105.92	94.95	54.14	74.64	2.192	1.486	2.528	1.604	120.804	80.246
R10090_17107.2	XM_006497119.3	108000	0.04	0.43	0.37	0.49	0.45	0	0.21	0.40	0.22	0.22	0.05	0.48	0.42	0.60	0.53	0	0.21	0.42	0.27	0.24	6.72	68.84	60.22	75.41	66.00	0	33.72	62.00	32.72	33.00	0.356	0.21	0.416	0.228	55.438	32.288
R10090_8018.1	XM_017315262.1	93757	0	0	0	0	0	0	0	0	0.31	0.18	0	0	0	0	0	0	0	0	0.37	0.20	0	0	0	0	0	0	0	0	2.97	1.82	0	0.098	0	0.114	0	0.958
R10090_64843.1	NM_013904.1	15214	0	0	0	0	0.03	0	0	0	0	0.09	0	0	0	0	0.04	0	0	0	0	0.10	0	0	0	0	1.00	0	0	0	0	3.00	0.006	0.018	0.008	0.02	0.2	0.6
R10090_212255.1	XM_030244806.1	108829	0.27	0	0	0.02	0	0.00	0	0	0.33	0	0.29	0	0	0.02	0	0.00	0	0	0.39	0	34.87	0	0	2.23	0	0.33	0	0	38.88	0	0.058	0.066	0.062	0.078	7.42	7.842
R10090_85434.1	NM_001199059.1	56715	3.60	4.07	5.09	4.36	4.93	4.17	2.94	3.35	5.71	5.09	3.95	4.59	5.75	5.36	5.80	4.54	2.97	3.58	6.85	5.49	137.72	155.23	193.88	160.49	171.03	155.50	112.36	124.22	196.97	177.81	4.41	4.252	5.09	4.686	163.67	153.372
R10090_84971.2	XM_011242404.3	16201	0.03	1.04	0	1.13	0.31	0	0.21	0	0	1.96	0.03	1.17	0	1.39	0.37	0	0.21	0	0	2.11	1.47	52.08	0	54.83	14.32	0	10.64	0	0	90.15	0.502	0.434	0.592	0.464	24.54	20.158
R10090_3686.2	XM_011244903.3	105689	0.20	0.61	0.48	0	1.35	0.95	0.70	0.55	0.59	1.20	0.22	0.69	0.54	0	1.59	1.03	0.70	0.59	0.71	1.29	48.18	144.60	114.38	0	291.08	219.22	165.02	127.81	127.06	259.85	0.528	0.798	0.608	0.864	119.648	179.792
R10090_73880.1	NM_001252252.1	18016	0	0.21	0	0.10	0.25	0.20	0.22	0.20	0	0.51	0	0.24	0	0.13	0.29	0.22	0.22	0.22	0	0.55	0	14.96	0	7.16	16.18	13.84	15.40	14.02	0	33.01	0.112	0.226	0.132	0.242	7.66	15.254
R10090_23317.3	XM_006535579.3	81004	0.56	0.72	0.70	0.18	0	1.07	0	0.98	0.55	0	0.61	0.81	0.79	0.22	0	1.16	0	1.05	0.66	0	71.46	91.32	89.33	22.08	0	133.50	0	121.62	63.35	0	0.432	0.52	0.486	0.574	54.838	63.694
R10090_35102.1	NM_001122989.1	218294	2.68	1.08	1.67	3.86	3.16	1.53	2.31	3.22	0.84	1.30	2.94	1.22	1.89	4.75	3.72	1.67	2.33	3.45	1.01	1.40	228.00	91.81	141.90	315.63	244.43	126.91	196.32	265.99	64.41	100.88	2.49	1.84	2.904	1.972	204.354	150.902
R10090_218254.1	XM_030249794.1	240067	0.30	0.20	0	0.43	0.61	1.09	1.19	0.41	0.56	0.17	0.33	0.23	0	0.53	0.72	1.18	1.21	0.43	0.67	0.19	14.09	9.41	0	19.33	25.71	49.22	55.49	18.31	23.36	7.37	0.308	0.684	0.362	0.736	13.708	30.75
R10090_63855.2	XM_006519366.3	654795	3.75	4.71	3.91	2.54	2.74	3.85	5.06	4.56	3.30	2.74	4.11	5.32	4.41	3.13	3.23	4.19	5.11	4.88	3.96	2.95	74.43	93.21	76.80	48.47	49.12	74.41	100.03	87.65	58.89	49.48	3.53	3.902	4.04	4.218	68.406	74.092
R10090_73673.1	NM_001253690.1	56218	6.22	4.29	5.50	5.54	3.39	6.39	5.03	5.59	5.55	3.04	6.82	4.84	6.21	6.82	3.99	6.95	5.09	5.98	6.67	3.28	288.65	198.27	254.19	247.23	142.56	288.80	233.24	251.58	232.37	128.68	4.988	5.12	5.736	5.594	226.18	226.934
R10090_202010.1	NM_001359549.1	226751	0	0	0	0.03	0.01	0	0	0	0	0	0	0	0	0.04	0.02	0	0	0	0	0	0	0	0	4.36	1.89	0	0	0	0	0	0.008	0	0.012	0	1.25	0
R10090_70516.4	NM_172401.5	68832	1.50	3.50	2.32	2.40	2.37	0	1.38	3.11	7.53	0	1.64	3.95	2.62	2.95	2.79	0	1.39	3.33	9.04	0	58.58	136.52	90.48	90.15	84.13	0	53.92	117.95	265.74	0	2.418	2.404	2.79	2.752	91.972	87.522
R10090_1298.2	NM_001014390.2	69181	24.48	21.21	31.68	42.32	47.81	27.70	25.83	25.54	39.04	58.63	26.84	23.92	35.76	52.02	56.27	30.12	26.10	27.33	46.86	63.27	730.98	631.13	940.16	1214.15	1292.22	805.34	769.67	739.48	1049.93	1597.67	33.5	35.348	38.962	38.736	961.728	992.418
R10090_208249.1	NM_001358883.1	269854	0	0.05	0	0	0	0	0	0	0	0	0	0.06	0	0	0	0	0	0	0	0	0	0.86	0	0	0	0	0	0	0	0	0.01	0	0.012	0	0.172	0
R10090_201145.1	XM_030243109.1	72085	0.50	0.14	0	0.17	0.32	0.21	0.40	0.20	0.33	0.34	0.55	0.15	0	0.20	0.37	0.23	0.41	0.21	0.39	0.36	10.51	2.84	0	3.33	6.03	4.28	8.39	3.99	6.20	6.43	0.226	0.296	0.254	0.32	4.542	5.858
R10090_63033.2	NM_207225.2	208727	1.15	0.40	1.06	0.59	0.83	1.26	0.65	0.38	0.81	0.79	1.26	0.45	1.20	0.73	0.98	1.37	0.66	0.41	0.97	0.85	143.89	49.79	132.50	71.42	94.82	153.39	81.22	46.17	91.40	89.98	0.806	0.778	0.924	0.852	98.484	92.432
R10090_212031.1	XM_030244896.1	15273	0	0.07	0	0.23	0.40	0.06	0.01	0.07	0.10	0.32	0	0.08	0	0.29	0.48	0.07	0.01	0.08	0.12	0.34	0	13.77	0	44.68	73.60	12.62	2.33	14.40	18.28	58.20	0.14	0.112	0.17	0.124	26.41	21.166
R10090_217486.1	NM_001347185.1	51789	11.07	11.42	20.41	13.26	15.50	17.31	16.31	14.69	18.93	10.22	12.14	12.87	23.04	16.30	18.24	18.83	16.49	15.71	22.73	11.03	446.93	459.29	820.28	514.71	567.25	680.67	657.66	575.03	689.24	376.85	14.332	15.492	16.518	16.958	561.692	595.89
R10090_48707.5	NM_018742.5	54399	8.75	10.52	4.46	8.14	8.72	14.59	8.55	9.75	6.62	9.18	9.59	11.86	5.04	10.01	10.26	15.86	8.64	10.43	7.95	9.90	179.67	215.15	90.82	160.54	161.50	291.41	175.05	193.86	122.23	171.71	8.118	9.738	9.352	10.556	161.536	190.852
R10090_103056.2	NM_011313.2	20200	37.17	49.46	44.15	43.00	32.55	31.89	38.15	40.65	19.76	25.35	40.75	55.77	49.84	52.86	38.30	34.69	38.55	43.48	23.72	27.35	270.00	357.00	311.00	298.00	209.00	224.00	274.00	284.00	127.00	166.00	41.266	31.16	47.504	33.558	289	215
R10090_90656.3	XM_006538126.4	59021	0.65	0.71	0.88	1.55	1.35	0.57	0.56	0.65	1.93	1.74	0.71	0.80	1.00	1.91	1.59	0.62	0.57	0.69	2.32	1.88	137.90	151.19	188.68	319.23	263.33	118.61	120.71	134.53	373.57	341.21	1.028	1.09	1.202	1.216	212.066	217.726
R10090_54808.1	XM_011242275.1	17962	0	0	0	0.03	0	0	0	0	0	0	0	0	0	0.04	0	0	0	0	0	0	0	0	0	0.50	0	0	0	0	0	0	0.006	0	0.008	0	0.1	0
R10090_211054.1	XM_030243962.1	102693	0	0	0	0	0	0.02	0	0	0	0	0	0	0	0	0	0.02	0	0	0	0	0	0	0	0	0	1.34	0	0	0	0	0	0.004	0	0.004	0	0.268
R10090_95189.3	XM_006535140.4	56041	0.70	0	0	0.19	0	0.18	0.40	0.18	0	0	0.77	0	0	0.24	0	0.19	0.41	0.19	0	0	41.43	0	0	11.01	0	10.26	23.63	10.01	0	0	0.178	0.152	0.202	0.158	10.488	8.78
R10090_22699.3	XM_006498928.4	18779	0	0	0	0	0	0	0	0.01	0	0	0	0	0	0	0	0	0	0.01	0	0	0	0	0	0	0	0	0	1.00	0	0	0	0.002	0	0.002	0	0.2
R10090_56729.1	XM_017320999.2	545725	0.50	0	0	0	0	0	0	0	0.71	0	0.55	0	0	0	0	0	0	0	0.85	0	9.75	0	0	0	0	0	0	0	12.43	0	0.1	0.142	0.11	0.17	1.95	2.486
R10090_204777.1	XM_030253112.1	12014	1.11	0.52	0.97	4.33	2.97	1.17	0.89	1.61	2.58	2.82	1.22	0.59	1.10	5.33	3.49	1.27	0.90	1.72	3.09	3.04	161.06	75.79	140.55	604.02	391.42	165.45	129.04	225.93	337.61	373.28	1.98	1.814	2.346	2.004	274.568	246.262
R10090_3326.2	XM_011241478.3	72306	1.69	1.49	4.37	0	2.90	1.14	2.48	2.81	1.58	0	1.85	1.68	4.93	0	3.42	1.24	2.51	3.01	1.90	0	76.39	67.07	197.32	0	119.33	50.27	112.38	123.57	64.64	0	2.09	1.602	2.376	1.732	92.022	70.172
R10090_53210.3	XM_006510329.3	244864	0.02	0	0	0	0	0	0	0	0	0	0.02	0	0	0	0	0	0	0	0	0	1.00	0	0	0	0	0	0	0	0	0	0.004	0	0.004	0	0.2	0
R10090_77213.3	XM_006497962.3	227738	0.76	0	0	0	0.63	0.02	0	0.17	0.13	0	0.83	0	0	0	0.74	0.03	0	0.18	0.15	0	47.35	0	0	0	35.97	1.42	0	10.47	7.08	0	0.278	0.064	0.314	0.072	16.664	3.794
R10090_81393.4	NM_016886.4	53623	1.08	0.43	0.94	0.41	1.67	0.70	0.50	1.24	2.18	1.35	1.18	0.49	1.06	0.51	1.97	0.76	0.50	1.33	2.62	1.46	84.52	33.93	73.74	31.17	119.67	53.58	39.00	95.00	154.82	97.10	0.906	1.194	1.042	1.334	68.606	87.9
R10090_210697.1	NM_001359075.1	66855	5.18	3.80	4.94	4.04	7.16	10.34	6.73	7.69	8.23	6.92	5.68	4.29	5.58	4.96	8.43	11.25	6.80	8.23	9.88	7.47	240.32	175.77	228.31	179.98	301.42	467.48	311.81	345.94	344.37	293.15	5.024	7.982	5.788	8.726	225.16	352.55
R10090_63452.1	XM_006504747.1	74239	0	0	0.02	0	0.15	0	0	0	0.24	0.03	0	0	0.02	0	0.17	0	0	0	0.29	0.03	0	0	1.06	0	9.22	0	0	0	14.94	1.75	0.034	0.054	0.038	0.064	2.056	3.338
R10090_207675.1	NM_001347310.1	13191	0	0.08	0	0	0	0.07	0.00	0	0	0.14	0	0.09	0	0	0	0.07	0.00	0	0	0.15	0	5.12	0	0	0	4.20	0.10	0	0	7.82	0.016	0.042	0.018	0.044	1.024	2.424
R10090_36242.1	NM_001289722.1	215280	49.96	45.38	53.46	49.85	48.78	41.52	30.35	38.11	48.08	33.01	54.78	51.17	60.36	61.28	57.41	45.16	30.67	40.77	57.71	35.62	3362.71	3044.05	3591.29	3227.48	2983.64	2724.01	2041.88	2489.54	2922.87	2031.44	49.486	38.214	57	41.986	3241.834	2441.948
R10090_71809.3	NM_001039103.3	54153	0	0	0.17	0	0	0	0	0.17	0.17	0.41	0	0	0.19	0	0	0	0	0.19	0.20	0.44	0	0	6.82	0	0	0	0	6.75	5.98	14.86	0.034	0.15	0.038	0.166	1.364	5.518
R10090_52892.2	NM_001103162.2	235623	0	0.79	1.33	2.96	0.80	0	0.74	1.78	0.98	0.93	0	0.89	1.50	3.63	0.94	0	0.74	1.90	1.18	1.00	0	48.47	82.09	175.65	44.74	0	45.38	106.61	54.91	52.23	1.176	0.886	1.392	0.964	70.19	51.826
R10090_208042.1	XM_030255422.1	269800	0.13	3.98	0.52	0	1.48	2.24	2.30	2.53	2.16	0	0.15	4.49	0.59	0	1.75	2.44	2.32	2.70	2.60	0	6.18	182.33	23.80	0	61.82	100.34	105.28	112.48	89.69	0	1.222	1.846	1.396	2.012	54.826	81.558
R10090_13501.2	XM_011239076.3	227683	0.25	0.16	0.35	0.11	0.17	0.04	0.24	0.16	0.16	0.19	0.27	0.18	0.39	0.13	0.20	0.05	0.24	0.17	0.19	0.21	12.08	7.68	16.81	5.12	7.44	2.11	11.76	7.45	7.12	8.48	0.208	0.158	0.234	0.172	9.826	7.384
R10090_206169.1	NM_001331081.1	11518	0	0	0	0	0.24	0	0	0	0	0	0	0	0	0	0.29	0	0	0	0	0	0	0	0	0	13.26	0	0	0	0	0	0.048	0	0.058	0	2.652	0
R10090_53857.1	XM_017316606.2	19374	0.03	0	0	0	0	0	0	0	0	0	0.03	0	0	0	0	0	0	0	0	0	1.00	0	0	0	0	0	0	0	0	0	0.006	0	0.006	0	0.2	0
R10090_219950.1	NM_001331141.1	21416	0	0	0	0	0	0	0	0	0	0.02	0	0	0	0	0	0	0	0	0	0.02	0	0	0	0	0	0	0	0	0	1.11	0	0.004	0	0.004	0	0.222
R10090_203961.1	XM_030252768.1	67120	5.39	2.84	3.83	1.52	4.36	5.47	4.93	0.94	1.11	2.09	5.91	3.20	4.32	1.87	5.13	5.95	4.99	1.00	1.33	2.26	217.67	114.27	153.84	59.09	159.63	215.10	198.88	36.73	40.36	77.20	3.588	2.908	4.086	3.106	140.9	113.654
R10090_217668.1	XM_030249386.1	115488664	0	0	0.23	0.54	0	0	0.11	0	0	0	0	0	0.26	0.67	0	0	0.11	0	0	0	0	0	2.05	4.78	0	0	1.00	0	0	0	0.154	0.022	0.186	0.022	1.366	0.2
R10090_95165.3	XM_006499826.3	381404	0.16	0	0	0	0.12	0	0	0	0.10	0	0.18	0	0	0	0.14	0	0	0	0.12	0	6.79	0	0	0	4.66	0	0	0	3.72	0	0.056	0.02	0.064	0.024	2.29	0.744
R10090_103704.3	XM_006514823.4	73862	0	0	0.10	0	0	0	0	0	0	0	0	0	0.11	0	0	0	0	0	0	0	0	0	1.52	0	0	0	0	0	0	0	0.02	0	0.022	0	0.304	0
R10090_101230.1	NM_001285852.1	73094	0.03	0	0	0	0	0	0	0	0	0	0.03	0	0	0	0	0	0	0	0	0	2.37	0	0	0	0	0	0	0	0	0	0.006	0	0.006	0	0.474	0
R10090_212621.1	NM_001359762.1	319880	0	0	0	0	0.41	0	0	0.17	0	0.18	0	0	0	0	0.48	0	0	0.18	0	0.19	0	0	0	0	32.00	0	0	14.33	0	13.99	0.082	0.07	0.096	0.074	6.4	5.664
R10090_93998.2	NM_010223.2	14232	20.79	25.27	31.12	26.84	21.39	21.36	27.04	22.40	20.84	17.22	22.80	28.50	35.13	32.99	25.17	23.23	27.33	23.96	25.01	18.58	476.43	576.80	706.98	590.48	442.55	476.23	617.81	497.11	429.26	359.66	25.082	21.772	28.918	23.622	558.648	476.014
R10090_99206.1	XM_017316839.2	104015	0	0	0	0.35	0	0.01	0	0	0	0	0	0	0	0.43	0	0.01	0	0	0	0	0	0	0	48.78	0	0.72	0	0	0	0	0.07	0.002	0.086	0.002	9.756	0.144
R10090_45986.1	NM_001195499.1	70762	0.20	0.25	0.46	0.05	0.05	0	0.31	0.13	0	0.11	0.22	0.28	0.52	0.06	0.06	0	0.31	0.13	0	0.12	12.41	15.12	28.36	3.08	2.96	0	18.88	7.49	0	5.99	0.202	0.11	0.228	0.112	12.386	6.472
R10090_25722.3	XM_006496357.4	98258	0.71	0.48	0.71	0.45	0.49	0	0.92	0.24	1.06	2.43	0.77	0.55	0.80	0.55	0.58	0	0.92	0.25	1.28	2.62	11.94	8.14	11.88	7.26	7.50	0	15.39	3.89	16.10	37.27	0.568	0.93	0.65	1.014	9.344	14.53
R10090_27521.2	XM_006511404.3	69106	8.02	10.76	7.35	6.68	7.22	7.93	6.15	7.94	7.22	3.96	8.80	12.14	8.30	8.22	8.50	8.63	6.22	8.50	8.67	4.28	239.97	320.78	218.44	192.09	195.45	230.96	183.67	230.31	194.54	108.14	8.006	6.64	9.192	7.26	233.346	189.524
R10090_47518.1	NM_001170486.1	68089	0.17	0	0.31	0.32	0.18	0	0.52	0.34	0.46	0.21	0.19	0	0.35	0.40	0.21	0	0.53	0.36	0.55	0.23	5.26	0	9.20	9.39	4.78	0	15.74	9.94	12.53	5.73	0.196	0.306	0.23	0.334	5.726	8.788
R10090_62487.1	NM_001163748.1	18585	0	0.04	0	0	0	0	0	0.11	0	0	0	0.04	0	0	0	0	0	0.12	0	0	0	1.00	0	0	0	0	0	3.00	0	0	0.008	0.022	0.008	0.024	0.2	0.6
R10090_40222.2	NM_194269.2	378462	2.62	3.46	4.24	1.37	1.49	2.88	1.33	2.90	0.74	0.55	2.87	3.90	4.79	1.69	1.75	3.13	1.34	3.10	0.89	0.59	16.00	21.00	25.00	8.00	8.00	17.00	8.01	17.00	4.00	3.00	2.636	1.68	3	1.81	15.6	9.802
R10090_32126.3	XM_006505659.4	16977	0.36	0.82	0.28	0.98	0.59	0.42	0.28	0.82	0	1.13	0.39	0.93	0.32	1.20	0.70	0.46	0.29	0.87	0	1.22	7.93	18.19	6.28	20.89	11.87	9.07	6.32	17.61	0	22.90	0.606	0.53	0.708	0.568	13.032	11.18
R10090_101965.1	NM_001311100.2	192196	0	0	0	2.14	2.12	0	0.03	0.81	3.86	1.19	0	0	0	2.63	2.49	0	0.03	0.86	4.64	1.28	0	0	0	165.72	154.80	0	2.31	63.07	281.03	87.44	0.852	1.178	1.024	1.362	64.104	86.77
R10090_83289.1	XM_017315015.2	217431	0.45	0	0	0	0	0	0.35	0	0	0	0.49	0	0	0	0	0	0.35	0	0	0	20.00	0	0	0	0	0	15.71	0	0	0	0.09	0.07	0.098	0.07	4	3.142
R10090_84096.3	XM_006503693.4	11787	0.06	0	0	0	0	0	0	0	0	0.10	0.07	0	0	0	0	0	0	0	0	0.11	6.46	0	0	0	0	0	0	0	0	9.90	0.012	0.02	0.014	0.022	1.292	1.98
R10090_85654.2	NM_001113331.2	20416	3.14	4.96	5.04	6.54	3.96	3.07	2.76	4.22	4.19	6.16	3.44	5.59	5.69	8.04	4.66	3.34	2.79	4.52	5.03	6.64	164.51	259.23	263.63	329.75	188.53	156.97	144.47	214.96	198.56	295.09	4.728	4.08	5.484	4.464	241.13	202.01
R10090_50758.3	XM_006523654.4	14236	0.86	0	0	0.31	0	0.35	0	0	0	0	0.94	0	0	0.38	0	0.38	0	0	0	0	66.14	0	0	22.94	0	26.46	0	0	0	0	0.234	0.07	0.264	0.076	17.816	5.292
R10090_101546.2	XM_006499919.3	55935	3.93	2.64	4.25	5.81	5.63	2.20	3.05	3.40	7.44	7.72	4.31	2.97	4.80	7.14	6.62	2.39	3.09	3.63	8.93	8.33	144.06	96.29	155.02	204.73	187.01	78.54	111.83	120.79	245.80	258.34	4.452	4.762	5.168	5.274	157.422	163.06
R10090_87716.3	XM_006498399.4	76117	9.72	9.93	6.29	9.97	6.82	11.51	6.29	10.66	13.44	8.69	10.66	11.19	7.10	12.26	8.02	12.52	6.35	11.40	16.13	9.38	394.34	401.34	254.19	388.94	250.88	455.08	254.70	419.54	491.70	322.22	8.546	10.118	9.846	11.156	337.938	388.648
R10090_95742.1	XM_011246156.2	93871	0	0	0	0	0.08	0.09	0.07	0.08	0.12	0.08	0	0	0	0	0.10	0.10	0.07	0.09	0.15	0.09	0	0	0	0	11.19	13.52	9.90	11.96	16.55	10.77	0.016	0.088	0.02	0.1	2.238	12.54
R10090_215685.1	XM_030247727.1	218699	0	0	0.46	0	0	0	0	0	0	0	0	0	0.51	0	0	0	0	0	0	0	0	0	18.13	0	0	0	0	0	0	0	0.092	0	0.102	0	3.626	0
R10090_203756.1	XM_030251940.1	664987	0.75	0.62	0.32	0.40	0.34	0.47	0.45	0.75	0.54	0.48	0.82	0.70	0.36	0.49	0.41	0.51	0.45	0.81	0.65	0.52	238.50	197.94	100.70	122.77	99.90	144.75	142.86	232.75	155.19	139.13	0.486	0.538	0.556	0.588	151.962	162.936
R10090_217169.1	XM_030248405.1	18521	0.08	0	0	0	0	0	0	0	0	0	0.09	0	0	0	0	0	0	0	0	0	1.90	0	0	0	0	0	0	0	0	0	0.016	0	0.018	0	0.38	0
R10090_203709.1	XM_030252101.1	72043	0.25	0	0	0	0	0	0	0.73	0	0	0.27	0	0	0	0	0	0	0.78	0	0	13.85	0	0	0	0	0	0	39.88	0	0	0.05	0.146	0.054	0.156	2.77	7.976
R10090_14851.4	NM_025880.4	668661	23.77	0	0	16.90	22.22	18.38	12.76	8.51	12.78	13.65	26.06	0	0	20.78	26.16	19.99	12.90	9.11	15.34	14.73	651.07	0	0	444.74	550.61	490.06	348.82	226.05	315.01	341.04	12.578	13.216	14.6	14.414	329.284	344.196
R10090_81048.1	XM_006509991.1	13478	0	0.11	0.41	0	0.13	0	0	0	0	0	0	0.13	0.46	0	0.15	0	0	0	0	0	0	2.70	9.93	0	2.87	0	0	0	0	0	0.13	0	0.148	0	3.1	0
R10090_87406.1	NM_001167751.1	73288	0.16	0.44	0.40	0.31	0.48	1.08	0.12	0.20	0.33	0.49	0.17	0.50	0.45	0.38	0.57	1.18	0.12	0.21	0.40	0.53	8.53	23.96	21.81	16.29	24.09	57.75	6.60	10.59	16.47	24.62	0.358	0.444	0.414	0.488	18.936	23.206
R10090_64636.1	NM_001270516.1	100862398	0	0	0	0	0.01	0	0	0	0	0	0	0	0	0	0.01	0	0	0	0	0	0	0	0	0	0.12	0	0	0	0	0	0.002	0	0.002	0	0.024	0
R10090_27411.3	XM_006540855.4	233406	0	0.12	0	0	0.32	0	0.34	0	0.21	0	0	0.14	0	0	0.38	0	0.35	0	0.25	0	0	3.75	0	0	9.06	0	10.78	0	5.86	0	0.088	0.11	0.104	0.12	2.562	3.328
R10090_97888.4	NM_144517.4	67249	1.27	1.58	1.01	1.35	1.26	0.88	1.25	2.19	1.61	1.29	1.39	1.78	1.14	1.65	1.49	0.96	1.27	2.34	1.93	1.40	48.95	60.82	38.69	49.99	44.26	33.22	48.42	82.02	56.10	45.66	1.294	1.444	1.49	1.58	48.542	53.084
R10090_31863.2	XM_011246094.3	13548	1.81	0.74	0	0.00	5.46	0.83	2.73	5.39	2.74	5.36	1.99	0.84	0	0.00	6.43	0.91	2.76	5.76	3.29	5.79	145.81	59.71	0	0.23	399.91	65.54	219.91	421.16	199.17	395.03	1.602	3.41	1.852	3.702	121.132	260.162
R10090_81804.1	XM_011241431.2	67027	1.79	2.18	1.95	2.25	2.20	2.25	1.65	2.22	3.02	2.47	1.96	2.46	2.20	2.76	2.59	2.45	1.67	2.38	3.63	2.67	135.35	164.18	146.79	163.20	150.89	165.63	124.67	163.13	206.46	170.82	2.074	2.322	2.394	2.56	152.082	166.142
R10090_29803.3	XM_006514072.4	70248	0	0	0	0	0.77	0	0	0	0	0	0	0	0	0	0.90	0	0	0	0	0	0	0	0	0	17.65	0	0	0	0	0	0.154	0	0.18	0	3.53	0
R10090_67349.3	NM_024464.3	72084	27.63	29.05	32.20	24.31	23.58	31.96	28.62	23.18	25.13	21.84	30.30	32.75	36.35	29.89	27.75	34.76	28.93	24.80	30.17	23.57	320.11	334.75	366.12	269.59	244.27	359.13	329.34	259.23	259.83	229.44	27.354	26.146	31.408	28.446	306.968	287.394
R10090_100125.4	NM_138587.4	27999	12.12	12.23	11.86	12.45	11.64	13.72	13.04	12.88	12.53	11.30	13.29	13.79	13.39	15.30	13.70	14.93	13.18	13.78	15.04	12.19	478.19	480.71	466.00	472.18	416.32	527.56	514.00	493.00	445.87	407.12	12.06	12.694	13.894	13.824	462.68	477.51
R10090_18619.1	XM_017321417.1	16637	0	0	0	0	0	0	0	0	0.67	0	0	0	0	0	0	0	0	0	0.80	0	0	0	0	0	0	0	0	0	5.00	0	0	0.134	0	0.16	0	1
R10090_218623.1	XM_030249480.1	13823	0	0	0	0	0	0	0.34	0.20	0.07	0	0	0	0	0	0	0	0.35	0.22	0.08	0	0	0	0	0	0	0	20.54	11.88	3.75	0	0	0.122	0	0.13	0	7.234
R10090_88142.3	NM_001358971.1	18408	0.26	0.38	0.41	0	0	0.49	0.35	0	0.19	0.10	0.28	0.42	0.46	0	0	0.54	0.36	0	0.23	0.11	13.63	19.89	21.65	0	0	25.51	18.72	0	8.98	5.03	0.21	0.226	0.232	0.248	11.034	11.648
R10090_36454.1	NM_029615.1	68975	0.06	0	0.25	0.31	0.17	0.18	0	0.13	0	0	0.07	0	0.28	0.38	0.20	0.20	0	0.13	0	0	1.42	0	5.72	6.92	3.54	4.04	0	2.80	0	0	0.158	0.062	0.186	0.066	3.52	1.368
R10090_31650.2	NM_175933.2	19305	7.51	5.42	5.57	7.28	6.36	7.81	7.76	6.41	8.04	5.98	8.23	6.12	6.28	8.95	7.49	8.49	7.85	6.86	9.66	6.46	336.35	242.11	248.46	313.65	258.56	340.69	347.44	278.76	325.10	244.88	6.428	7.2	7.414	7.864	279.826	307.374
R10090_41177.3	XM_006530510.4	77832	3.52	5.20	3.54	2.51	3.46	4.18	3.65	2.76	4.57	2.62	3.86	5.86	4.00	3.09	4.07	4.54	3.69	2.95	5.48	2.83	111.13	163.40	111.22	76.25	98.92	128.39	115.15	84.53	129.83	75.46	3.646	3.556	4.176	3.898	112.184	106.672
R10090_41813.1	NM_001112738.1	11949	0.45	0.15	0.30	0.16	0	0.47	0.23	0.16	0.17	0.56	0.50	0.17	0.34	0.20	0	0.51	0.23	0.17	0.20	0.61	11.11	3.71	7.37	3.79	0	11.28	5.51	3.85	3.69	12.57	0.212	0.318	0.242	0.344	5.196	7.38
R10090_219335.1	XM_030250657.1	108168376	11.07	14.19	8.52	8.74	17.81	15.28	12.88	12.73	13.37	5.95	12.14	16.00	9.62	10.74	20.96	16.62	13.01	13.62	16.05	6.42	548.40	700.45	420.66	416.32	800.80	737.38	637.24	611.95	597.59	269.16	12.066	12.042	13.892	13.144	577.326	570.664
R10090_212875.1	XM_030244863.1	13139	30.67	29.34	27.99	27.31	33.53	32.65	24.93	34.13	50.79	40.43	33.63	33.09	31.60	33.58	39.46	35.52	25.19	36.51	60.97	43.63	1198.48	1142.52	1089.02	1026.01	1187.79	1243.06	972.85	1293.61	1789.67	1442.86	29.768	36.586	34.272	40.364	1128.764	1348.41
R10090_213207.1	NM_001363356.1	104625	0	0	0.17	0	0	0	0	0.20	0	0	0	0	0.19	0	0	0	0	0.21	0	0	0	0	14.59	0	0	0	0	16.93	0	0	0.034	0.04	0.038	0.042	2.918	3.386
R10090_87700.1	XM_011238726.2	102638555	0.14	0.24	0	0.33	0.18	0.09	0	0.12	0	0.03	0.16	0.27	0	0.40	0.21	0.10	0	0.13	0	0.04	6.39	10.69	0	14.19	7.36	4.13	0	5.40	0	1.38	0.178	0.048	0.208	0.054	7.726	2.182
R10090_18288.1	NM_001164208.1	65963	0	0	8.17	2.59	0	2.79	0	7.29	0	5.37	0	0	9.23	3.19	0	3.04	0	7.80	0	5.79	0	0	103.25	31.92	0	34.79	0	90.47	0	62.60	2.152	3.09	2.484	3.326	27.034	37.572
R10090_32087.3	XM_006526487.4	27366	5.03	6.19	5.95	9.71	2.49	4.51	9.90	5.29	0.02	3.43	5.51	6.98	6.72	11.94	2.93	4.91	10.01	5.66	0.03	3.71	40.54	49.59	46.67	74.74	17.79	35.19	79.04	41.09	0.17	25.00	5.874	4.63	6.816	4.864	45.866	36.098
R10090_1856.3	XM_006501193.4	20360	0	0	0	0	0	0	0.06	0	0	0	0	0	0	0	0	0	0.06	0	0	0	0	0	0	0	0	0	3.38	0	0	0	0	0.012	0	0.012	0	0.676
R10090_53440.2	XM_011249539.3	53886	0	0.05	0	0.07	0	0.02	0	0.02	0	0	0	0.06	0	0.09	0	0.03	0	0.02	0	0	0	1.68	0	2.18	0	0.75	0	0.69	0	0	0.024	0.008	0.03	0.01	0.772	0.288
R10090_11579.2	XM_006509462.3	408022	0	0.15	0	0	0	0	0	0	0	0	0	0.17	0	0	0	0	0	0	0	0	0	2.84	0	0	0	0	0	0	0	0	0.03	0	0.034	0	0.568	0
R10090_67872.2	NM_011700.2	22351	0	0	0.22	0	0	0	0	0	0	0	0	0	0.25	0	0	0	0	0	0	0	0	0	8.38	0	0	0	0	0	0	0	0.044	0	0.05	0	1.676	0
R10090_40687.2	XM_011239361.3	192285	0	0.17	0	0	0	0	0	0	0	0	0	0.20	0	0	0	0	0	0	0	0	0	19.15	0	0	0	0	0	0	0	0	0.034	0	0.04	0	3.83	0
R10090_48126.1	XM_017315721.2	100041151	0	0	0	0	0	0	0	0	0	0.15	0	0	0	0	0	0	0	0	0	0.17	0	0	0	0	0	0	0	0	0	1.29	0	0.03	0	0.034	0	0.258
R10090_15301.4	NM_177275.4	320844	0.72	1.16	1.30	2.49	2.40	0.68	1.16	1.11	1.59	2.53	0.78	1.31	1.47	3.06	2.82	0.74	1.17	1.18	1.91	2.73	26.00	42.00	47.00	87.00	79.00	24.00	42.00	39.00	52.00	84.00	1.614	1.414	1.888	1.546	56.2	48.2
R10090_39121.3	NM_018769.4	54722	0.03	0.44	0.10	0.57	0.33	0.59	0.27	0.21	0.37	0.26	0.04	0.49	0.11	0.70	0.39	0.64	0.27	0.22	0.45	0.28	0.97	13.00	3.00	16.31	9.00	17.00	8.00	6.00	10.00	7.00	0.294	0.34	0.346	0.372	8.456	9.6
R10090_203715.1	XM_030248627.1	19223	0	0	0	1.05	0	0.99	0	0.33	0.28	0.08	0	0	0	1.29	0	1.07	0	0.35	0.33	0.09	0	0	0	23.43	0	22.32	0	7.45	5.77	1.75	0.21	0.336	0.258	0.368	4.686	7.458
R10090_40777.2	NM_007907.2	13629	2126.40	1900.23	2020.17	1942.22	2151.80	2013.07	2132.27	1945.58	2567.80	2577.12	2331.43	2142.63	2280.61	2387.60	2532.37	2189.49	2154.80	2081.39	3082.33	2780.76	96139.00	85616.00	91009.00	84433.00	88268.00	88685.00	96304.00	85340.00	104748.00	106453.00	2028.164	2247.168	2334.928	2457.754	89093	96306
R10090_26631.1	XM_017318049.2	12660	0.02	0.05	0	0.56	0.38	0	0	0.10	0.38	0.06	0.02	0.06	0	0.69	0.45	0	0	0.11	0.46	0.06	2.27	6.17	0	63.95	40.89	0	0	11.93	40.72	6.01	0.202	0.108	0.244	0.126	22.656	11.732
R10090_68794.1	NM_001290572.1	241308	0.46	1.12	2.16	1.43	0.00	1.32	2.17	1.44	2.45	1.73	0.50	1.26	2.44	1.76	0.01	1.43	2.19	1.54	2.94	1.87	42.51	103.85	200.46	128.19	0.42	119.40	201.68	129.92	206.17	147.42	1.034	1.822	1.194	1.994	95.086	160.918
R10090_76623.3	XM_006522837.4	104015	0	0	0	0.02	0	0	0	0	0	0	0	0	0	0.02	0	0	0	0	0	0	0	0	0	2.29	0	0	0	0	0	0	0.004	0	0.004	0	0.458	0
R10090_205359.1	NM_001356404.1	140546	5.29	4.79	3.67	2.17	2.37	7.47	2.91	4.13	0.03	3.34	5.80	5.41	4.14	2.67	2.79	8.13	2.94	4.42	0.04	3.60	95.23	85.86	65.30	37.48	38.35	130.71	52.12	71.96	0.52	54.66	3.658	3.576	4.162	3.826	64.444	61.994
R10090_102492.3	XM_006521992.4	21976	3.43	1.13	0.56	2.03	1.15	0	2.19	2.02	2.91	1.04	3.76	1.28	0.63	2.50	1.36	0	2.22	2.17	3.50	1.12	147.32	48.50	24.05	84.07	44.89	0	94.10	84.41	112.92	40.81	1.66	1.632	1.906	1.802	69.766	66.448
R10090_60693.3	XM_006510793.4	12175	1.70	0	5.85	5.14	0	0	2.70	0	1.65	1.00	1.87	0	6.60	6.32	0	0	2.73	0	1.97	1.08	58.45	0	199.74	169.63	0	0	92.52	0	50.89	31.35	2.538	1.07	2.958	1.156	85.564	34.952
R10090_91140.3	XM_006525536.4	11789	0.37	0	0.76	0.98	0.07	0.17	0.08	1.24	0.62	0.49	0.41	0	0.86	1.21	0.08	0.19	0.08	1.33	0.74	0.53	50.02	0	102.05	127.43	8.06	22.77	10.52	161.98	75.47	60.12	0.436	0.52	0.512	0.574	57.512	66.172
R10090_72233.3	XM_006511367.4	66812	0.85	0.46	0.71	1.40	0.85	0.59	0.29	1.18	1.37	1.18	0.93	0.52	0.81	1.72	1.00	0.64	0.29	1.26	1.64	1.27	38.42	20.57	32.15	60.81	34.84	25.88	13.04	51.57	55.78	48.60	0.854	0.922	0.996	1.02	37.358	38.974
R10090_94285.3	XM_006540983.4	434204	0.12	0.28	0.12	0.52	0.90	0	0	0.17	0.25	0.85	0.13	0.31	0.14	0.64	1.06	0	0	0.18	0.30	0.92	3.34	7.86	3.47	14.08	23.17	0	0	4.68	6.37	21.94	0.388	0.254	0.456	0.28	10.384	6.598
R10090_87693.1	NM_001253686.1	76614	1.28	6.80	0.65	1.48	1.20	8.00	2.49	2.38	2.31	1.25	1.40	7.67	0.73	1.82	1.41	8.70	2.52	2.55	2.78	1.35	49.86	264.64	25.23	55.60	42.49	304.29	97.08	90.27	81.40	44.45	2.282	3.286	2.606	3.58	87.564	123.498
R10090_4475.2	XM_011239016.3	14133	18.68	6.20	30.33	4.50	2.27	35.35	77.50	74.31	0.52	1.66	20.48	6.99	34.24	5.54	2.67	38.45	78.32	79.50	0.62	1.79	320.25	105.89	513.83	74.08	35.02	589.22	1323.22	1232.79	7.98	25.93	12.396	37.868	13.984	39.736	209.814	635.828
R10090_213726.1	NM_001364115.1	217039	0.00	0.00	0.72	0	0	0.00	0.00	0	0.01	0.06	0.00	0.00	0.81	0	0	0.00	0.00	0	0.01	0.06	0.01	0.05	31.14	0	0	0.01	0.01	0	0.20	2.30	0.144	0.014	0.162	0.014	6.24	0.504
R10090_53364.1	NM_001254762.1	68929	67.72	71.08	74.64	62.33	57.08	58.58	59.72	61.64	61.29	45.83	74.25	80.15	84.26	76.62	67.18	63.72	60.35	65.95	73.57	49.46	1138.39	1189.64	1239.46	1004.89	863.39	957.19	999.65	1002.56	923.83	700.91	66.57	57.412	76.492	62.61	1087.154	916.828
R10090_211895.1	XM_030244249.1	22437	0	0.05	0.02	0	0	0	0	0	0.01	0	0	0.06	0.02	0	0	0	0	0	0.01	0	0	5.00	2.00	0	0	0	0	0	1.00	0	0.014	0.002	0.016	0.002	1.4	0.2
R10090_30086.2	NM_026055.2	67248	8198.53	6519.73	6801.86	5093.35	5660.32	7876.91	7714.29	7720.65	7036.00	7598.95	8989.05	7351.43	7678.73	6261.33	6661.39	8567.20	7795.81	8259.58	8445.85	8199.41	22600.31	17776.00	17366.00	13296.00	13146.00	20667.00	20612.00	20118.00	16548.00	18404.00	6454.758	7589.36	7388.386	8253.57	16836.862	19269.8
R10090_72778.1	NM_001252081.1	268721	1.50	0	1.82	1.20	0.86	0.41	1.12	1.82	1.54	1.48	1.64	0	2.05	1.47	1.02	0.45	1.13	1.95	1.85	1.60	138.06	0	167.72	106.44	72.50	36.96	103.13	163.39	128.45	125.12	1.076	1.274	1.236	1.396	96.944	111.41
R10090_212386.1	NM_001359632.1	216157	29.64	36.15	37.56	38.96	48.75	40.24	40.28	42.19	46.91	54.90	32.50	40.76	42.40	47.89	57.38	43.76	40.71	45.14	56.30	59.24	926.79	1125.96	1167.52	1170.49	1380.03	1225.08	1257.16	1278.86	1321.04	1566.58	38.212	44.904	44.186	49.03	1154.158	1329.744
R10090_15447.1	NM_001081392.1	100019	0	0.17	0.12	0.29	0.12	0.33	0	0	0.83	0	0	0.20	0.13	0.36	0.14	0.36	0	0	1.00	0	0	48.70	32.92	79.56	31.42	91.17	0	0	212.09	0	0.14	0.232	0.166	0.272	38.52	60.652
R10090_49751.3	XM_006521446.3	72318	3.94	1.40	6.17	8.03	5.46	1.95	5.77	5.46	8.61	12.01	4.32	1.58	6.97	9.87	6.42	2.12	5.83	5.84	10.34	12.96	159.49	56.51	249.09	312.80	200.52	77.02	233.48	214.40	314.70	444.41	5	6.76	5.832	7.418	195.682	256.802
R10090_88240.2	XM_006519507.2	70021	2.74	3.44	3.36	2.17	1.89	2.66	4.18	4.06	1.64	1.19	3.00	3.88	3.80	2.67	2.23	2.90	4.22	4.35	1.96	1.28	80.00	100.01	97.53	60.95	50.00	75.74	121.75	115.00	43.00	31.59	2.72	2.746	3.116	2.942	77.698	77.416
R10090_104125.1	NM_207635.2	20088	0.25	0.51	0.92	0.26	0.73	0.21	0.34	0.22	0.49	0.10	0.28	0.57	1.04	0.32	0.86	0.23	0.34	0.23	0.58	0.11	5.77	11.46	20.81	5.72	15.05	4.66	7.72	4.83	9.97	2.05	0.534	0.272	0.614	0.298	11.762	5.846
R10090_217470.1	XM_030248959.1	13383	2.49	3.28	2.37	2.84	2.51	2.30	2.76	2.61	1.75	1.78	2.73	3.70	2.68	3.49	2.96	2.51	2.78	2.79	2.10	1.92	166.43	218.49	158.17	182.84	152.69	150.12	184.11	169.54	105.75	108.89	2.698	2.24	3.112	2.42	175.724	143.682
R10090_207194.1	XM_030254859.1	74239	0.40	0.39	0.21	0.42	0.67	0.52	0.69	0.57	1.07	0.98	0.44	0.44	0.24	0.52	0.79	0.56	0.70	0.61	1.29	1.06	39.00	37.57	20.60	39.43	58.74	48.52	66.91	53.23	93.32	86.57	0.418	0.766	0.486	0.844	39.068	69.71
R10090_211716.1	XM_030244352.1	23807	0	0	0	0.00	0	0	0	0	0	0	0	0	0	0.00	0	0	0	0	0	0	0	0	0	0.02	0	0	0	0	0	0	0	0	0	0	0.004	0
R10090_201770.1	XM_030243660.1	78255	0	0.18	0	0	0	0	0	0	0	0	0	0.20	0	0	0	0	0	0	0	0	0	18.96	0	0	0	0	0	0	0	0	0.036	0	0.04	0	3.792	0
R10090_43573.4	NM_011858.4	23966	0	0	0.08	0	0.03	0	0	0	0	0.01	0	0	0.10	0	0.04	0	0	0	0	0.01	0	0	17.35	0	6.46	0	0	0	0	0.96	0.022	0.002	0.028	0.002	4.762	0.192
R10090_66968.1	XM_017319579.2	242253	0	0.02	0	0	0	0	0	0	0	0	0	0.03	0	0	0	0	0	0	0	0	0	1.00	0	0	0	0	0	0	0	0	0.004	0	0.006	0	0.2	0
R10090_100430.1	NM_001081477.2	382236	0.74	1.29	1.31	0.84	0.68	0.93	0.64	0.71	0.34	0.27	0.81	1.46	1.48	1.03	0.80	1.01	0.65	0.76	0.40	0.29	147.82	257.26	260.93	161.09	123.49	181.62	127.66	137.39	60.51	49.77	0.972	0.578	1.116	0.622	190.118	111.39
R10090_383.1	XM_017312358.2	75430	1.17	0.84	0.99	1.86	0.37	0	1.49	0.46	0.00	0.70	1.29	0.94	1.11	2.29	0.44	0	1.50	0.49	0.00	0.75	29.85	21.21	24.92	45.60	8.59	0	37.74	11.38	0.01	16.18	1.046	0.53	1.214	0.548	26.034	13.062
R10090_34139.4	NM_080844.4	11905	0.12	0	0	0.24	0	0.12	0.12	0.10	0	0	0.13	0	0	0.30	0	0.13	0.12	0.11	0	0	3.58	0	0	7.04	0	3.52	3.60	2.92	0	0	0.072	0.068	0.086	0.072	2.124	2.008
R10090_103334.3	XM_006506807.4	93838	0	0	0.22	0	0	0.61	0.33	0	0	0	0	0	0.25	0	0	0.66	0.34	0	0	0	0	0	9.91	0	0	26.62	14.98	0	0	0	0.044	0.188	0.05	0.2	1.982	8.32
R10090_212802.1	NM_001368332.1	80904	1.52	0	0.79	0.79	3.55	1.25	2.78	1.87	3.00	1.46	1.67	0	0.89	0.97	4.18	1.36	2.80	2.00	3.60	1.57	40.88	0	21.06	20.37	86.25	32.66	74.39	48.72	72.43	35.75	1.33	2.072	1.542	2.266	33.712	52.79
R10090_78973.1	XM_011240891.2	57080	0	0	0.14	0.27	0.30	0	0	0.25	0	0	0	0	0.16	0.33	0.35	0	0	0.27	0	0	0	0	10.09	19.08	19.66	0	0	17.93	0	0	0.142	0.05	0.168	0.054	9.766	3.586
R10090_94460.3	NM_008411.3	16433	0.03	0	0	0	0	0	0	0	0	0.10	0.03	0	0	0	0	0	0	0	0	0.11	1.00	0	0	0	0	0	0	0	0	3.00	0.006	0.02	0.006	0.022	0.2	0.6
R10090_62523.1	NM_001177374.1	224826	7.41	7.10	8.33	6.18	6.15	6.69	5.43	8.03	7.05	5.50	8.12	8.01	9.40	7.60	7.24	7.27	5.49	8.59	8.47	5.94	872.11	833.32	979.56	700.67	659.32	767.77	639.54	918.35	750.82	592.93	7.034	6.54	8.074	7.152	808.996	733.882
R10090_206950.1	XM_030254309.1	20778	0	0.17	0	0	0	0	0	0	0	0	0	0.19	0	0	0	0	0	0	0	0	0	6.96	0	0	0	0	0	0	0	0	0.034	0	0.038	0	1.392	0
R10090_79475.1	XM_017322285.2	68393	0.18	0	0	0.29	0.15	1.13	0	0.83	0.15	0.15	0.20	0	0	0.35	0.18	1.23	0	0.89	0.19	0.16	1.35	0	0	2.00	1.00	8.00	0	5.83	1.00	1.00	0.124	0.452	0.146	0.494	0.87	3.166
R10090_78069.3	NM_025492.3	66330	2.25	1.23	1.53	1.18	0.84	0.97	1.23	0.68	1.90	0.21	2.47	1.38	1.73	1.45	0.99	1.05	1.24	0.73	2.28	0.22	24.00	13.00	16.00	12.00	8.00	10.00	13.00	7.00	18.00	2.00	1.406	0.998	1.604	1.104	14.6	10
R10090_19718.2	XM_006503829.3	212285	0	0	0	0	0.00	0	0.28	0.62	0	1.61	0	0	0	0	0.00	0	0.28	0.66	0	1.73	0	0	0	0	0.01	0	31.35	67.13	0	163.55	0	0.502	0	0.534	0.002	52.406
R10090_9121.2	XM_006524053.2	22404	0	0	0	0.10	0.27	0	0.35	0	0.05	0	0	0	0	0.12	0.32	0	0.35	0	0.06	0	0	0	0	7.27	18.67	0	26.31	0	3.16	0	0.074	0.08	0.088	0.082	5.188	5.894
R10090_46681.3	NM_013880.3	224860	18.36	16.96	18.54	18.10	15.45	17.91	17.97	17.34	21.77	16.21	20.13	19.13	20.93	22.25	18.18	19.48	18.16	18.55	26.13	17.49	1108.61	1020.75	1116.80	1050.79	847.29	1054.21	1084.18	1015.93	1186.88	894.80	17.482	18.24	20.124	19.962	1028.848	1047.2
R10090_17352.3	XM_006528273.4	69537	0.36	1.26	0.44	0	0.31	1.07	0.43	1.42	0	0.63	0.40	1.42	0.50	0	0.36	1.17	0.43	1.52	0	0.68	6.59	22.73	7.97	0	5.05	18.97	7.73	24.94	0	10.43	0.474	0.71	0.536	0.76	8.468	12.414
R10090_218394.1	NM_001361454.1	66973	0.41	3.01	0.32	1.91	1.03	1.86	1.97	0	0.35	1.94	0.45	3.39	0.36	2.35	1.21	2.03	1.99	0	0.42	2.10	4.79	35.26	3.73	21.52	10.85	21.30	23.04	0	3.68	20.75	1.336	1.224	1.552	1.308	15.23	13.754
R10090_1501.2	NM_026317.2	67690	0	0	0	0	0	0	0	0	0	0.09	0	0	0	0	0	0	0	0	0	0.09	0	0	0	0	0	0	0	0	0	1.00	0	0.018	0	0.018	0	0.2
R10090_70568.3	XM_006534287.3	72055	0	0	0	0	0	0.41	0	0	0	0	0	0	0	0	0	0.45	0	0	0	0	0	0	0	0	0	27.68	0	0	0	0	0	0.082	0	0.09	0	5.536
R10090_1051.4	NM_010860.4	17904	708.97	790.03	853.42	687.73	643.11	817.07	823.53	795.54	563.37	534.86	777.33	890.81	963.44	845.44	756.85	888.67	832.23	851.07	676.25	577.13	4676.06	5174.64	5440.32	4323.31	3737.36	5204.82	5363.68	5041.11	3279.52	3174.45	736.652	706.874	846.774	765.07	4670.338	4412.716
R10090_214470.1	XM_030247064.1	101055874	0.44	0.95	0.76	0.78	0.78	0.86	0.66	0.69	0.21	0.46	0.48	1.07	0.86	0.95	0.92	0.94	0.66	0.74	0.26	0.50	9.80	21.17	16.96	16.71	15.86	18.85	14.72	14.98	4.29	9.39	0.742	0.576	0.856	0.62	16.1	12.446
R10090_103586.2	XM_011244476.3	14088	0.06	0.07	0.05	0.06	0.09	0.03	0.08	0.11	0.11	0.10	0.07	0.08	0.05	0.08	0.10	0.04	0.08	0.11	0.13	0.10	6.33	6.94	4.68	6.16	8.08	3.21	8.09	10.38	10.12	8.72	0.066	0.086	0.076	0.092	6.438	8.104
R10090_84727.2	XM_011244679.3	52552	0	0	0	0	0	0	0	0	0.08	0	0	0	0	0	0	0	0	0	0.09	0	0	0	0	0	0	0	0	0	7.87	0	0	0.016	0	0.018	0	1.574
R10090_4441.3	NM_008947.3	19179	63.11	68.92	61.35	57.90	46.46	66.66	70.96	69.43	46.99	38.10	69.19	77.71	69.26	71.17	54.68	72.51	71.71	74.27	56.40	41.11	1246.00	1355.00	1199.00	1097.00	827.00	1280.00	1396.00	1327.00	833.00	685.00	59.548	58.428	68.402	63.2	1144.8	1104.2
R10090_81646.1	XM_006533824.1	57230	0	0	0.34	1.23	1.81	0.31	1.67	0	0	2.83	0	0	0.39	1.51	2.13	0.33	1.69	0	0	3.05	0	0	9.71	33.59	46.51	8.46	47.34	0	0	73.38	0.676	0.962	0.806	1.014	17.962	25.836
R10090_201880.1	XM_030241961.1	66052	2.14	0.98	1.60	1.01	0	1.32	1.09	1.45	0.58	1.28	2.34	1.10	1.81	1.25	0	1.44	1.10	1.56	0.70	1.38	33.46	15.21	24.79	15.23	0	20.13	17.00	22.02	8.20	18.19	1.146	1.144	1.3	1.236	17.738	17.108
R10090_212030.1	XM_030244893.1	15273	1.13	1.19	2.38	1.23	1.08	0.27	0.50	0.72	1.35	2.71	1.24	1.34	2.69	1.51	1.27	0.29	0.50	0.78	1.62	2.92	171.14	179.55	361.78	179.66	148.85	39.52	75.79	106.95	185.83	376.53	1.402	1.11	1.61	1.222	208.196	156.924
R10090_18781.2	XM_006533120.3	217353	1.97	2.43	1.85	1.59	1.38	1.93	2.45	2.07	1.94	1.16	2.16	2.74	2.09	1.96	1.63	2.10	2.48	2.22	2.33	1.25	77.95	95.72	73.06	60.57	49.60	74.56	96.90	79.56	69.31	42.04	1.844	1.91	2.116	2.076	71.38	72.474
R10090_30218.2	NM_001001295.2	213550	5.74	5.32	5.54	3.57	4.78	2.72	4.55	4.45	4.10	1.47	6.30	5.99	6.25	4.39	5.63	2.96	4.60	4.76	4.92	1.59	303.21	279.64	291.51	181.20	229.06	139.87	240.22	227.74	195.16	71.15	4.99	3.458	5.712	3.766	256.924	174.828
R10090_97260.1	XM_006516363.2	76826	0.93	0.17	0.39	0	0	0.38	0	0.33	0.34	0.18	1.01	0.19	0.44	0	0	0.42	0	0.35	0.41	0.20	11.25	2.05	4.63	0	0	4.52	0	3.84	3.70	2.03	0.298	0.246	0.328	0.276	3.586	2.818
R10090_201333.1	XM_030242753.1	69080	0	1.83	0	1.41	0	0	3.65	1.24	4.29	1.57	0	2.07	0	1.73	0	0	3.69	1.32	5.15	1.70	0	37.79	0	27.94	0	0	75.35	24.82	79.76	29.68	0.648	2.15	0.76	2.372	13.146	41.922
R10090_201533.1	XM_030252177.1	18484	0.07	0	0	0	0	0	0	0	0	0	0.07	0	0	0	0	0	0	0	0	0	3.81	0	0	0	0	0	0	0	0	0	0.014	0	0.014	0	0.762	0
R10090_2556.3	XM_006498617.3	12125	0.10	0.42	0	0	0	0	0.03	0	0	0	0.11	0.48	0	0	0	0	0.03	0	0	0	7.21	30.79	0	0	0	0	1.86	0	0	0	0.104	0.006	0.118	0.006	7.6	0.372
R10090_4275.2	XM_011246300.3	15006	0	0	0	0	0	0	0	0	0.01	0	0	0	0	0	0	0	0	0	0.01	0	0	0	0	0	0	0	0	0	0.21	0	0	0.002	0	0.002	0	0.042
R10090_49494.2	NM_153680.2	266781	42.84	39.92	39.57	34.17	30.84	39.52	43.80	42.59	34.77	23.08	46.98	45.01	44.67	42.01	36.30	42.98	44.26	45.56	41.73	24.90	1145.68	1063.28	1050.58	877.72	745.77	1028.53	1168.43	1103.66	836.66	562.82	37.468	36.752	42.994	39.886	976.606	940.02
R10090_6994.1	XM_017313307.2	235134	0	0	0	1.85	2.21	0.08	0	0	0	2.17	0	0	0	2.28	2.60	0.09	0	0	0	2.35	0	0	0	137.23	154.40	6.35	0	0	0	152.89	0.812	0.45	0.976	0.488	58.326	31.848
R10090_41832.3	NM_152807.3	67291	7.74	9.29	6.79	7.74	6.41	9.68	10.67	7.64	7.03	4.84	8.48	10.48	7.66	9.52	7.55	10.53	10.78	8.17	8.44	5.23	307.85	368.37	268.91	296.14	231.45	375.42	423.98	294.73	252.24	175.99	7.594	7.972	8.738	8.63	294.544	304.472
R10090_4813.1	NM_001142729.1	78257	0	0	0	0	0.02	0	0	0.03	0	0	0	0	0	0	0.02	0	0	0.03	0	0	0	0	0	0	0.59	0	0	1.00	0	0	0.004	0.006	0.004	0.006	0.118	0.2
R10090_40197.1	XM_011239869.2	99031	0.02	0.01	0	0	0.07	0.04	0.01	0.01	0	0.05	0.02	0.01	0	0	0.08	0.04	0.01	0.01	0	0.06	1.69	1.22	0	0	6.03	3.53	1.30	1.14	0	4.86	0.02	0.022	0.022	0.024	1.788	2.166
R10090_77230.2	XM_006540998.3	54200	0	0	0	0.76	0	0.22	0.46	0.19	0	0.96	0	0	0	0.94	0	0.24	0.46	0.20	0	1.03	0	0	0	11.73	0	3.49	7.26	2.96	0	13.95	0.152	0.366	0.188	0.386	2.346	5.532
R10090_55116.1	NM_001159635.1	67889	0.88	1.28	0.43	2.33	1.09	0	1.06	0.28	0.92	2.04	0.97	1.44	0.49	2.87	1.28	0	1.07	0.29	1.10	2.20	30.94	44.63	15.05	78.41	34.40	0	37.09	9.35	28.99	65.16	1.202	0.86	1.41	0.932	40.686	28.118
R10090_60114.2	XM_006539050.2	544678	0	1.04	0	0	0	0	0	0	0	0	0	1.18	0	0	0	0	0	0	0	0	0	80.11	0	0	0	0	0	0	0	0	0.208	0	0.236	0	16.022	0
R10090_100874.1	XM_017313897.2	216233	0	0.11	0.08	0	0	0	0.05	0.09	0	0	0	0.13	0.10	0	0	0	0.05	0.09	0	0	0	9.59	7.29	0	0	0	3.94	7.44	0	0	0.038	0.028	0.046	0.028	3.376	2.276
R10090_13166.1	XM_017314398.1	20698	0	0.07	0	0	0	0	0	0	0	0	0	0.08	0	0	0	0	0	0	0	0	0	3.72	0	0	0	0	0	0	0	0	0.014	0	0.016	0	0.744	0
R10090_216908.1	NM_001357756.1	66251	2.27	2.99	3.82	2.17	1.73	2.56	1.93	1.39	1.08	2.22	2.48	3.37	4.31	2.67	2.04	2.78	1.95	1.49	1.30	2.40	85.14	112.04	142.91	78.35	59.00	93.57	72.44	50.69	36.60	76.18	2.596	1.836	2.974	1.984	95.488	65.896
R10090_218943.1	NM_001362313.1	108013	0	0	0.02	0	0	0	0	0	0	0.07	0	0	0.03	0	0	0	0	0	0	0.07	0	0	1.41	0	0	0	0	0	0	3.83	0.004	0.014	0.006	0.014	0.282	0.766
R10090_220569.1	XM_030251598.1	115489303	0	0	0	0	0	0	0	0	0	0.04	0	0	0	0	0	0	0	0	0	0.04	0	0	0	0	0	0	0	0	0	0.50	0	0.008	0	0.008	0	0.1
R10090_28084.1	NM_030235.1	78937	6.00	5.69	5.42	8.27	9.51	5.58	5.34	5.60	8.53	8.65	6.58	6.42	6.12	10.16	11.20	6.07	5.40	5.99	10.24	9.33	614.58	581.27	554.74	814.96	886.66	557.37	547.00	557.07	790.09	810.62	6.978	6.74	8.096	7.406	690.442	652.43
R10090_212442.1	NM_001358803.1	73218	2.30	1.13	0	4.38	4.80	2.53	3.06	1.95	0	2.04	2.52	1.27	0	5.38	5.64	2.75	3.09	2.08	0	2.20	97.56	47.77	0	178.66	184.69	104.58	129.84	80.11	0	78.98	2.522	1.916	2.962	2.024	101.736	78.702
R10090_17015.1	NM_001271590.1	100502825	0	0	0	0	19.69	0	0	0	0	0	0	0	0	0	23.17	0	0	0	0	0	0	0	0	0	116.13	0	0	0	0	0	3.938	0	4.634	0	23.226	0
R10090_39842.2	NM_198304.3	227699	18.83	17.93	19.58	13.89	13.35	17.92	15.88	16.48	16.21	14.27	20.65	20.22	22.11	17.08	15.71	19.49	16.05	17.63	19.46	15.40	1629.00	1546.00	1692.13	1156.37	1050.04	1511.91	1373.44	1384.00	1267.67	1129.04	16.716	16.152	19.154	17.606	1414.708	1333.212
R10090_11562.1	NM_001290569.1	75660	2.11	3.71	3.74	2.14	3.53	1.98	2.30	1.65	2.03	2.52	2.31	4.19	4.23	2.63	4.15	2.15	2.33	1.77	2.44	2.72	28.91	50.70	50.57	28.13	43.40	26.31	31.42	21.88	24.94	31.42	3.046	2.096	3.502	2.282	40.342	27.194
R10090_9576.1	NM_001277330.1	19305	0	0	0	0	0.57	0	0	0.55	0	0	0	0	0	0	0.67	0	0	0.59	0	0	0	0	0	0	23.16	0	0	24.00	0	0	0.114	0.11	0.134	0.118	4.632	4.8
R10090_96017.1	XM_006520265.1	106042	0	0	0.52	0	0.17	0	0.17	0	0.17	0.19	0	0	0.59	0	0.20	0	0.18	0	0.20	0.21	0	0	34.79	0	10.29	0	11.61	0	10.31	11.62	0.138	0.106	0.158	0.118	9.016	6.708
R10090_101022.1	NM_008723.2	18150	110.54	92.31	105.61	89.75	74.71	105.65	106.19	98.57	108.35	87.89	121.20	104.09	119.22	110.34	87.93	114.91	107.31	105.45	130.06	94.84	1055.00	876.00	985.00	819.00	635.00	977.00	1005.00	907.00	920.00	759.00	94.584	101.33	108.556	110.514	874	913.6
R10090_10783.2	XM_006506882.3	109135	2.54	2.88	3.21	3.57	2.30	2.49	2.10	2.62	3.68	2.35	2.79	3.24	3.62	4.39	2.71	2.71	2.12	2.80	4.42	2.54	164.60	185.64	207.23	222.47	135.56	157.26	135.93	164.75	215.21	139.12	2.9	2.648	3.35	2.918	183.1	162.454
R10090_28476.1	NM_001252472.1	12523	1.19	1.47	1.57	1.52	1.49	0.81	1.11	1.56	3.27	1.57	1.31	1.66	1.77	1.87	1.75	0.89	1.12	1.67	3.93	1.70	61.93	76.20	81.10	76.10	70.08	41.21	57.46	78.45	153.38	74.57	1.448	1.664	1.672	1.862	73.082	81.014
R10090_214897.1	XM_030246983.1	78767	0.14	0	0	0	0	0.21	0.08	0	0.16	0	0.15	0	0	0	0	0.23	0.08	0	0.19	0	4.00	0	0	0	0	5.92	2.17	0	4.00	0	0.028	0.09	0.03	0.1	0.8	2.418
R10090_201729.1	NM_001360847.1	19821	0	0	0	0	0	0	0.18	0	0	0	0	0	0	0	0	0	0.19	0	0	0	0	0	0	0	0	0	9.13	0	0	0	0	0.036	0	0.038	0	1.826
R10090_45470.1	XM_006530642.1	13000	4.40	5.53	2.36	4.19	8.80	9.88	13.90	9.27	7.77	7.52	4.82	6.23	2.67	5.15	10.36	10.74	14.05	9.91	9.32	8.11	98.09	122.69	52.21	89.69	177.10	214.22	308.99	200.10	155.65	152.68	5.056	9.668	5.846	10.426	107.956	206.328
R10090_33612.2	NM_023524.2	69714	8.96	9.41	8.98	6.44	7.55	11.59	9.36	8.83	8.88	5.63	9.83	10.61	10.14	7.92	8.89	12.61	9.46	9.45	10.66	6.08	124.71	130.22	123.02	85.84	94.25	156.57	129.53	118.71	110.57	71.19	8.268	8.858	9.478	9.652	111.608	117.314
R10090_33719.1	XM_006518328.1	105428	0	0.59	2.30	1.54	1.71	2.04	1.57	0.88	3.53	2.11	0	0.66	2.60	1.89	2.01	2.22	1.58	0.94	4.23	2.28	0	15.28	59.76	38.72	40.49	51.88	40.92	22.38	83.03	50.45	1.228	2.026	1.432	2.25	30.85	49.732
R10090_25911.3	NM_153127.3	105450	0.36	0.24	0.21	0.04	0.02	0.14	0.02	0.04	0	0	0.39	0.27	0.23	0.04	0.02	0.15	0.02	0.04	0	0	21.00	14.00	12.00	2.00	1.00	8.00	1.00	2.00	0	0	0.174	0.04	0.19	0.042	10	2.2
R10090_103268.3	NM_028523.3	73379	0	0	0.00	0.00	0	0	0.00	0	0	0	0	0	0.00	0.00	0	0	0.00	0	0	0	0	0	0.05	0.02	0	0	0.01	0	0	0	0	0	0	0	0.014	0.002
R10090_50766.3	NM_008117.3	14599	0.49	0	0	0	0	0	0	0	0.33	0	0.54	0	0	0	0	0	0	0	0.40	0	5.00	0	0	0	0	0	0	0	3.00	0	0.098	0.066	0.108	0.08	1	0.6
R10090_33558.3	NM_011315.3	20210	0.47	0.47	0.25	0.49	0.54	0	0	0.98	0	1.31	0.51	0.53	0.28	0.61	0.64	0	0	1.05	0	1.42	2.00	2.00	1.00	2.00	2.00	0	0	4.00	0	5.00	0.444	0.458	0.514	0.494	1.8	1.8
R10090_210698.1	NM_001359076.1	66855	0.31	0	0	0.17	0	0	0	0	0	0.25	0.35	0	0	0.21	0	0	0	0	0	0.27	13.66	0	0	7.26	0	0	0	0	0	10.02	0.096	0.05	0.112	0.054	4.184	2.004
R10090_54560.1	XM_017315183.2	70611	0.38	0.26	0.33	0.93	0.96	0.14	0.17	0.23	1.01	0.96	0.42	0.29	0.37	1.14	1.13	0.16	0.18	0.24	1.22	1.04	34.35	22.93	29.56	80.03	78.59	12.64	15.62	19.81	82.35	79.00	0.572	0.502	0.67	0.568	49.092	41.884
R10090_215264.1	XM_030247096.1	105239	4.27	1.96	8.95	4.94	9.64	5.24	7.95	6.13	7.36	5.40	4.69	2.21	10.10	6.07	11.35	5.70	8.04	6.55	8.84	5.82	236.14	107.87	493.02	262.27	483.60	282.21	439.05	328.35	367.29	272.50	5.952	6.416	6.884	6.99	316.58	337.88
R10090_48169.1	NM_001290385.1	236915	0	0	0.05	0	0	0	0	0	0.01	0.08	0	0	0.06	0	0	0	0	0	0.01	0.08	0	0	4.08	0	0	0	0	0	0.50	5.91	0.01	0.018	0.012	0.018	0.816	1.282
R10090_45049.3	XM_006496878.4	29809	0	0.14	0	0	0	0	0	0	0	0	0	0.16	0	0	0	0	0	0	0	0	0	18.45	0	0	0	0	0	0	0	0	0.028	0	0.032	0	3.69	0
R10090_202718.1	NM_001355118.1	16519	0	0	0	0	0	0	0.01	0	0	0	0	0	0	0	0	0	0.01	0	0	0	0	0	0	0	0	0	1.00	0	0	0	0	0.002	0	0.002	0	0.2
R10090_77235.1	NM_001146007.1	319236	16.35	15.27	14.72	8.19	6.03	15.75	11.75	13.57	9.74	4.24	17.92	17.22	16.61	10.07	7.10	17.13	11.87	14.52	11.69	4.57	904.83	842.57	812.34	435.88	303.29	849.77	649.70	728.83	486.81	214.29	12.112	11.01	13.784	11.956	659.782	585.88
R10090_42301.2	NM_008738.3	18188	0	0.08	0	0	0	0	0	0	0	0	0	0.09	0	0	0	0	0	0	0	0	0	1.00	0	0	0	0	0	0	0	0	0.016	0	0.018	0	0.2	0
R10090_101336.3	XM_006527468.4	78832	0	0	0.01	0.03	0.02	0.02	0.03	0.03	0.07	0.03	0	0	0.02	0.04	0.02	0.02	0.03	0.03	0.08	0.03	0	0	1.91	4.14	2.08	1.94	3.88	4.15	8.31	3.85	0.012	0.036	0.016	0.038	1.626	4.426
R10090_67804.1	XM_006499252.2	228361	2.21	2.76	2.34	1.74	2.14	1.67	3.00	0.77	2.36	3.25	2.43	3.11	2.65	2.14	2.52	1.82	3.03	0.82	2.83	3.51	173.62	215.38	183.56	131.54	152.49	127.93	235.05	58.28	166.95	233.42	2.238	2.21	2.57	2.402	171.318	164.326
R10090_8179.2	XM_011238854.3	665574	0.02	0.02	0	0	0	0.05	0.02	0	0	0	0.03	0.03	0	0	0	0.05	0.02	0	0	0	2.39	2.39	0	0	0	4.80	2.38	0	0	0	0.008	0.014	0.012	0.014	0.956	1.436
R10090_40574.2	NM_172574.2	217430	17.55	18.04	19.16	18.21	12.94	17.58	17.79	24.14	14.57	10.62	19.24	20.34	21.64	22.38	15.23	19.12	17.98	25.83	17.50	11.46	465.68	476.76	504.85	463.97	310.41	454.06	470.91	620.72	348.00	256.99	17.18	16.94	19.766	18.378	444.334	430.136
R10090_57976.1	XM_017314615.2	327978	0	0	0.64	0	0	0	0	0.54	0	0	0	0	0.72	0	0	0	0	0.58	0	0	0	0	60.02	0	0	0	0	49.53	0	0	0.128	0.108	0.144	0.116	12.004	9.906
R10090_14697.2	XM_011243733.3	52915	0.46	0.22	0	2.24	2.63	0.43	0.88	0.32	5.36	1.47	0.50	0.25	0	2.75	3.10	0.47	0.89	0.35	6.43	1.59	60.41	29.41	0	285.71	317.90	55.59	116.79	41.58	642.20	178.66	1.11	1.692	1.32	1.946	138.686	206.964
R10090_69206.1	XM_006511141.2	23806	16.89	17.33	18.17	19.03	18.32	15.46	14.80	16.35	21.17	17.44	18.52	19.54	20.51	23.40	21.56	16.82	14.95	17.49	25.41	18.81	1350.06	1381.21	1450.46	1463.81	1331.39	1205.39	1182.74	1269.02	1529.18	1274.80	17.948	17.044	20.706	18.696	1395.386	1292.226
R10090_83269.2	NM_013879.2	29867	0	0.27	0.14	0	0	0.28	0.27	0	0	0	0	0.31	0.16	0	0	0.31	0.28	0	0	0	0	4.00	2.00	0	0	4.00	4.00	0	0	0	0.082	0.11	0.094	0.118	1.2	1.6
R10090_96256.4	NM_146100.5	226180	0.02	0	0	0	0	0.02	0	0	0.02	0.07	0.02	0	0	0	0	0.02	0	0	0.03	0.07	1.00	0	0	0	0	1.00	0	0	1.00	3.00	0.004	0.022	0.004	0.024	0.2	1
R10090_28920.2	NM_030886.2	81702	2.71	2.64	2.87	2.71	3.29	3.02	1.68	2.68	3.56	3.46	2.97	2.97	3.24	3.33	3.87	3.28	1.70	2.87	4.27	3.73	423.36	410.66	448.00	407.14	467.60	459.89	263.29	407.21	502.53	494.81	2.844	2.88	3.276	3.17	431.352	425.546
R10090_90761.1	XM_017319515.2	213054	0.10	0.08	0.23	0.36	0.56	0.16	0.21	0.14	0.76	0	0.11	0.09	0.26	0.44	0.66	0.18	0.21	0.15	0.91	0	10.62	8.45	24.02	35.61	52.76	16.26	21.83	14.40	71.00	0	0.266	0.254	0.312	0.29	26.292	24.698
R10090_211198.1	XM_030244378.1	244882	0	0	0	0.04	0	0	0	0	0	0	0	0	0	0.04	0	0	0	0	0	0	0	0	0	1.00	0	0	0	0	0	0	0.008	0	0.008	0	0.2	0
R10090_21281.1	NM_001190314.1	259172	0	0.01	0	0.13	0.07	0.02	0.01	0	0.03	0.27	0	0.01	0	0.16	0.08	0.02	0.01	0	0.04	0.30	0	0.66	0	8.00	4.00	1.33	0.50	0	2.00	16.00	0.042	0.066	0.05	0.074	2.532	3.966
R10090_70581.3	NM_181324.3	13209	9.50	5.67	16.62	19.55	14.00	12.02	4.03	11.51	15.33	13.87	10.42	6.40	18.77	24.04	16.48	13.08	4.08	12.32	18.41	14.96	873.80	519.92	1527.19	1730.17	1170.94	1078.03	370.95	1027.99	1274.68	1166.62	13.068	11.352	15.222	12.57	1164.404	983.654
R10090_83449.3	XM_006531880.4	100043125	0	0.17	1.09	0.65	0	0.22	0	0.44	0	0	0	0.19	1.23	0.80	0	0.24	0	0.47	0	0	0	1.60	10.17	5.94	0	2.04	0	4.07	0	0	0.382	0.132	0.444	0.142	3.542	1.222
R10090_2804.2	XM_011250846.3	21990	0	0.03	0	0	0	0	0	0	0	0	0	0.04	0	0	0	0	0	0	0	0	0	2.00	0	0	0	0	0	0	0	0	0.006	0	0.008	0	0.4	0
R10090_218119.1	XM_030250008.1	67458	0	0	0.29	0	0.40	0.40	0	0	0	0	0	0	0.33	0	0.47	0.44	0	0	0	0	0	0	11.58	0	14.47	15.52	0	0	0	0	0.138	0.08	0.16	0.088	5.21	3.104
R10090_202405.1	NM_001360791.1	100504116	0.09	0	0.22	0.14	0	0.05	0	0	0	0.04	0.10	0	0.25	0.17	0	0.05	0	0	0	0.05	2.00	0	5.00	3.00	0	1.00	0	0	0	0.86	0.09	0.018	0.104	0.02	2	0.372
R10090_26255.3	XM_006535377.4	12807	3.02	1.78	0.60	5.42	2.91	1.54	0.73	2.74	3.02	1.73	3.31	2.01	0.68	6.66	3.43	1.68	0.73	2.93	3.62	1.87	165.85	97.66	33.05	286.15	145.15	82.55	39.84	146.15	149.51	87.03	2.746	1.952	3.218	2.166	145.572	101.016
R10090_212628.1	NM_001330175.1	12905	0	1.13	1.09	2.42	0	2.41	3.61	2.52	0	0	0	1.27	1.23	2.97	0	2.63	3.64	2.69	0	0	0	25.42	24.35	52.41	0	53.08	81.25	55.10	0	0	0.928	1.708	1.094	1.792	20.436	37.886
R10090_50263.1	XM_006511818.1	69232	0.08	0.08	0	0	0	0.23	0	0	0.04	0	0.08	0.09	0	0	0	0.25	0	0	0.05	0	2.33	2.40	0	0	0	6.69	0	0	1.05	0	0.032	0.054	0.034	0.06	0.946	1.548
R10090_96653.1	NM_001163434.1	14828	75.99	115.91	123.04	212.21	181.03	75.55	83.59	90.16	68.32	136.76	83.31	130.69	138.90	260.87	213.05	82.17	84.47	96.46	82.01	147.56	2750.08	4179.76	4431.41	7381.94	5937.02	2663.37	3020.47	3164.56	2228.76	4519.06	141.636	90.876	165.364	98.534	4936.042	3119.244
R10090_95597.1	NM_001198570.1	329165	0	0.09	0	0	0	0.04	0.03	0	0	0	0	0.11	0	0	0	0.04	0.03	0	0	0	0	6.76	0	0	0	2.78	1.87	0	0	0	0.018	0.014	0.022	0.014	1.352	0.93
R10090_201782.1	XM_030254397.1	26374	0.13	0.07	0	0.12	0.11	0	0.07	0	0.15	0.36	0.14	0.08	0	0.15	0.13	0	0.07	0	0.18	0.39	24.30	13.49	0	21.83	18.91	0	13.20	0	25.01	62.77	0.086	0.116	0.1	0.128	15.706	20.196
R10090_14343.1	NM_001284270.1	230917	7.34	7.54	4.03	8.38	9.85	8.55	6.85	6.46	9.24	10.18	8.05	8.50	4.55	10.30	11.60	9.30	6.92	6.91	11.09	10.99	404.74	414.03	221.39	444.30	493.16	459.44	377.31	345.56	459.75	512.88	7.428	8.256	8.6	9.042	395.524	430.988
R10090_103608.3	NM_026272.3	67608	5.05	6.16	4.89	4.75	4.89	6.07	5.10	5.34	4.82	4.15	5.54	6.95	5.53	5.84	5.76	6.60	5.15	5.72	5.79	4.48	334.00	406.00	323.00	302.00	294.00	391.00	337.00	343.00	288.00	251.00	5.148	5.096	5.924	5.548	331.8	322
R10090_7229.3	XM_006513740.4	319468	0.25	0.17	0.28	0.31	0.41	0.09	0.17	0.08	0.20	0.41	0.27	0.19	0.32	0.38	0.48	0.10	0.17	0.09	0.23	0.44	11.04	7.57	12.70	13.43	16.68	3.83	7.65	3.54	7.89	16.72	0.284	0.19	0.328	0.206	12.284	7.926
R10090_21672.2	NM_009850.2	12502	712.90	581.41	636.55	534.59	510.57	705.12	637.95	599.47	571.43	425.09	781.64	655.58	718.61	657.17	600.87	766.91	644.69	641.32	685.94	458.68	8633.00	7005.00	7573.00	6199.00	5534.00	8286.00	7676.00	7011.00	6180.00	4670.00	595.204	587.812	682.774	639.508	6988.8	6764.6
R10090_10133.3	XM_006517282.3	328274	0	0	0	0	0	0.03	0	0	0.10	0	0	0	0	0	0	0.03	0	0	0.11	0	0	0	0	0	0	2.42	0	0	7.22	0	0	0.026	0	0.028	0	1.928
R10090_73947.3	NM_133227.3	170762	3.76	3.82	3.71	4.18	4.01	3.92	3.28	3.98	5.41	4.98	4.12	4.31	4.19	5.14	4.72	4.26	3.31	4.26	6.50	5.37	368.00	373.00	363.00	394.00	357.00	374.00	321.00	378.00	479.00	446.00	3.896	4.314	4.496	4.74	371	399.6
R10090_23409.2	XM_011243531.3	66932	0.07	0.08	0.16	0.09	0.17	0.26	0.17	0	0.04	0.19	0.08	0.09	0.18	0.12	0.20	0.28	0.18	0	0.05	0.21	8.32	9.12	19.34	10.79	18.93	30.49	20.84	0	4.10	21.01	0.114	0.132	0.134	0.144	13.3	15.288
R10090_51411.1	XM_017320843.1	231386	0	0.41	0	0.68	1.13	0	0	0	0.59	0.68	0	0.46	0	0.84	1.33	0	0	0	0.70	0.73	0	21.01	0	33.87	52.73	0	0	0	27.20	31.90	0.444	0.254	0.526	0.286	21.522	11.82
R10090_14873.1	NM_001081195.1	238247	9.57	10.80	14.05	12.06	13.89	12.76	8.56	7.81	9.78	10.62	10.50	12.18	15.86	14.82	16.35	13.88	8.65	8.36	11.74	11.46	841.72	946.96	1233.87	1020.18	1110.72	1093.84	752.77	666.78	777.54	854.02	12.074	9.906	13.942	10.818	1030.69	828.99
R10090_37377.3	XM_006511452.4	71819	0	0	0	0.00	0.00	1.49	0.00	0	3.25	1.02	0	0	0	0.00	0.00	1.62	0.00	0	3.90	1.10	0	0	0	0.06	0.02	74.10	0.04	0	149.78	47.61	0	1.152	0	1.324	0.016	54.306
R10090_35279.2	NM_207215.2	105689	2.90	2.22	3.40	1.69	3.51	2.75	1.98	2.28	3.39	2.52	3.17	2.50	3.84	2.08	4.13	2.99	2.00	2.44	4.07	2.72	690.88	527.50	811.69	388.31	761.91	639.34	471.59	528.57	732.75	550.94	2.744	2.584	3.144	2.844	636.058	584.638
R10090_212977.1	XM_030246060.1	279766	0	0	0	0	0	0	0	0	0	1.07	0	0	0	0	0	0	0	0	0	1.15	0	0	0	0	0	0	0	0	0	23.94	0	0.214	0	0.23	0	4.788
R10090_46570.3	XM_006530757.4	18032	0	0.09	0	0	0	0	0	0.46	0	0	0	0.10	0	0	0	0	0	0.49	0	0	0	7.11	0	0	0	0	0	36.68	0	0	0.018	0.092	0.02	0.098	1.422	7.336
R10090_215596.1	XM_030248117.1	100040870	0	0	0	0	0	0	0.09	0	0	0	0	0	0	0	0	0	0.09	0	0	0	0	0	0	0	0	0	1.04	0	0	0	0	0.018	0	0.018	0	0.208
R10090_5713.3	NM_010836.3	17703	0	0	0	0	0	0	0.03	0	0	0	0	0	0	0	0	0	0.03	0	0	0	0	0	0	0	0	0	1.00	0	0	0	0	0.006	0	0.006	0	0.2
R10090_70371.3	XM_006515484.4	15512	0	0	0.48	0	0	0	0	0	0.78	0	0	0	0.55	0	0	0	0	0	0.94	0	0	0	17.49	0	0	0	0	0	25.58	0	0.096	0.156	0.11	0.188	3.498	5.116
R10090_35537.3	XM_006534391.4	75580	10.75	3.98	8.33	6.32	5.83	1.70	8.48	8.48	2.27	5.95	11.78	4.49	9.40	7.77	6.86	1.85	8.56	9.07	2.73	6.42	940.17	347.02	727.58	532.01	463.68	145.27	741.31	720.33	179.76	476.19	7.042	5.376	8.06	5.726	602.092	452.572
R10090_103807.3	XM_006511239.4	320615	2.18	0.30	1.93	1.23	2.45	0.82	0.30	1.15	1.39	2.25	2.39	0.33	2.18	1.51	2.88	0.89	0.31	1.23	1.67	2.43	265.45	35.90	235.67	143.92	271.84	97.27	37.05	135.90	153.13	251.04	1.618	1.182	1.858	1.306	190.556	134.878
R10090_14277.1	NM_001162910.1	100041979	0.87	1.08	0.68	0.51	0.37	0.78	1.22	1.11	0.59	0.33	0.96	1.22	0.77	0.62	0.43	0.85	1.23	1.19	0.71	0.36	37.00	45.60	28.74	20.58	14.08	32.17	51.43	45.73	22.55	12.89	0.702	0.806	0.8	0.868	29.2	32.954
R10090_39214.2	XM_011241623.2	67456	1.08	1.49	0.88	3.04	2.35	1.13	2.05	1.49	2.98	3.06	1.19	1.68	0.99	3.74	2.77	1.23	2.07	1.60	3.57	3.30	27.79	38.09	22.47	75.10	54.69	28.38	52.52	37.15	68.83	71.64	1.768	2.142	2.074	2.354	43.628	51.704
R10090_63782.2	XM_011242103.2	100504014	0	0	0	0	0	0	0	0.99	0	0	0	0	0	0	0	0	0	1.06	0	0	0	0	0	0	0	0	0	1.00	0	0	0	0.198	0	0.212	0	0.2
R10090_48696.3	NM_028959.3	74470	0.16	0	0	0	0	0	0	0.12	0	0	0.17	0	0	0	0	0	0	0.13	0	0	8.42	0	0	0	0	0	0	6.34	0	0	0.032	0.024	0.034	0.026	1.684	1.268
R10090_2286.3	XM_006518076.4	66231	0.25	0.45	0	0.25	0.26	0	0.24	0.26	0	0.27	0.28	0.51	0	0.31	0.30	0	0.24	0.28	0	0.29	3.53	6.32	0	3.42	3.26	0	3.39	3.52	0	3.48	0.242	0.154	0.28	0.162	3.306	2.078
R10090_83793.1	XM_006530118.1	114643	2.55	1.01	1.09	1.52	1.58	2.44	1.52	0.41	0	0	2.80	1.14	1.23	1.87	1.86	2.66	1.54	0.44	0	0	81.15	31.97	34.43	46.57	45.59	75.69	48.30	12.62	0	0	1.55	0.874	1.78	0.928	47.942	27.322
R10090_46957.3	XM_006533745.4	53860	1.09	0.96	3.81	0	1.08	0	2.95	2.94	0	0	1.20	1.08	4.30	0	1.28	0	2.98	3.14	0	0	46.00	40.12	159.86	0	41.44	0	124.06	119.99	0	0	1.388	1.178	1.572	1.224	57.484	48.81
R10090_71833.2	NM_001177657.2	14810	0	0	0	0	0.04	0	0	0.02	0	0	0	0	0	0	0.05	0	0	0.02	0	0	0	0	0	0	2.00	0	0	1.00	0	0	0.008	0.004	0.01	0.004	0.4	0.2
R10090_55148.2	NM_007539.3	12061	0	0	0.11	0	0.06	0	0.05	0	0	0.06	0	0	0.12	0	0.07	0	0.05	0	0	0.06	0	0	2.00	0	1.00	0	1.00	0	0	1.00	0.034	0.022	0.038	0.022	0.6	0.4
R10090_99577.4	NM_026742.4	68493	5.57	4.35	4.46	4.01	3.75	6.80	5.13	5.39	5.57	2.38	6.11	4.91	5.04	4.93	4.42	7.40	5.18	5.77	6.69	2.57	299.00	233.00	239.00	207.00	183.00	356.00	275.00	281.00	270.00	117.00	4.428	5.054	5.082	5.522	232.2	259.8
R10090_48142.1	XM_006533004.1	217082	0.00	0	0.00	0	0	0.01	0	0	0.00	0	0.00	0	0.00	0	0	0.01	0	0	0.00	0	0.07	0	0.27	0	0	0.57	0	0	0.29	0	0	0.002	0	0.002	0.068	0.172
R10090_202871.1	XM_030250178.1	228033	0	0.32	0	0	0	0	0.25	0.13	1.04	0.31	0	0.36	0	0	0	0	0.25	0.14	1.24	0.33	0	5.76	0	0	0	0	4.43	2.21	16.81	5.05	0.064	0.346	0.072	0.392	1.152	5.7
R10090_69835.1	XM_006508645.1	56843	0.05	0	0	0	0.05	0	0	0	0	0	0.05	0	0	0	0.06	0	0	0	0	0	3.00	0	0	0	3.00	0	0	0	0	0	0.02	0	0.022	0	1.2	0
R10090_83988.3	XM_006519115.4	319448	1.06	1.89	1.06	1.10	0	0	0	1.09	0	0	1.16	2.13	1.19	1.36	0	0	0	1.17	0	0	97.07	172.34	96.64	96.98	0	0	0	97.04	0	0	1.022	0.218	1.168	0.234	92.606	19.408
R10090_209021.1	XM_030242981.1	70461	0.36	1.97	1.93	4.03	4.36	3.38	0	0.13	4.69	3.18	0.40	2.22	2.17	4.95	5.13	3.68	0	0.14	5.63	3.43	27.96	150.62	147.53	297.35	304.04	252.91	0	9.69	325.22	222.89	2.53	2.276	2.974	2.576	185.5	162.142
R10090_26131.3	NM_145984.3	213760	0.14	0	0	0	0	0	0	0	0	0	0.15	0	0	0	0	0	0	0	0	0	6.87	0	0	0	0	0	0	0	0	0	0.028	0	0.03	0	1.374	0
R10090_19041.1	NM_001317041.1	22339	0.06	0.03	0	0.36	0.17	0.01	0.08	0.16	0.23	0.40	0.06	0.04	0	0.45	0.21	0.01	0.08	0.17	0.28	0.43	2.88	1.66	0	17.84	8.06	0.36	3.82	8.00	10.75	18.64	0.124	0.176	0.152	0.194	6.088	8.314
R10090_201041.1	XM_030252764.1	213109	0	0.70	0.53	0.28	0	0.62	0	0.29	0.29	0	0	0.78	0.60	0.34	0	0.68	0	0.31	0.35	0	0	60.83	46.28	23.29	0	53.42	0	24.93	22.98	0	0.302	0.24	0.344	0.268	26.08	20.266
R10090_99028.1	XM_006500162.2	70470	0	1.52	1.56	1.32	1.37	3.99	1.98	1.56	2.38	2.24	0	1.72	1.76	1.62	1.61	4.33	2.00	1.67	2.86	2.42	0	83.39	85.34	69.67	68.20	213.55	108.55	83.24	118.33	112.56	1.154	2.43	1.342	2.656	61.32	127.246
R10090_95945.1	NM_001277229.1	268294	0.81	0.25	0	0	1.09	0.18	0.44	0.63	0.42	0.32	0.89	0.28	0	0	1.29	0.20	0.44	0.67	0.50	0.34	32.78	9.91	0	0	40.22	7.25	17.75	24.74	15.28	11.69	0.43	0.398	0.492	0.43	16.582	15.342
R10090_207505.1	NM_001362145.1	77827	0.10	0.09	0.18	0.23	0.24	0.14	0	0.30	0.32	0.48	0.11	0.10	0.20	0.29	0.28	0.15	0	0.32	0.39	0.52	9.81	9.05	18.11	22.83	22.01	13.83	0	29.84	29.81	44.86	0.168	0.248	0.196	0.276	16.362	23.668
R10090_92926.1	XM_006520717.2	211401	4.38	4.37	3.13	4.07	4.39	4.29	2.09	3.56	2.79	3.29	4.81	4.92	3.54	5.01	5.17	4.67	2.12	3.81	3.35	3.55	286.79	284.68	204.66	256.37	261.06	273.84	136.96	226.22	164.78	196.73	4.068	3.204	4.69	3.5	258.712	199.706
R10090_16502.3	XM_006500710.4	68556	0.51	0.81	0.58	0.47	0.28	0.19	0.10	0.22	1.01	0.51	0.56	0.91	0.66	0.57	0.33	0.20	0.10	0.23	1.22	0.55	24.30	38.53	27.82	21.43	12.10	8.77	4.96	10.07	43.75	22.26	0.53	0.406	0.606	0.46	24.836	17.962
R10090_19771.3	XM_006531469.4	76014	0.17	0.28	0.23	0.32	0.14	0	0.23	0.13	0.11	0.30	0.19	0.32	0.25	0.39	0.16	0	0.24	0.13	0.14	0.32	9.91	16.21	13.04	17.88	7.22	0	13.48	7.07	5.96	15.64	0.228	0.154	0.262	0.166	12.852	8.43
R10090_36837.3	XM_006513547.3	216363	0.36	0.08	0	0.23	0.12	0.36	0.20	0.18	0	0.20	0.40	0.09	0	0.28	0.15	0.39	0.20	0.19	0	0.22	13.39	2.94	0	8.09	4.14	12.77	7.24	6.32	0	6.83	0.158	0.188	0.184	0.2	5.712	6.632
R10090_68989.3	XM_006526058.4	338363	0	0.03	0.07	0.02	0	0.03	0	0	0	0	0	0.03	0.08	0.03	0	0.03	0	0	0	0	0	1.27	3.59	1.18	0	1.31	0	0	0	0	0.024	0.006	0.028	0.006	1.208	0.262
R10090_48602.2	NM_182993.2	72961	0.19	0.07	0.07	0.07	0.03	0.12	0.14	0.05	0.03	0.03	0.21	0.08	0.08	0.09	0.03	0.13	0.14	0.05	0.03	0.03	8.00	3.00	3.00	3.00	1.00	5.00	6.00	2.00	1.00	1.00	0.086	0.074	0.098	0.076	3.6	3
R10090_202980.1	XM_030250248.1	228355	1.56	0.85	1.41	1.38	1.91	0.51	1.34	0.58	0.60	1.07	1.71	0.96	1.59	1.69	2.25	0.55	1.35	0.62	0.72	1.16	139.74	76.07	126.15	119.12	156.14	44.34	120.14	50.29	48.96	88.21	1.422	0.82	1.64	0.88	123.444	70.388
R10090_23288.3	NM_030166.3	78754	0.03	0	0	0	0	0	0	0	0	0	0.03	0	0	0	0	0	0	0	0	0	1.00	0	0	0	0	0	0	0	0	0	0.006	0	0.006	0	0.2	0
R10090_8652.1	NM_001290782.1	329470	0.39	0.53	1.43	0.73	0.93	1.25	0.49	0.87	0.94	0.41	0.42	0.60	1.62	0.89	1.10	1.36	0.49	0.93	1.13	0.44	22.69	31.09	83.92	41.15	49.84	71.91	28.58	49.60	49.86	22.01	0.802	0.792	0.926	0.87	45.738	44.392
R10090_8574.3	XM_006534730.4	114642	0.14	0.19	0.11	0	0	0	0	0	0	0.16	0.15	0.21	0.12	0	0	0	0	0	0	0.17	9.46	13.16	7.54	0	0	0	0	0	0	10.01	0.088	0.032	0.096	0.034	6.032	2.002
R10090_204269.1	XM_030252868.1	75778	0	0.14	0	0.17	0.17	0.28	0.10	0	0.15	0.15	0	0.16	0	0.21	0.20	0.31	0.10	0	0.18	0.16	0	3.49	0	4.02	3.78	6.83	2.54	0	3.24	3.34	0.096	0.136	0.114	0.15	2.258	3.19
R10090_49701.3	NM_019750.4	56441	24.92	24.06	24.11	21.79	23.76	28.39	26.49	22.50	17.58	22.46	27.33	27.13	27.21	26.79	27.97	30.88	26.77	24.07	21.10	24.24	490.92	471.94	469.94	411.87	421.96	543.82	519.97	428.92	310.88	402.87	23.728	23.484	27.286	25.412	453.326	441.292
R10090_8494.2	NM_130905.2	170780	0.33	0.46	0.42	0.56	0.69	0.43	0.25	0.56	0.09	0.27	0.37	0.52	0.47	0.69	0.81	0.47	0.25	0.60	0.11	0.30	8.00	11.00	10.00	13.00	15.00	10.00	6.00	13.00	2.00	6.00	0.492	0.32	0.572	0.346	11.4	7.4
R10090_209057.1	XM_030242876.1	65098	0	0	0	0	0.06	0	0.51	0	0	0	0	0	0	0	0.07	0	0.52	0	0	0	0	0	0	0	1.16	0	11.38	0	0	0	0.012	0.102	0.014	0.104	0.232	2.276
R10090_9521.1	NM_001291078.1	19708	2.54	2.67	1.66	6.06	3.63	1.58	1.31	2.46	2.51	5.93	2.79	3.01	1.87	7.45	4.27	1.72	1.33	2.63	3.01	6.40	125.29	130.97	81.32	287.43	162.41	75.79	64.63	117.55	111.50	267.17	3.312	2.758	3.878	3.018	157.484	127.328
R10090_84892.1	XM_017312365.2	75565	0.50	0.51	0.33	0.73	0.86	0.58	0.57	0.62	0.37	1.65	0.55	0.58	0.37	0.90	1.02	0.63	0.58	0.66	0.44	1.79	15.39	15.65	9.96	21.44	23.97	17.37	17.44	18.41	10.19	46.24	0.586	0.758	0.684	0.82	17.282	21.93
R10090_61438.2	NM_001013389.2	380836	2.33	2.69	2.96	1.96	3.32	1.64	2.02	2.83	2.79	2.76	2.55	3.03	3.35	2.40	3.91	1.79	2.04	3.03	3.35	2.98	70.33	80.92	89.10	56.85	90.87	48.41	60.99	83.08	76.13	76.21	2.652	2.408	3.048	2.638	77.614	68.964
R10090_47094.4	NM_009229.5	20650	3.40	3.30	4.26	4.99	4.17	3.27	2.73	2.71	5.99	5.59	3.73	3.73	4.80	6.13	4.91	3.56	2.76	2.90	7.19	6.03	228.00	221.00	285.00	322.00	254.16	214.00	183.00	176.32	363.00	343.00	4.024	4.058	4.66	4.488	262.032	255.864
R10090_73002.3	XM_006506082.4	243382	0	0.17	0.21	0.41	0.08	0.12	0.06	0.17	0.13	0.50	0	0.19	0.24	0.50	0.10	0.13	0.06	0.18	0.16	0.54	0	3.99	5.12	9.58	1.84	2.79	1.34	4.07	2.95	11.05	0.174	0.196	0.206	0.214	4.106	4.44
R10090_6203.3	XM_006506051.3	236266	0.09	0.21	0	0	0	0	0	0.07	0	0	0.10	0.23	0	0	0	0	0	0.08	0	0	16.41	36.07	0	0	0	0	0	12.10	0	0	0.06	0.014	0.066	0.016	10.496	2.42
R10090_90700.3	NM_009404.3	21950	1.90	2.48	1.64	16.44	8.94	1.40	1.01	2.01	0.93	7.05	2.08	2.80	1.86	20.21	10.52	1.53	1.02	2.15	1.12	7.61	29.27	38.09	25.00	242.90	123.80	21.00	15.55	30.00	12.84	98.82	6.28	2.48	7.494	2.686	91.812	35.642
R10090_27633.3	NM_139236.3	230082	25.50	21.35	24.52	22.21	23.54	27.26	24.04	23.99	31.36	25.06	27.96	24.07	27.68	27.30	27.71	29.64	24.29	25.66	37.64	27.04	1715.00	1431.00	1646.00	1437.00	1439.00	1787.00	1616.00	1566.00	1905.00	1541.00	23.424	26.342	26.944	28.854	1533.6	1683
R10090_12741.4	NM_177811.4	328274	0.47	0.49	0.15	0.27	0.33	0.64	0.57	0.24	0.35	0.34	0.52	0.55	0.16	0.34	0.39	0.70	0.58	0.25	0.42	0.36	23.00	23.70	7.07	12.87	14.76	30.58	28.00	11.21	15.44	15.00	0.342	0.428	0.392	0.462	16.28	20.046
R10090_11958.1	XM_006522986.1	22129	0	0	0	0	0.22	0.00	0	0	0	0	0	0	0	0	0.26	0.00	0	0	0	0	0	0	0	0	23.01	0.03	0	0	0	0	0.044	0	0.052	0	4.602	0.006
R10090_45327.1	NM_001146348.1	13805	4.41	1.13	4.85	3.40	3.15	4.03	1.03	2.96	2.77	0.50	4.83	1.27	5.47	4.18	3.71	4.38	1.04	3.17	3.33	0.54	222.51	56.80	243.87	164.91	144.39	198.07	51.97	144.97	126.39	23.17	3.388	2.258	3.892	2.492	166.496	108.914
R10090_204182.1	NM_001357024.1	76927	4.17	1.97	1.25	1.25	3.77	3.86	2.84	4.11	0.69	0.75	4.57	2.22	1.41	1.53	4.44	4.20	2.87	4.39	0.83	0.81	21.54	10.08	6.17	6.11	17.00	19.17	14.43	20.29	3.14	3.46	2.482	2.45	2.834	2.62	12.18	12.098
R10090_34046.1	XM_017321472.2	20449	0.37	0	0	1.00	0.48	0.11	0.23	0	0.71	1.17	0.41	0	0	1.23	0.56	0.12	0.23	0	0.85	1.27	52.31	0	0	136.21	61.48	15.19	31.99	0	90.36	151.71	0.37	0.444	0.44	0.494	50	57.85
R10090_57813.2	XM_006522528.3	70144	0	0	0	0	0	0	0	0	0.40	0.46	0	0	0	0	0	0	0	0	0.48	0.50	0	0	0	0	0	0	0	0	47.46	55.58	0	0.172	0	0.196	0	20.608
R10090_15350.3	XM_006516220.4	70373	0	0.82	2.22	0.73	1.35	1.12	0	1.56	0	0	0	0.92	2.50	0.90	1.59	1.22	0	1.67	0	0	0	90.23	245.26	78.30	136.08	121.21	0	168.20	0	0	1.024	0.536	1.182	0.578	109.974	57.882
R10090_52543.2	NM_008628.3	17685	16.19	14.17	14.46	11.02	10.85	16.18	14.53	13.73	15.18	8.04	17.75	15.97	16.32	13.55	12.77	17.60	14.69	14.68	18.22	8.68	727.00	634.00	647.00	476.00	442.00	708.00	652.00	598.00	615.00	330.00	13.338	13.532	15.272	14.774	585.2	580.6
R10090_45828.2	NM_027149.4	69641	7.96	7.29	7.53	3.94	5.66	7.21	6.62	5.70	4.42	6.61	8.73	8.22	8.50	4.85	6.66	7.84	6.69	6.10	5.31	7.13	268.19	244.54	252.26	127.59	172.57	236.39	222.46	186.11	134.21	203.18	6.476	6.112	7.392	6.614	213.03	196.47
R10090_29365.1	NM_001313979.1	20787	2.60	2.31	2.23	1.69	1.11	2.20	3.00	1.66	3.42	2.95	2.85	2.61	2.52	2.08	1.30	2.39	3.03	1.78	4.10	3.18	167.94	148.85	143.47	105.15	64.85	138.44	193.25	104.20	199.20	174.01	1.988	2.646	2.272	2.896	126.052	161.82
R10090_47189.3	XM_006520091.4	320506	0.52	0.82	1.02	0.87	1.04	0.76	0.69	1.43	0.99	0.84	0.57	0.93	1.15	1.07	1.23	0.82	0.70	1.52	1.19	0.90	30.42	47.94	59.61	48.96	55.34	43.07	40.29	80.83	52.25	44.77	0.854	0.942	0.99	1.026	48.454	52.242
R10090_64753.3	XM_006513940.4	64451	0.16	0.30	0.38	0.10	0.25	0	0.09	0	0.41	0.27	0.18	0.34	0.43	0.13	0.30	0	0.09	0	0.50	0.29	15.98	29.27	36.73	9.77	22.27	0	8.59	0	36.17	23.95	0.238	0.154	0.276	0.176	22.804	13.742
R10090_209073.1	XM_030243017.1	72759	0	0	0	0.16	0	0	0	0	0.26	0.23	0	0	0	0.20	0	0	0	0	0.31	0.25	0	0	0	8.15	0	0	0	0	12.30	11.18	0.032	0.098	0.04	0.112	1.63	4.696
R10090_64174.1	XM_017316116.1	64652	6.41	7.64	8.41	8.51	12.13	7.23	7.28	6.22	13.33	12.32	7.02	8.62	9.49	10.47	14.28	7.86	7.36	6.65	16.00	13.29	647.47	770.06	849.27	827.99	1115.25	712.65	736.01	610.09	1218.00	1138.73	8.62	9.276	9.976	10.232	842.008	883.096
R10090_210728.1	NM_001363431.1	93742	0	0	0	0	0	0	0	0.01	0	0.01	0	0	0	0	0	0	0	0.01	0	0.01	0	0	0	0	0	0	0	1.00	0	1.00	0	0.004	0	0.004	0	0.4
R10090_10080.4	NM_023116.4	12296	0	0	0.28	0	0	0	0	0	0	0.02	0	0	0.32	0	0	0	0	0	0	0.02	0	0	16.58	0	0	0	0	0	0	1.00	0.056	0.004	0.064	0.004	3.316	0.2
R10090_53122.4	NM_178703.4	232333	0.09	0.09	0.03	0.06	0.02	0.32	0.26	0.35	0.02	0.03	0.10	0.11	0.04	0.08	0.02	0.35	0.27	0.38	0.02	0.04	6.00	6.00	2.00	4.00	1.00	20.00	17.00	22.00	1.00	2.00	0.058	0.196	0.07	0.212	3.8	12.4
R10090_43399.2	NM_001024911.2	103080	0	0.30	0.14	0.18	0	0	0.09	0.28	0.13	0.29	0	0.33	0.16	0.22	0	0	0.09	0.30	0.16	0.31	0	10.72	4.98	6.28	0	0	3.15	9.71	4.26	9.62	0.124	0.158	0.142	0.172	4.396	5.348
R10090_213424.1	XM_030245540.1	13855	0	0	0	0	0	0.01	0	0	0	0	0	0	0	0	0	0.02	0	0	0	0	0	0	0	0	0	1.06	0	0	0	0	0	0.002	0	0.004	0	0.212
R10090_53485.3	NM_177184.4	320528	0	0	0.43	0	0.38	0.40	0.39	0.19	0	0	0	0	0.49	0	0.45	0.44	0.39	0.21	0	0	0	0	92.30	0	73.85	84.13	82.76	40.34	0	0	0.162	0.196	0.188	0.208	33.23	41.446
R10090_33929.2	NM_133700.2	68815	1.50	3.34	3.16	3.48	2.09	3.50	2.80	2.24	1.12	1.20	1.65	3.76	3.57	4.28	2.46	3.81	2.83	2.40	1.35	1.29	55.13	121.88	115.24	122.57	69.55	124.94	102.48	79.67	37.11	40.02	2.714	2.172	3.144	2.336	96.874	76.844
R10090_70058.1	NM_021452.1	58802	7.90	4.28	6.06	7.13	9.58	6.01	7.25	5.44	8.02	9.05	8.66	4.82	6.84	8.77	11.27	6.53	7.32	5.82	9.63	9.77	93.40	50.31	70.37	80.71	101.32	68.90	85.11	62.11	84.67	97.05	6.99	7.154	8.072	7.814	79.222	79.568
R10090_3343.1	NM_001134802.1	666348	100.15	74.44	80.48	76.73	75.17	102.92	91.46	70.41	91.61	88.87	109.81	83.93	90.86	94.32	88.46	111.94	92.42	75.32	109.96	95.89	3134.65	2321.15	2504.31	2307.55	2129.90	3136.72	2856.97	2136.37	2582.58	2538.33	81.394	89.054	93.476	97.106	2479.512	2650.194
R10090_99429.1	NM_001290625.1	227743	1.61	2.85	2.11	1.66	2.00	2.74	0	2.60	0.77	1.90	1.76	3.21	2.38	2.04	2.36	2.98	0	2.78	0.92	2.05	73.31	129.42	95.98	72.86	82.99	121.97	0	115.09	31.67	79.35	2.046	1.602	2.35	1.746	90.912	69.616
R10090_61584.2	XM_011250119.3	73469	0.84	0.65	0.53	0.26	0	0	0.14	0	0.75	0.13	0.92	0.74	0.60	0.32	0	0	0.14	0	0.90	0.14	66.97	51.87	42.42	19.92	0	0	10.77	0	53.90	9.35	0.456	0.204	0.516	0.236	36.236	14.804
R10090_68071.3	NM_011868.3	23986	3.35	5.74	2.84	5.97	4.64	4.85	3.03	5.19	4.61	3.05	3.68	6.47	3.21	7.34	5.46	5.27	3.06	5.56	5.54	3.29	71.95	122.63	60.42	123.00	89.83	101.17	64.84	107.94	88.99	59.60	4.508	4.146	5.232	4.544	93.566	84.508
R10090_51468.3	NM_133708.4	69080	24.86	20.82	24.37	11.29	13.00	28.33	20.31	17.76	13.26	13.34	27.26	23.48	27.51	13.88	15.30	30.81	20.52	19.00	15.92	14.39	505.08	421.30	490.31	220.21	238.26	559.74	411.18	349.43	242.05	246.76	18.868	18.6	21.486	20.128	375.032	361.832
R10090_57319.1	XM_017313696.2	78252	0	0	0	0.14	0	0	0	0	0	0	0	0	0	0.18	0	0	0	0	0	0	0	0	0	2.47	0	0	0	0	0	0	0.028	0	0.036	0	0.494	0
R10090_102949.2	NM_176850.3	207165	0	0	0	0	0	0.36	0	0.78	0	1.30	0	0	0	0	0	0.40	0	0.83	0	1.40	0	0	0	0	0	64.86	0	138.35	0	216.85	0	0.488	0	0.526	0	84.012
R10090_55551.1	NM_001177785.1	12505	0	0.10	0.21	0.32	0.15	0	0.09	0	0.44	0.16	0	0.12	0.23	0.39	0.18	0	0.09	0	0.53	0.17	0	8.34	16.63	24.46	11.10	0	7.28	0	32.05	11.55	0.156	0.138	0.184	0.158	12.106	10.176
R10090_99196.1	NM_001205068.1	194952	0.48	0.11	0.55	0	0.29	0.70	0	0.18	0	0	0.52	0.12	0.62	0	0.34	0.77	0	0.20	0	0	31.52	7.20	36.47	0	17.47	45.31	0	11.86	0	0	0.286	0.176	0.32	0.194	18.532	11.434
R10090_17516.4	NM_177185.4	320538	4.10	5.07	5.33	6.29	6.01	4.63	3.40	4.17	6.53	5.18	4.49	5.72	6.02	7.74	7.07	5.04	3.43	4.47	7.83	5.59	941.00	1161.00	1224.00	1391.00	1256.00	1038.00	780.00	931.00	1356.00	1089.00	5.36	4.782	6.208	5.272	1194.6	1038.8
R10090_57995.1	XM_017319193.1	66559	0.07	0	0	0.07	0.08	0.21	0	0.07	0.36	0.21	0.08	0	0	0.09	0.09	0.23	0	0.07	0.43	0.22	1.24	0	0	1.20	1.25	3.67	0	1.17	5.84	3.40	0.044	0.17	0.052	0.19	0.738	2.816
R10090_92149.2	NM_133941.2	101437	6.83	6.67	6.55	5.58	4.19	5.57	7.06	5.77	6.64	6.85	7.48	7.52	7.40	6.86	4.94	6.06	7.14	6.17	7.97	7.39	293.60	285.80	280.71	230.69	163.65	233.46	303.49	240.81	257.70	269.12	5.964	6.378	6.84	6.946	250.89	260.916
R10090_58034.3	NM_007711.3	12725	3.35	1.85	0.21	4.17	3.04	3.16	2.72	1.65	3.57	3.79	3.67	2.09	0.23	5.13	3.58	3.44	2.75	1.77	4.28	4.09	281.12	155.17	17.41	336.99	232.13	258.91	228.20	134.83	270.54	290.67	2.524	2.978	2.94	3.266	204.564	236.63
R10090_54904.3	NM_133734.3	28199	12.65	16.81	19.46	12.07	14.52	20.61	15.86	16.63	14.59	10.80	13.86	18.95	21.96	14.84	17.09	22.41	16.03	17.79	17.51	11.66	453.82	600.98	694.79	416.38	472.10	720.30	568.40	578.80	472.01	354.00	15.102	15.698	17.34	17.08	527.614	538.702
R10090_23989.3	XM_006516897.4	20963	1.23	4.78	1.74	3.39	3.07	0.87	2.89	3.69	2.38	1.76	1.35	5.39	1.96	4.17	3.62	0.94	2.92	3.95	2.85	1.90	111.29	431.34	157.24	295.77	253.14	76.40	261.26	324.46	194.41	145.93	2.842	2.318	3.298	2.512	249.756	200.492
R10090_203138.1	XM_030248226.1	17536	0	0	0	0	0	0.04	0	0	0	0	0	0	0	0	0	0.05	0	0	0	0	0	0	0	0	0	2.00	0	0	0	0	0	0.008	0	0.01	0	0.4
R10090_8223.1	XM_017320624.2	11980	0	3.26	0.72	3.17	0	1.27	2.76	3.36	1.64	0.89	0	3.67	0.82	3.89	0	1.38	2.79	3.59	1.97	0.96	0	349.64	77.90	328.12	0	133.23	297.50	351.02	159.64	87.47	1.43	1.984	1.676	2.138	151.132	205.772
R10090_30180.2	XM_006515909.3	268567	0	0	0	0.74	0.73	0	0.52	0	0.54	0	0	0	0	0.91	0.85	0	0.52	0	0.64	0	0	0	0	41.92	38.69	0	30.27	0	28.39	0	0.294	0.212	0.352	0.232	16.122	11.732
R10090_49741.1	NM_001166503.1	69806	0.93	1.22	0.44	1.22	0.27	0	0.13	0	1.20	0.32	1.02	1.38	0.49	1.50	0.32	0	0.13	0	1.44	0.34	36.63	48.20	17.18	46.34	9.61	0	5.22	0	42.72	11.39	0.816	0.33	0.942	0.382	31.592	11.866
R10090_204166.1	XM_030252538.1	213498	2.94	3.48	3.71	3.24	4.33	3.25	3.07	3.26	2.10	4.18	3.22	3.92	4.18	3.98	5.10	3.53	3.11	3.48	2.52	4.51	200.71	236.62	252.38	212.50	268.58	216.15	209.65	215.77	129.52	260.98	3.54	3.172	4.08	3.43	234.158	206.414
R10090_24513.2	NM_010817.2	17463	37.69	42.46	35.06	29.14	27.67	35.85	39.51	36.01	30.77	21.69	41.32	47.88	39.58	35.83	32.57	38.99	39.92	38.53	36.93	23.40	803.00	901.00	740.00	596.00	532.00	743.00	839.00	743.00	589.00	421.00	34.404	32.766	39.436	35.554	714.4	667
R10090_210162.1	XM_030243466.1	234366	1.91	1.10	5.08	2.54	5.35	3.85	2.60	3.16	0.48	5.52	2.09	1.24	5.74	3.12	6.30	4.19	2.63	3.38	0.58	5.96	95.88	54.85	254.38	122.47	244.07	188.39	130.63	153.95	21.74	253.45	3.196	3.122	3.698	3.348	154.33	149.632
R10090_30455.1	XM_011239773.2	70470	6.79	5.53	4.55	4.10	4.68	6.76	5.20	5.42	4.43	4.74	7.44	6.23	5.13	5.04	5.51	7.35	5.25	5.80	5.32	5.11	349.91	284.00	233.71	203.29	218.89	339.41	267.75	271.28	206.12	223.11	5.13	5.31	5.87	5.766	257.96	261.534
R10090_53778.3	XM_006531810.4	58859	0.23	0.18	0	0	0	0	0.21	0	0	0	0.26	0.20	0	0	0	0	0.21	0	0	0	5.11	3.93	0	0	0	0	4.54	0	0	0	0.082	0.042	0.092	0.042	1.808	0.908
R10090_220563.1	NM_001357094.1	26908	8.17	8.82	6.88	10.42	9.26	13.42	9.95	8.27	9.06	5.27	8.95	9.94	7.77	12.80	10.90	14.60	10.05	8.85	10.88	5.69	185.56	199.57	155.05	227.23	190.01	296.76	225.38	182.10	185.08	109.14	8.71	9.194	10.072	10.014	191.484	199.692
R10090_48651.1	NM_001040111.1	69710	6.63	9.10	10.92	8.46	8.13	8.93	8.87	9.60	9.03	6.71	7.27	10.26	12.32	10.40	9.56	9.71	8.96	10.27	10.84	7.24	589.15	805.50	968.68	722.85	656.45	773.27	787.46	828.36	725.27	545.43	8.648	8.628	9.962	9.404	748.526	731.958
R10090_37026.1	XM_017314294.2	15248	0	0	0	0.11	0	0	0	0	0	0.10	0	0	0	0.13	0	0	0	0	0	0.10	0	0	0	11.63	0	0	0	0	0	10.01	0.022	0.02	0.026	0.02	2.326	2.002
R10090_215855.1	NM_001360625.1	71838	0	0	0.18	0.16	0.13	0	0.27	0.17	0.21	0.24	0	0	0.21	0.19	0.16	0	0.28	0.18	0.25	0.26	0	0	4.47	3.69	2.98	0	6.68	3.93	4.63	5.38	0.094	0.178	0.112	0.194	2.228	4.124
R10090_76739.4	NM_025302.4	27398	31.39	28.61	26.53	23.41	24.39	30.23	35.76	26.61	28.25	22.86	34.42	32.26	29.95	28.78	28.70	32.88	36.14	28.47	33.90	24.67	384.17	348.35	319.00	274.32	267.17	359.00	434.81	314.54	308.73	253.80	26.866	28.742	30.822	31.212	318.602	334.176
R10090_31470.4	NM_176930.4	319504	0.01	0	0	0	0	0	0	0	0	0	0.01	0	0	0	0	0	0	0	0	0	1.00	0	0	0	0	0	0	0	0	0	0.002	0	0.002	0	0.2	0
R10090_42125.1	XM_006519399.2	66897	1.29	1.67	0.79	0.77	0	0.77	0.69	0.09	1.93	1.15	1.41	1.88	0.89	0.94	0	0.84	0.70	0.10	2.31	1.24	70.94	91.65	43.17	40.60	0	41.60	37.97	4.88	95.82	58.09	0.904	0.926	1.024	1.038	49.272	47.672
R10090_103994.1	XM_017318059.2	13728	2.47	1.05	1.73	0.52	1.37	1.12	2.08	2.57	2.86	1.74	2.70	1.18	1.95	0.64	1.62	1.22	2.10	2.75	3.43	1.88	172.63	72.90	120.69	35.21	87.41	76.42	145.45	174.31	180.77	111.66	1.428	2.074	1.618	2.276	97.768	137.722
R10090_40141.3	NM_011806.3	23857	6.05	6.35	8.16	12.44	5.73	10.64	10.51	12.55	12.12	6.64	6.64	7.16	9.21	15.30	6.75	11.57	10.62	13.42	14.55	7.16	335.26	350.44	450.63	663.06	288.47	574.55	581.59	674.54	606.28	336.17	7.746	10.492	9.012	11.464	417.572	554.626
R10090_9372.2	NM_173388.2	215113	0.96	0.62	0.24	0.83	0	0	1.61	0	0	0.40	1.05	0.70	0.27	1.02	0	0	1.62	0	0	0.43	101.15	65.79	25.02	84.76	0	0	169.78	0	0	38.36	0.53	0.402	0.608	0.41	55.344	41.628
R10090_64769.1	NM_001141975.1	72119	0	0.37	0	0.22	0.06	0.08	0.21	0	0	0	0	0.42	0	0.27	0.07	0.09	0.21	0	0	0	0	23.18	0	12.98	3.41	4.78	13.05	0	0	0	0.13	0.058	0.152	0.06	7.914	3.566
R10090_103711.1	NM_001170967.1	74320	0	0.30	0	1.12	0.61	0	0	0	0	0	0	0.34	0	1.37	0.72	0	0	0	0	0	0	4.27	0	15.11	7.77	0	0	0	0	0	0.406	0	0.486	0	5.43	0
R10090_34298.1	NM_001290727.1	214855	2.41	1.30	3.46	5.84	6.92	4.35	3.13	3.05	2.73	10.39	2.64	1.47	3.90	7.18	8.15	4.73	3.17	3.26	3.27	11.21	203.64	110.11	292.45	475.87	532.84	359.10	265.31	250.67	208.74	804.50	3.986	4.73	4.668	5.128	322.982	377.664
R10090_40294.3	XM_006540108.4	330474	1.16	2.24	2.01	1.07	0.76	2.41	2.54	1.90	4.44	3.64	1.27	2.53	2.27	1.32	0.89	2.63	2.56	2.03	5.34	3.93	109.32	210.77	189.43	97.23	65.27	222.32	239.39	174.12	379.35	314.21	1.448	2.986	1.656	3.298	134.404	265.878
R10090_82583.1	NM_001038643.1	108116	13.01	15.47	13.81	14.67	15.62	11.56	13.16	11.34	13.82	11.47	14.26	17.45	15.59	18.03	18.38	12.57	13.29	12.13	16.59	12.37	537.82	637.38	568.53	582.86	585.64	465.45	543.16	454.81	515.46	433.03	14.516	12.27	16.742	13.39	582.446	482.382
R10090_214918.1	XM_030246522.1	110616	0.06	0.06	0.06	0.19	0.07	0.19	0.05	0.21	0.28	0.23	0.06	0.07	0.06	0.24	0.08	0.20	0.05	0.23	0.34	0.24	5.61	5.48	5.31	17.60	5.74	17.35	4.92	19.44	24.15	19.70	0.088	0.192	0.102	0.212	7.948	17.112
R10090_204130.1	XM_030252540.1	213582	0	0	0	0	0.10	0	0	0	0	0	0	0	0	0	0.12	0	0	0	0	0	0	0	0	0	9.00	0	0	0	0	0	0.02	0	0.024	0	1.8	0
R10090_70247.2	NM_001081466.2	57080	0.35	1.12	0.53	0.49	0.35	0.81	0.80	0.64	0.18	0.07	0.38	1.27	0.60	0.60	0.41	0.88	0.81	0.69	0.22	0.08	17.75	57.11	27.13	23.84	16.07	40.42	40.58	31.85	8.32	3.39	0.568	0.5	0.652	0.536	28.38	24.912
R10090_215954.1	NM_001360532.1	218973	3.67	4.77	4.55	5.33	4.85	3.59	3.39	3.56	5.06	5.24	4.02	5.37	5.13	6.55	5.71	3.91	3.42	3.81	6.07	5.65	234.96	304.46	290.92	328.35	282.63	224.53	216.98	221.40	292.72	307.09	4.634	4.168	5.356	4.572	288.264	252.544
R10090_27340.1	XM_017312407.2	94088	0	0.01	0.13	0	0	0	0	0	0	0	0	0.01	0.14	0	0	0	0	0	0	0	0	0.15	2.00	0	0	0	0	0	0	0	0.028	0	0.03	0	0.43	0
R10090_2936.1	NM_001302345.1	19894	0	0	0.02	0.02	0	0	0.03	0	0	0.02	0	0	0.02	0.02	0	0	0.03	0	0	0.02	0	0	1.00	1.00	0	0	2.00	0	0	1.00	0.008	0.01	0.008	0.01	0.4	0.6
R10090_211046.1	XM_030243953.1	102693	0	0	0	0	0.06	0	0	0	0	0	0	0	0	0	0.07	0	0	0	0	0	0	0	0	0	4.73	0	0	0	0	0	0.012	0	0.014	0	0.946	0
R10090_30404.3	XM_006539880.4	233064	0	0.32	0	0	0	0	0	0	0	0	0	0.36	0	0	0	0	0	0	0	0	0	29.84	0	0	0	0	0	0	0	0	0.064	0	0.072	0	5.968	0
R10090_68986.3	XM_006496471.4	210293	0.24	0	0.20	0.89	0.25	0.77	0.96	1.11	0.60	1.60	0.26	0	0.22	1.10	0.30	0.84	0.97	1.19	0.73	1.73	35.65	0	29.41	127.10	34.20	111.80	141.67	159.51	80.84	216.47	0.316	1.008	0.376	1.092	45.272	142.058
R10090_32645.3	XM_006531635.3	114601	0	0	0	0	0	0	0	0	0.30	0	0	0	0	0	0	0	0	0	0.36	0	0	0	0	0	0	0	0	0	13.55	0	0	0.06	0	0.072	0	2.71
R10090_208560.1	XM_030242451.1	233038	0.22	0.23	0	0.68	0.76	0	0.11	0	0.25	0	0.25	0.26	0	0.84	0.90	0	0.11	0	0.29	0	4.88	4.95	0	14.34	15.00	0	2.36	0	4.82	0	0.378	0.072	0.45	0.08	7.834	1.436
R10090_52194.2	XM_006507532.2	20841	5.18	6.27	8.36	5.71	4.19	8.50	7.84	5.30	10.33	1.10	5.68	7.07	9.43	7.02	4.93	9.24	7.92	5.67	12.40	1.18	230.29	277.75	370.01	244.10	168.76	368.05	348.08	228.47	414.29	44.47	5.942	6.614	6.826	7.282	258.182	280.672
R10090_48581.1	XM_011243570.1	70615	0	0.01	0	0.10	0	0.27	0.33	0.36	0	0	0	0.01	0	0.13	0	0.29	0.33	0.39	0	0	0	0.47	0	4.53	0	11.64	14.73	15.93	0	0	0.022	0.192	0.028	0.202	1	8.46
R10090_41075.3	XM_006534476.4	77097	0.27	0	0	0.29	0.13	0	0.21	0	0.11	0	0.29	0	0	0.36	0.16	0	0.21	0	0.13	0	51.11	0	0	54.37	23.56	0	40.07	0	19.20	0	0.138	0.064	0.162	0.068	25.808	11.854
R10090_205812.1	NM_001355701.1	230903	0.26	0.16	0	0.17	0.56	0	0	0	0	0	0.29	0.18	0	0.21	0.66	0	0	0	0	0	3.81	2.31	0	2.36	7.26	0	0	0	0	0	0.23	0	0.268	0	3.148	0
R10090_214422.1	XM_030246779.1	320817	0	0.06	0	0.16	0	0	0	0.15	0	0.11	0	0.06	0	0.20	0	0	0	0.16	0	0.12	0	5.99	0	17.03	0	0	0	15.85	0	10.68	0.044	0.052	0.052	0.056	4.604	5.306
R10090_71862.1	NM_011504.1	20912	14.35	16.13	14.72	17.46	17.52	16.02	15.84	15.61	14.17	15.36	15.73	18.19	16.62	21.46	20.62	17.43	16.01	16.70	17.01	16.58	490.00	549.00	500.00	573.00	542.00	533.00	540.00	517.00	436.00	479.00	16.036	15.4	18.524	16.746	530.8	501
R10090_35026.1	XM_017320473.2	108168925	0	0	0	0	0	0	0.02	0	0.02	0	0	0	0	0	0	0	0.02	0	0.02	0	0	0	0	0	0	0	13.75	0	11.42	0	0	0.008	0	0.008	0	5.034
R10090_25777.3	NM_028981.3	12289	0	0	0	0.10	0.17	0.01	0	0	0	0.19	0	0	0	0.12	0.19	0.01	0	0	0	0.21	0	0	0	12.57	20.20	0.78	0	0	0	23.91	0.054	0.04	0.062	0.044	6.554	4.938
R10090_97102.3	XM_006540944.4	27414	0	0.05	0	0.10	0.05	0.05	0	0.05	0.11	0.05	0	0.05	0	0.12	0.06	0.05	0	0.05	0.13	0.05	0	1.72	0	3.59	1.85	1.81	0	1.83	3.85	1.77	0.04	0.052	0.046	0.056	1.432	1.852
R10090_50154.1	XM_017314361.2	20185	0	0.16	0.53	0.85	0.90	0.62	0.00	0.19	0	0	0	0.18	0.60	1.04	1.06	0.67	0.00	0.20	0	0	0	21.40	72.33	110.48	110.56	81.59	0.19	24.97	0	0	0.488	0.162	0.576	0.174	62.954	21.35
R10090_219480.1	XM_030250785.1	19395	0	0	0	0	2.07	0.48	0	0	1.53	0	0	0	0	0	2.44	0.52	0	0	1.84	0	0	0	0	0	80.00	19.85	0	0	58.89	0	0.414	0.402	0.488	0.472	16	15.748
R10090_47714.3	XM_006502349.4	80877	0.11	0.19	0.11	0	0.27	0.23	0.11	0.07	0.23	0.13	0.13	0.22	0.12	0	0.32	0.25	0.11	0.08	0.27	0.14	19.91	33.56	18.71	0	43.37	39.25	19.36	12.50	35.66	21.31	0.136	0.154	0.158	0.17	23.11	25.616
R10090_59800.2	XM_006496572.3	75734	10.71	9.55	10.71	9.75	10.03	9.70	12.01	7.98	9.04	5.40	11.75	10.77	12.09	11.99	11.81	10.56	12.14	8.54	10.86	5.83	243.97	216.65	241.83	213.22	206.27	215.02	272.75	176.00	185.15	112.10	10.15	8.826	11.682	9.586	224.388	192.204
R10090_83336.1	NM_001142357.1	223774	9.09	4.75	7.08	6.71	10.07	8.49	7.21	7.22	4.50	6.51	9.97	5.35	7.99	8.25	11.85	9.23	7.29	7.73	5.40	7.02	270.69	140.72	209.50	191.87	271.30	245.97	214.19	208.41	120.63	176.80	7.54	6.786	8.682	7.334	216.816	193.2
R10090_9905.1	NM_001301643.1	56305	13.21	14.61	11.46	20.97	15.36	11.74	11.57	13.75	15.45	10.48	14.48	16.47	12.93	25.78	18.08	12.77	11.69	14.71	18.55	11.31	521.70	575.07	450.59	796.41	550.31	452.01	456.35	526.92	550.43	378.14	15.122	12.598	17.548	13.806	578.816	472.77
R10090_81699.2	XM_011247203.3	208449	0	0	0	0.02	0	0	0	0	0	0	0	0	0	0.03	0	0	0	0	0	0	0	0	0	1.05	0	0	0	0	0	0	0.004	0	0.006	0	0.21	0
R10090_210754.1	NM_001357484.1	76863	0	0	0.04	0.19	0	0	0	0	0.04	0.15	0	0	0.04	0.24	0	0	0	0	0.05	0.17	0	0	1.29	6.75	0	0	0	0	1.36	5.16	0.046	0.038	0.056	0.044	1.608	1.304
R10090_35260.1	NM_001038499.2	545260	0.43	0.50	0.76	0.28	0.03	0.64	0.77	0.99	0.06	0.19	0.47	0.57	0.85	0.34	0.03	0.70	0.78	1.06	0.07	0.21	17.00	20.00	30.00	10.70	1.00	25.00	30.78	38.46	2.00	7.00	0.4	0.53	0.452	0.564	15.74	20.648
R10090_217358.1	NM_001359068.1	224023	4.07	5.68	5.45	2.80	4.00	5.75	3.72	2.96	3.37	0	4.46	6.40	6.16	3.44	4.71	6.25	3.76	3.16	4.04	0	151.93	211.20	202.72	100.53	135.44	209.15	138.60	107.09	113.41	0	4.4	3.16	5.034	3.442	160.364	113.65
R10090_202755.1	XM_030251832.1	407823	0	0	0.13	0.24	0	0	0	0	0	0	0	0	0.15	0.29	0	0	0	0	0	0	0	0	17.11	29.91	0	0	0	0	0	0	0.074	0	0.088	0	9.404	0
R10090_56992.1	XM_011241998.1	233979	0	0.16	0	0	0.18	0	0.49	0.44	0	0.67	0	0.18	0	0	0.21	0	0.49	0.47	0	0.73	0	3.11	0	0	3.19	0	9.61	8.45	0	12.11	0.068	0.32	0.078	0.338	1.26	6.034
R10090_73436.3	XM_006513523.4	216238	0	0	0	0	0	0	0	0.73	0	0.18	0	0	0	0	0	0	0	0.78	0	0.19	0	0	0	0	0	0	0	87.21	0	19.99	0	0.182	0	0.194	0	21.44
R10090_210651.1	XM_030243518.1	234814	3.26	1.00	0	0.23	0	0	1.91	0	0.00	0	3.57	1.13	0	0.29	0	0	1.93	0	0.00	0	67.70	20.71	0	4.64	0	0	39.56	0	0.06	0	0.898	0.382	0.998	0.386	18.61	7.924
R10090_204062.1	XM_030252709.1	56758	0.23	0.20	0.07	0.36	0.19	0.11	0.16	0.14	0.52	0.25	0.25	0.22	0.08	0.45	0.23	0.12	0.16	0.15	0.62	0.27	20.63	18.19	6.86	32.04	15.94	9.84	14.83	12.33	43.06	21.01	0.21	0.236	0.246	0.264	18.732	20.214
R10090_219653.1	XM_030251058.1	67759	2.23	1.08	1.14	2.08	0.61	1.71	1.64	1.30	1.45	2.98	2.45	1.22	1.29	2.55	0.71	1.85	1.66	1.39	1.74	3.22	28.02	13.49	14.08	24.94	6.81	20.75	20.43	15.73	16.21	33.93	1.428	1.816	1.644	1.972	17.468	21.41
R10090_20967.1	XM_006514181.2	72068	0	0	0.16	0.49	0	0	0.19	0	0	0	0	0	0.18	0.60	0	0	0.19	0	0	0	0	0	8.02	23.05	0	0	9.40	0	0	0	0.13	0.038	0.156	0.038	6.214	1.88
R10090_68543.1	NM_001177403.1	68554	1.52	1.31	1.29	1.45	0.89	1.67	1.22	2.33	1.00	0.93	1.66	1.48	1.45	1.78	1.05	1.82	1.23	2.49	1.20	1.01	30.20	26.04	25.38	27.72	15.98	32.41	24.12	44.95	17.91	16.94	1.292	1.43	1.484	1.55	25.064	27.266
R10090_58220.2	XM_011240545.3	269585	0.09	0.28	0	0.14	0.14	0.16	0.32	0.12	0.15	0.24	0.09	0.32	0	0.18	0.17	0.18	0.32	0.13	0.19	0.26	14.18	47.05	0	23.07	21.61	26.19	52.61	20.07	23.20	36.44	0.13	0.198	0.152	0.216	21.182	31.702
R10090_103493.3	XM_006500430.3	80743	4.20	8.68	8.97	9.26	6.90	9.41	8.13	7.43	10.70	10.48	4.61	9.79	10.13	11.38	8.12	10.23	8.21	7.95	12.84	11.30	160.75	330.66	341.57	340.26	239.16	350.27	310.25	275.64	368.67	365.74	7.602	9.23	8.806	10.106	282.48	334.114
R10090_10134.1	NM_001200023.1	620419	2.54	2.80	2.40	2.22	2.12	3.56	3.01	2.97	2.37	2.34	2.78	3.15	2.70	2.73	2.49	3.87	3.04	3.18	2.84	2.52	82.00	90.00	77.00	69.00	62.00	112.00	97.00	93.00	69.00	69.00	2.416	2.85	2.77	3.09	76	88
R10090_14655.1	NM_001310437.1	11733	0	0.01	0	0	0.08	0.04	0	0	0	0	0	0.01	0	0	0.09	0.04	0	0	0	0	0	0.25	0	0	2.93	1.49	0	0	0	0	0.018	0.008	0.02	0.008	0.636	0.298
R10090_215381.1	XM_030247306.1	328274	0	0	0.10	0	0.10	0	0	0.12	0.10	0	0	0	0.11	0	0.11	0	0	0.13	0.12	0	0	0	5.92	0	5.24	0	0	7.15	5.34	0	0.04	0.044	0.044	0.05	2.232	2.498
R10090_211545.1	NM_001357974.1	67958	6.08	8.40	8.79	7.37	6.07	8.36	7.22	5.16	5.22	3.75	6.66	9.47	9.93	9.06	7.15	9.09	7.30	5.52	6.26	4.04	723.32	997.14	1046.29	844.52	658.18	970.53	860.12	596.90	561.69	408.13	7.342	5.942	8.454	6.442	853.89	679.474
R10090_35566.1	NM_001317244.1	56428	0.07	0	0.14	0	0	0	0	0	0	0	0.07	0	0.16	0	0	0	0	0	0	0	2.53	0	5.33	0	0	0	0	0	0	0	0.042	0	0.046	0	1.572	0
R10090_212249.1	XM_030245163.1	432467	3.30	4.39	4.53	2.96	4.37	4.48	3.33	2.30	3.62	3.69	3.62	4.95	5.11	3.64	5.14	4.88	3.36	2.46	4.35	3.98	59.60	78.97	80.85	51.34	70.98	78.71	59.82	40.25	58.67	60.66	3.91	3.484	4.492	3.806	68.348	59.622
R10090_75974.2	XM_011244536.2	408067	0	0.36	0	0.00	0.20	0	0	0	0	0.46	0	0.40	0	0.00	0.23	0	0	0	0	0.49	0	30.87	0	0.09	15.61	0	0	0	0	36.10	0.112	0.092	0.126	0.098	9.314	7.22
R10090_65110.2	NM_183037.2	360213	0	0	0	0	0	0.19	0	0.13	0.45	0.02	0	0	0	0	0	0.21	0	0.14	0.54	0.02	0	0	0	0	0	8.42	0	5.74	18.33	0.80	0	0.158	0	0.182	0	6.658
R10090_202646.1	XM_030250087.1	227801	0	0	0.23	0	0	0	0.72	0	0	0	0	0	0.26	0	0	0	0.73	0	0	0	0	0	15.23	0	0	0	48.74	0	0	0	0.046	0.144	0.052	0.146	3.046	9.748
R10090_9820.1	NM_001286468.1	231532	0.49	1.17	0.21	0.93	0.71	0.65	0.20	0.35	0.48	0.13	0.54	1.32	0.24	1.14	0.84	0.70	0.20	0.38	0.58	0.14	19.44	46.14	8.36	35.20	25.62	24.86	7.99	13.57	17.22	4.82	0.702	0.362	0.816	0.4	26.952	13.692
R10090_220227.1	XM_030251295.1	210766	2.62	0.74	0	0	0.86	1.48	1.11	1.08	0	0	2.87	0.84	0	0	1.01	1.61	1.12	1.16	0	0	36.41	10.29	0	0	10.68	20.05	15.36	14.59	0	0	0.844	0.734	0.944	0.778	11.476	10
R10090_79355.3	NM_008606.3	17385	0.97	0.67	0	0.54	0.81	1.14	1.08	0.37	1.10	0.48	1.07	0.75	0	0.66	0.95	1.24	1.09	0.40	1.32	0.52	31.46	21.52	0	16.75	23.69	35.75	34.67	11.55	32.00	14.21	0.598	0.834	0.686	0.914	18.684	25.636
R10090_205460.1	XM_030253391.1	214150	0	0.07	0.07	0.13	0.15	0	0	0.36	0.26	0.24	0	0.07	0.07	0.16	0.17	0	0	0.39	0.31	0.26	0	18.52	18.70	34.82	37.68	0	0	98.82	65.09	62.80	0.084	0.172	0.094	0.192	21.944	45.342
R10090_39829.3	NM_010022.4	13171	4.90	4.89	3.59	3.66	3.29	4.38	4.26	4.96	4.19	1.85	5.37	5.52	4.06	4.50	3.87	4.76	4.30	5.31	5.03	2.00	237.17	236.00	173.34	170.61	144.52	206.65	206.05	233.00	183.00	81.91	4.066	3.928	4.664	4.28	192.328	182.122
R10090_15112.3	NM_026716.3	68416	0.64	0	0	1.80	0.74	0	0	0	0	0	0.70	0	0	2.21	0.87	0	0	0	0	0	3.00	0	0	8.00	3.00	0	0	0	0	0	0.636	0	0.756	0	2.8	0
R10090_19311.3	NM_008252.3	97165	49.50	60.32	51.70	65.83	48.62	36.16	38.06	40.54	36.92	38.23	54.27	68.01	58.37	80.93	57.22	39.33	38.47	43.37	44.31	41.25	1916.00	2326.47	1992.46	2449.63	1706.18	1363.47	1471.39	1522.00	1288.49	1351.54	55.194	37.982	63.76	41.346	2078.148	1399.378
R10090_95781.3	XM_006515652.4	212073	0.21	0.24	0.09	0.31	0.18	0.09	0.14	0.06	0.17	0.18	0.23	0.27	0.11	0.38	0.21	0.10	0.15	0.06	0.21	0.19	13.84	15.71	6.09	19.55	10.48	5.76	9.48	3.75	10.16	10.51	0.206	0.128	0.24	0.142	13.134	7.932
R10090_26719.1	NM_001277926.1	12370	1.06	2.00	0	0.51	1.61	0	1.91	0.35	0	1.55	1.16	2.26	0	0.63	1.90	0	1.93	0.37	0	1.68	38.23	72.09	0	17.69	52.77	0	68.79	12.15	0	51.20	1.036	0.762	1.19	0.796	36.156	26.428
R10090_219427.1	NM_001362042.1	225861	2.86	3.07	2.82	0.93	1.43	3.67	2.94	3.29	0.95	0.71	3.13	3.46	3.18	1.14	1.68	3.99	2.97	3.52	1.14	0.76	75.93	81.14	74.41	23.75	34.31	94.92	77.89	84.71	22.79	17.13	2.222	2.312	2.518	2.476	57.908	59.488
R10090_205820.1	XM_030253269.1	16561	0	0	0	0	0	0	0	0	0	0.24	0	0	0	0	0	0	0	0	0	0.26	0	0	0	0	0	0	0	0	0	34.53	0	0.048	0	0.052	0	6.906
R10090_182.2	XM_006501089.2	17261	0	0.11	0	0.16	0.33	0.08	0	0.00	0	0.06	0	0.12	0	0.19	0.39	0.08	0	0.01	0	0.07	0	8.69	0	12.03	23.97	5.87	0	0.37	0	4.55	0.12	0.028	0.14	0.032	8.938	2.158
R10090_78932.2	XM_006517339.3	67269	3.98	1.15	3.40	1.91	2.35	3.31	3.59	1.91	3.82	1.79	4.37	1.29	3.84	2.35	2.77	3.60	3.63	2.04	4.59	1.94	251.95	72.33	214.78	116.46	135.19	204.24	227.18	117.12	218.44	103.80	2.558	2.884	2.924	3.16	158.142	174.156
R10090_14549.1	NM_011737.1	22625	0.09	0.99	0.19	0.21	0.40	0.21	0.04	0.28	0.10	0.05	0.10	1.12	0.21	0.25	0.47	0.23	0.04	0.30	0.12	0.06	5.36	57.96	10.92	11.57	21.21	12.09	2.43	16.13	5.47	2.91	0.376	0.136	0.43	0.15	21.404	7.806
R10090_218743.1	NM_001348248.1	225055	0.58	0	0	0.43	0	0	0.41	0	0	0	0.63	0	0	0.53	0	0	0.41	0	0	0	34.80	0	0	25.12	0	0	24.53	0	0	0	0.202	0.082	0.232	0.082	11.984	4.906
R10090_5385.2	XM_006515041.3	209334	1.19	0	0	0.26	0	0.23	0	0.32	0	0	1.30	0	0	0.32	0	0.25	0	0.34	0	0	92.37	0	0	19.27	0	17.19	0	24.20	0	0	0.29	0.11	0.324	0.118	22.328	8.278
R10090_4214.2	XM_011250885.3	59047	0	0	0	0.05	0	0	0	0	0	0	0	0	0	0.06	0	0	0	0	0	0	0	0	0	1.24	0	0	0	0	0	0	0.01	0	0.012	0	0.248	0
R10090_218857.1	NM_001360804.1	225207	0	0.06	0.04	0	0.04	0	0	0	0	0.05	0	0.07	0.04	0	0.04	0	0	0	0	0.05	0	5.87	3.71	0	3.00	0	0	0	0	3.89	0.028	0.01	0.03	0.01	2.516	0.778
R10090_206488.1	NM_001359332.1	69162	7.47	6.38	0.00	10.71	5.80	0.01	8.16	7.61	2.00	9.77	8.19	7.19	0.00	13.17	6.83	0.01	8.25	8.14	2.40	10.54	462.18	393.20	0.01	637.45	325.94	0.30	504.61	456.75	111.51	552.42	6.072	5.51	7.076	5.868	363.756	325.118
R10090_38241.3	XM_006531107.4	320394	0.38	0	0	0	0.40	0.01	0	0.61	0	0.07	0.41	0	0	0	0.47	0.01	0	0.65	0	0.08	9.35	0	0	0	8.93	0.25	0	14.67	0	1.68	0.156	0.138	0.176	0.148	3.656	3.32
R10090_22836.3	NM_153112.3	260299	0.10	0.20	0.07	0.24	0.33	0.37	0.13	0.14	0.26	1.13	0.11	0.23	0.08	0.30	0.39	0.41	0.13	0.15	0.31	1.22	3.00	6.00	2.00	7.00	9.00	11.00	4.00	4.00	7.00	31.00	0.188	0.406	0.222	0.444	5.4	11.4
R10090_38199.1	XM_017320593.2	108086	0	1.04	0	0.93	0.60	1.43	0	0.58	1.45	0.25	0	1.18	0	1.15	0.71	1.56	0	0.62	1.74	0.27	0	68.39	0	59.07	35.76	91.83	0	36.94	86.02	14.75	0.514	0.742	0.608	0.838	32.644	45.908
R10090_10973.1	NM_001276423.1	320664	0.19	0.57	0	0.81	1.11	0	0.23	0	1.48	0.26	0.20	0.64	0	0.99	1.30	0	0.24	0	1.77	0.28	10.00	30.21	0	41.55	53.83	0	12.54	0	71.48	12.62	0.536	0.394	0.626	0.458	27.118	19.328
R10090_202543.1	NM_001369223.1	30933	0.52	0.36	1.10	1.50	0.22	0	0.58	0.90	0.51	0.19	0.57	0.40	1.24	1.85	0.26	0	0.59	0.96	0.62	0.21	10.47	7.21	21.95	29.20	4.05	0	11.79	17.54	9.34	3.56	0.74	0.436	0.864	0.476	14.576	8.446
R10090_36057.2	XM_006525951.3	269003	0.99	1.94	0	0	0.71	1.64	0.51	0.41	0	0	1.09	2.19	0	0	0.84	1.79	0.51	0.44	0	0	59.37	115.94	0	0	38.56	95.75	30.27	23.84	0	0	0.728	0.512	0.824	0.548	42.774	29.972
R10090_17574.3	XM_006498820.4	16909	0	0.38	0.12	0.39	0	0.13	0.25	0.26	0.32	0.26	0	0.43	0.13	0.48	0	0.14	0.26	0.28	0.38	0.28	0	10.35	3.17	10.08	0	3.45	6.85	6.85	7.68	6.48	0.178	0.244	0.208	0.268	4.72	6.262
R10090_65562.1	NM_001101598.1	664994	21.83	23.47	24.51	23.35	19.09	24.06	27.70	26.61	15.66	17.43	23.94	26.46	27.67	28.70	22.47	26.16	27.99	28.47	18.79	18.81	287.00	307.00	317.00	294.00	225.00	307.00	362.00	338.00	184.00	208.00	22.45	22.292	25.848	24.044	286	279.8
R10090_50437.3	XM_006500847.4	108943	0.20	0	0.99	0	0.47	0	0	0	0	0	0.22	0	1.12	0	0.56	0	0	0	0	0	7.15	0	34.86	0	15.15	0	0	0	0	0	0.332	0	0.38	0	11.432	0
R10090_3691.1	XM_017314230.1	11754	0	0.14	0	0.04	0.25	0.08	0	0.06	0	0.24	0	0.15	0	0.05	0.29	0.09	0	0.06	0	0.26	0	5.00	0	1.42	8.25	3.00	0	2.00	0	8.17	0.086	0.076	0.098	0.082	2.934	2.634
R10090_220073.1	NM_001358931.1	236733	1.73	1.98	2.24	5.64	1.96	1.91	1.77	0.47	3.20	4.77	1.90	2.24	2.53	6.93	2.31	2.08	1.79	0.50	3.84	5.15	90.22	103.04	116.52	282.75	92.96	97.16	92.26	23.81	150.57	227.40	2.71	2.424	3.182	2.672	137.098	118.24
R10090_24577.1	XM_011239709.2	56406	0.00	0.13	0	0.00	0.00	0.01	0.00	0.03	0.00	0.00	0.00	0.15	0	0.00	0.00	0.01	0.00	0.03	0.00	0.00	0.14	7.98	0	0.12	0.20	0.41	0.01	1.56	0.11	0.09	0.026	0.008	0.03	0.008	1.688	0.436
R10090_64713.1	NM_001293313.1	171567	1.72	3.37	3.82	1.60	2.02	1.37	2.22	1.65	1.59	2.04	1.88	3.80	4.31	1.97	2.38	1.49	2.25	1.77	1.91	2.20	40.37	78.92	88.94	36.20	42.85	31.39	52.08	37.58	33.59	43.71	2.506	1.774	2.868	1.924	57.456	39.67
R10090_42003.1	XM_017314599.2	319634	0	0	0.11	0	0	0	0	0.07	0	0	0	0	0.12	0	0	0	0	0.07	0	0	0	0	8.00	0	0	0	0	4.86	0	0	0.022	0.014	0.024	0.014	1.6	0.972
R10090_50829.3	NM_021491.4	58994	0.10	0.16	0	0.15	0	0	0.09	0	0	0	0.11	0.18	0	0.18	0	0	0.09	0	0	0	8.00	12.00	0	11.00	0	0	7.00	0	0	0	0.082	0.018	0.094	0.018	6.2	1.4
R10090_63439.2	XM_011247392.3	76073	0.16	0.20	0.08	0.47	0.23	0.09	0.16	0.10	0.19	0.34	0.17	0.23	0.09	0.58	0.27	0.10	0.16	0.11	0.23	0.37	15.71	20.07	7.63	45.07	20.84	9.05	16.00	9.68	17.03	30.72	0.228	0.176	0.268	0.194	21.864	16.496
R10090_30666.2	NM_024191.2	107566	64.84	58.80	68.43	67.74	69.57	66.98	62.23	72.96	65.90	72.02	71.09	66.30	77.25	83.27	81.88	72.85	62.89	78.06	79.11	77.72	1892.98	1710.26	1985.01	1899.97	1837.83	1903.73	1812.92	2064.78	1732.42	1918.41	65.876	68.018	75.958	74.126	1865.21	1886.452
R10090_63282.1	NM_001168538.1	71891	0	0.81	0.18	0.91	1.25	0.11	0.50	0.85	0	0.76	0	0.91	0.21	1.12	1.47	0.12	0.50	0.91	0	0.82	0	37.40	8.49	40.65	52.48	4.96	22.92	38.06	0	32.16	0.63	0.444	0.742	0.47	27.804	19.62
R10090_23442.1	XM_006533440.2	26936	0.25	0.46	0.53	0	0	0.35	0.32	0.23	0.21	0	0.27	0.52	0.59	0	0	0.38	0.32	0.25	0.26	0	33.04	61.72	70.20	0	0	45.63	42.23	29.70	25.71	0	0.248	0.222	0.276	0.242	32.992	28.654
R10090_87915.2	XM_011246589.3	68915	1.15	1.30	1.13	1.52	0.74	0.91	0.82	1.01	2.28	1.28	1.26	1.46	1.28	1.87	0.87	0.99	0.83	1.09	2.74	1.38	77.48	86.77	76.08	98.34	44.89	59.62	55.25	66.19	138.53	78.44	1.168	1.26	1.348	1.406	76.712	79.606
R10090_206641.1	XM_030255015.1	115486418	0.73	0.92	0.69	0.62	1.10	0.55	0.80	1.02	0.96	1.55	0.80	1.03	0.78	0.76	1.29	0.60	0.80	1.09	1.15	1.68	40.58	50.93	38.38	33.40	55.65	30.15	44.45	55.13	48.32	79.37	0.812	0.976	0.932	1.064	43.788	51.484
R10090_97113.2	NM_001029873.2	382018	0.28	0.14	0.19	0.18	0.22	0.16	0.19	0.23	0.18	0.25	0.31	0.16	0.21	0.23	0.26	0.17	0.19	0.25	0.22	0.27	34.39	16.97	22.86	21.66	24.27	18.97	22.85	27.97	20.43	27.81	0.202	0.202	0.234	0.22	24.03	23.606
R10090_734.2	XM_006503010.2	230674	5.83	6.67	3.90	5.86	1.98	3.19	3.22	4.54	4.42	4.51	6.39	7.52	4.40	7.20	2.34	3.47	3.25	4.85	5.30	4.86	404.07	461.02	270.04	390.82	125.09	215.84	223.05	305.45	276.87	285.83	4.848	3.976	5.57	4.346	330.208	261.408
R10090_217430.1	XM_030248964.1	13682	25.20	33.70	24.74	73.34	67.55	22.14	39.34	41.89	58.89	69.61	27.63	38.00	27.93	90.15	79.50	24.08	39.76	44.82	70.68	75.11	928.18	1236.56	906.93	2596.05	2254.70	794.16	1446.85	1496.34	1955.05	2340.82	44.906	46.374	52.642	50.89	1584.484	1606.644
R10090_206808.1	XM_030254258.1	20239	0	0	0	0.42	0	0	0	0	0	0.04	0	0	0	0.52	0	0	0	0	0	0.05	0	0	0	25.10	0	0	0	0	0	2.48	0.084	0.008	0.104	0.01	5.02	0.496
R10090_19020.2	NM_010683.2	226519	0.36	0.98	0.54	0.77	0.87	0.53	0.32	0.47	0.32	0.34	0.39	1.10	0.61	0.95	1.03	0.58	0.32	0.51	0.38	0.37	42.00	114.00	63.00	87.00	93.00	61.00	37.00	54.00	34.00	37.00	0.704	0.396	0.816	0.432	79.8	44.6
R10090_15684.1	XM_006498762.1	14391	1.24	1.11	0.02	0.82	0	1.04	1.11	1.69	0.64	0.06	1.36	1.26	0.02	1.01	0	1.14	1.12	1.81	0.76	0.07	44.91	40.07	0.71	28.41	0	36.74	40.02	59.29	20.72	2.07	0.638	0.908	0.73	0.98	22.82	31.768
R10090_80008.1	NM_001163019.1	97159	2.05	0.40	0.97	2.12	1.22	0	4.55	0.39	0.34	2.70	2.25	0.45	1.10	2.61	1.44	0	4.60	0.42	0.41	2.91	23.57	4.57	10.95	23.36	12.55	0	51.96	4.36	3.48	28.10	1.352	1.596	1.57	1.668	15	17.58
R10090_15231.1	NM_201242.1	110829	9.70	8.95	10.83	14.50	9.02	11.33	9.11	7.63	10.87	6.53	10.63	10.09	12.23	17.82	10.61	12.33	9.20	8.17	13.05	7.05	631.70	580.94	704.10	908.63	533.84	719.72	593.00	482.81	639.74	389.16	10.6	9.094	12.276	9.96	671.842	564.886
R10090_8400.1	NM_001242358.1	70047	7.71	8.32	7.45	1.73	0	4.96	3.37	4.39	4.77	5.32	8.45	9.38	8.41	2.13	0	5.40	3.41	4.70	5.73	5.74	251.60	270.40	241.84	54.37	0	157.78	109.89	139.02	140.31	158.50	5.042	4.562	5.674	4.996	163.642	141.1
R10090_24244.2	XM_006526621.2	12507	7.41	4.36	6.50	5.94	5.76	10.29	5.72	8.10	5.12	5.10	8.13	4.92	7.34	7.30	6.78	11.19	5.78	8.66	6.15	5.50	209.91	123.09	182.84	161.62	147.60	283.72	161.61	222.18	130.65	131.74	5.994	6.866	6.894	7.456	165.012	185.98
R10090_29881.2	XM_006516463.2	105203	8.62	8.22	8.54	6.72	8.23	9.71	7.78	6.56	6.24	7.70	9.46	9.27	9.64	8.27	9.69	10.56	7.86	7.01	7.49	8.31	980.68	931.53	970.26	735.84	851.97	1077.18	884.90	723.93	641.77	801.16	8.066	7.598	9.266	8.246	894.056	825.788
R10090_33235.3	XM_006500121.3	68925	0	4.01	6.39	2.25	0	0	1.64	2.15	3.05	1.60	0	4.53	7.21	2.77	0	0	1.66	2.30	3.67	1.73	0	284.18	452.72	154.05	0	0	116.29	148.14	195.96	104.14	2.53	1.688	2.902	1.872	178.19	112.906
R10090_206059.1	XM_030254314.1	20817	0.10	0.67	1.22	0	1.28	0.09	0	0	0.66	0.00	0.11	0.75	1.38	0	1.51	0.10	0	0	0.79	0.00	5.61	38.37	70.17	0	67.11	5.31	0	0	34.41	0.24	0.654	0.15	0.75	0.178	36.252	7.992
R10090_68841.1	NM_001276341.1	74006	0.55	1.07	0	1.12	1.31	0	1.43	0.79	1.40	0.77	0.60	1.21	0	1.38	1.54	0	1.44	0.85	1.68	0.83	31.20	60.71	0	61.30	67.54	0	80.95	43.47	71.54	39.89	0.81	0.878	0.946	0.96	44.15	47.17
R10090_72596.3	XM_006522186.4	268859	0	0	0	0.00	0	0	0	0	0	0	0	0	0	0.00	0	0	0	0	0	0	0	0	0	0.35	0	0	0	0	0	0	0	0	0	0	0.07	0
R10090_219412.1	NM_001360711.1	75221	26.17	29.39	20.00	22.18	21.22	27.96	26.16	29.94	24.23	19.53	28.69	33.14	22.58	27.27	24.98	30.41	26.43	32.03	29.09	21.07	990.47	1108.41	753.40	807.00	728.07	1031.00	988.65	1099.00	827.00	675.00	23.792	25.564	27.332	27.806	877.47	924.13
R10090_6825.1	XM_017318368.2	12361	0.01	0	0	0	0	0	0	0	0.00	0	0.01	0	0	0	0	0	0	0	0.00	0	0.96	0	0	0	0	0	0	0	0.13	0	0.002	0	0.002	0	0.192	0.026
R10090_1204.3	NM_008576.3	17250	8.25	9.64	10.05	9.95	10.53	9.50	8.81	9.28	12.13	11.06	9.04	10.87	11.35	12.24	12.40	10.33	8.91	9.93	14.56	11.93	745.51	868.72	907.58	865.83	866.10	837.31	796.59	814.75	991.43	914.40	9.684	10.156	11.18	11.132	850.748	870.896
R10090_36664.2	NM_173018.2	270163	0.45	0.27	0.30	0.26	0.20	0	0.20	0.63	0.26	0	0.49	0.31	0.34	0.32	0.23	0	0.20	0.67	0.31	0	83.53	50.41	56.65	47.13	33.38	0	37.63	113.96	43.22	0	0.296	0.218	0.338	0.236	54.22	38.962
R10090_22309.1	NM_001168321.1	71458	4.81	4.90	5.76	3.01	2.54	2.08	3.28	3.76	3.09	0.19	5.27	5.53	6.50	3.70	2.99	2.26	3.32	4.03	3.71	0.21	448.95	456.01	536.64	270.06	215.43	189.46	306.29	341.09	261.04	16.27	4.204	2.48	4.798	2.706	385.418	222.83
R10090_9862.3	XM_006530715.4	16168	0	0	0	0	0	0	0	0	0	0.10	0	0	0	0	0	0	0	0	0	0.11	0	0	0	0	0	0	0	0	0	1.83	0	0.02	0	0.022	0	0.366
R10090_203374.1	XM_030248556.1	18798	0.23	0.09	0.63	0.31	0	0.31	0.31	0.21	0	0.10	0.25	0.10	0.71	0.38	0	0.34	0.31	0.23	0	0.11	15.80	5.98	43.43	20.74	0	20.83	21.35	14.38	0	6.57	0.252	0.186	0.288	0.198	17.19	12.626
R10090_33776.1	NM_001242419.1	217684	5.53	5.89	3.33	8.12	6.88	5.84	6.32	5.74	5.63	10.27	6.06	6.64	3.76	9.99	8.10	6.35	6.39	6.14	6.76	11.08	423.02	449.40	254.48	598.17	478.60	435.59	483.65	426.17	389.20	718.55	5.95	6.76	6.91	7.344	440.734	490.632
R10090_207523.1	XM_030255531.1	65963	0	0	0	0	0	0	2.55	0	0	0	0	0	0	0	0	0	2.58	0	0	0	0	0	0	0	0	0	36.43	0	0	0	0	0.51	0	0.516	0	7.286
R10090_33725.3	NM_172269.3	228545	4.68	5.38	4.79	11.80	12.92	4.48	5.32	5.97	5.55	12.71	5.14	6.07	5.41	14.51	15.20	4.88	5.37	6.39	6.67	13.71	283.00	324.00	289.00	686.00	709.00	264.00	321.00	350.00	303.00	702.00	7.914	6.806	9.266	7.404	458.2	388
R10090_687.2	XM_011242566.3	382062	2.80	3.64	4.25	1.97	2.35	4.27	3.49	4.19	2.80	2.51	3.07	4.11	4.80	2.42	2.77	4.65	3.52	4.49	3.36	2.71	45.67	59.21	68.54	30.84	34.59	67.81	56.68	66.25	40.92	37.24	3.002	3.452	3.434	3.746	47.77	53.78
R10090_219672.1	XM_030250831.1	208449	0	0	0	0	0	0	0.07	0	0	0	0	0	0	0	0	0	0.07	0	0	0	0	0	0	0	0	0	4.12	0	0	0	0	0.014	0	0.014	0	0.824
R10090_55721.3	XM_006507913.4	28018	0.64	0.98	1.28	1.66	0.80	1.18	1.15	1.19	0.46	2.76	0.70	1.11	1.44	2.04	0.94	1.29	1.16	1.27	0.55	2.98	11.81	17.99	23.31	29.36	13.23	21.22	21.06	21.22	7.61	46.23	1.072	1.348	1.246	1.45	19.14	23.468
R10090_34433.1	XM_017313598.1	71732	0.10	3.02	0	2.48	3.94	1.01	3.17	0	2.78	2.76	0.11	3.40	0	3.05	4.64	1.10	3.20	0	3.33	2.98	4.67	133.96	0	106.18	159.44	43.78	141.18	0	111.63	112.58	1.908	1.944	2.24	2.122	80.85	81.834
R10090_202568.1	NM_001355611.1	71834	0	0	0	0	0	0	0	0	0.15	0.67	0	0	0	0	0	0	0	0	0.18	0.73	0	0	0	0	0	0	0	0	10.67	47.29	0	0.164	0	0.182	0	11.592
R10090_40775.3	XM_006539918.4	243842	2.56	9.31	6.29	0	0	5.29	2.76	1.92	0	0	2.81	10.50	7.10	0	0	5.75	2.79	2.05	0	0	239.77	868.53	587.94	0	0	482.44	258.53	174.09	0	0	3.632	1.994	4.082	2.118	339.248	183.012
R10090_41840.2	NM_008671.2	17954	0	0	0	0	0	0.03	0	0	0	0	0	0	0	0	0	0.03	0	0	0	0	0	0	0	0	0	1.00	0	0	0	0	0	0.006	0	0.006	0	0.2
R10090_12691.3	XM_006500850.3	108946	0	0	0.67	0.19	0.38	0	0	0.55	0.38	0.17	0	0	0.76	0.23	0.45	0	0	0.59	0.46	0.18	0	0	46.28	12.65	23.87	0	0	36.93	23.81	10.57	0.248	0.22	0.288	0.246	16.56	14.262
R10090_89260.2	XM_006507397.3	16797	48.66	44.23	46.29	40.97	56.62	55.06	58.35	40.48	49.17	60.55	53.35	49.87	52.26	50.37	66.64	59.88	58.97	43.30	59.02	65.34	760.67	688.16	713.99	614.11	795.56	836.25	907.82	611.91	688.59	860.56	47.354	52.722	54.498	57.302	714.498	781.026
R10090_31867.3	NM_177893.4	330554	1.79	1.50	1.10	1.13	1.02	1.63	2.13	1.68	2.15	1.45	1.96	1.69	1.24	1.39	1.20	1.77	2.16	1.79	2.58	1.56	129.47	108.21	79.22	78.66	67.21	115.21	154.56	118.00	140.68	95.76	1.308	1.808	1.496	1.972	92.554	124.842
R10090_28472.3	XM_006511929.4	12530	0.33	0	0	0.48	0	0.19	0	0	0.46	0	0.36	0	0	0.59	0	0.21	0	0	0.55	0	17.99	0	0	25.33	0	10.10	0	0	22.65	0	0.162	0.13	0.19	0.152	8.664	6.55
R10090_6967.2	NM_011055.2	18576	21.15	16.91	21.24	19.55	21.74	18.66	16.67	15.81	23.22	19.41	23.19	19.07	23.98	24.03	25.59	20.29	16.84	16.91	27.87	20.94	1692.93	1349.35	1698.00	1505.65	1582.53	1456.10	1333.90	1228.49	1679.55	1421.15	20.118	18.754	23.172	20.57	1565.692	1423.838
R10090_73091.1	XM_011249100.2	380714	0.08	0.25	0.17	0	0	0.48	0	0.18	0	0	0.08	0.28	0.20	0	0	0.53	0	0.19	0	0	1.57	5.13	3.54	0	0	9.67	0	3.60	0	0	0.1	0.132	0.112	0.144	2.048	2.654
R10090_67699.3	NM_001033207.3	434341	18.74	16.13	11.47	12.67	16.12	17.62	17.28	21.20	18.51	17.60	20.55	18.19	12.95	15.58	18.97	19.17	17.46	22.68	22.22	18.99	1995.99	1712.63	1221.00	1298.45	1562.20	1830.26	1840.52	2192.03	1782.26	1714.81	15.026	18.442	17.248	20.104	1558.054	1871.976
R10090_53094.1	XM_017317545.2	381112	0.08	0	0	0	0.04	0	0	0	0	0	0.08	0	0	0	0.05	0	0	0	0	0	7.53	0	0	0	3.66	0	0	0	0	0	0.024	0	0.026	0	2.238	0
R10090_63657.1	NM_001160150.1	100043684	0.11	0.01	0	0.25	0.05	0.01	0.01	0	0.01	0.02	0.12	0.01	0	0.31	0.06	0.01	0.01	0	0.02	0.02	5.92	0.33	0	13.46	2.68	0.53	0.50	0	0.67	1.00	0.084	0.01	0.1	0.012	4.478	0.54
R10090_216190.1	XM_030247602.1	108912	0.05	0.20	0.31	0.18	0.14	0.10	0.15	0.17	0	0.12	0.06	0.22	0.35	0.22	0.16	0.11	0.15	0.18	0	0.13	5.42	20.77	32.22	18.16	13.15	10.50	16.05	17.33	0	11.16	0.176	0.108	0.202	0.114	17.944	11.008
R10090_84998.2	XM_006497389.3	17354	0.65	0.72	0.97	0.71	0.54	0.85	0	0.06	0.43	0.66	0.71	0.81	1.10	0.87	0.64	0.92	0	0.06	0.52	0.71	39.92	43.64	59.54	41.62	30.22	50.57	0	3.41	23.72	36.76	0.718	0.4	0.826	0.442	42.988	22.892
R10090_206752.1	XM_030254537.1	269695	0	0	0.26	0	0	0	0	0	0	0	0	0	0.29	0	0	0	0	0	0	0	0	0	17.40	0	0	0	0	0	0	0	0.052	0	0.058	0	3.48	0
R10090_46029.4	NM_013555.4	15438	0	0	0	0	0	0	0	0	0	0.04	0	0	0	0	0	0	0	0	0	0.04	0	0	0	0	0	0	0	0	0	1.00	0	0.008	0	0.008	0	0.2
R10090_36092.1	XM_017312698.2	234311	0.06	0	0	0	0.05	0	0	0	0.08	0	0.06	0	0	0	0.06	0	0	0	0.09	0	2.66	0	0	0	2.17	0	0	0	3.34	0	0.022	0.016	0.024	0.018	0.966	0.668
R10090_24303.3	XM_006530072.3	30942	0	0	0	0	0	0	0	0	0	0.02	0	0	0	0	0	0	0	0	0	0.02	0	0	0	0	0	0	0	0	0	1.00	0	0.004	0	0.004	0	0.2
R10090_70812.2	XM_006514277.3	76551	4.03	2.08	0	0	3.26	5.72	5.09	3.33	0	0	4.42	2.34	0	0	3.84	6.22	5.15	3.56	0	0	314.82	161.40	0	0	231.62	435.32	397.33	252.07	0	0	1.874	2.828	2.12	2.986	141.568	216.944
R10090_203097.1	NM_001355504.1	57443	0	0	0	0.56	0	0	0	0	0.78	0.22	0	0	0	0.69	0	0	0	0	0.93	0.24	0	0	0	36.80	0	0	0	0	48.13	13.79	0.112	0.2	0.138	0.234	7.36	12.384
R10090_90904.1	NM_001110229.1	14007	0	0.15	0.03	0.00	0.31	0.83	0.99	0.54	0.02	0	0	0.17	0.03	0.00	0.36	0.91	1.00	0.58	0.02	0	0	18.29	3.20	0.04	33.15	97.04	117.79	62.59	2.08	0	0.098	0.476	0.112	0.502	10.936	55.9
R10090_93898.2	XM_006511653.2	19654	0.90	0.50	0.82	2.21	2.65	1.01	0.36	0.27	2.24	3.40	0.98	0.57	0.92	2.72	3.12	1.10	0.36	0.29	2.68	3.67	35.02	19.61	31.70	82.96	93.75	38.42	14.06	10.33	78.71	121.27	1.416	1.456	1.662	1.62	52.608	52.558
R10090_51930.1	XM_017312343.1	74204	45.93	48.20	41.76	44.86	50.99	44.79	47.83	47.21	46.46	44.01	50.36	54.35	47.15	55.14	60.01	48.71	48.34	50.51	55.77	47.49	1935.90	2024.56	1753.43	1817.87	1949.46	1839.31	2013.93	1930.40	1766.63	1694.73	46.348	46.06	53.402	50.164	1896.244	1849
R10090_51434.1	XM_017318523.2	319535	0	0	0	1.16	1.62	0.90	0	0	0.02	0	0	0	0	1.42	1.91	0.98	0	0	0.03	0	0	0	0	100.01	132.58	79.14	0	0	2.02	0	0.556	0.184	0.666	0.202	46.518	16.232
R10090_50022.3	XM_006521684.4	106389	0	0	0	0	0	0.08	0.24	0	0	0	0	0	0	0	0	0.08	0.24	0	0	0	0	0	0	0	0	1.00	3.26	0	0	0	0	0.064	0	0.064	0	0.852
R10090_85662.1	XM_017316705.2	20192	0	0	0	0.03	0	0.02	0	0	0.07	0	0	0	0	0.04	0	0.02	0	0	0.08	0	0	0	0	7.60	0	5.03	0	0	15.00	0	0.006	0.018	0.008	0.02	1.52	4.006
R10090_42009.3	NM_026259.3	67588	0.18	0	0	0	0	0	0.16	0.10	0	1.35	0.20	0	0	0	0	0	0.16	0.10	0	1.46	8.95	0	0	0	0	0	7.63	4.52	0	60.38	0.036	0.322	0.04	0.344	1.79	14.506
R10090_212028.1	XM_030244900.1	15273	0	1.53	0.00	0.49	0.00	1.44	0	0	0.01	0.22	0	1.72	0.00	0.60	0.00	1.56	0	0	0.01	0.24	0	232.00	0.57	71.81	0.01	213.34	0	0	0.89	30.66	0.404	0.334	0.464	0.362	60.878	48.978
R10090_67784.1	NM_001167884.1	225888	0	0	0	0	0	0	0.08	0	0.10	0	0	0	0	0	0	0	0.08	0	0.12	0	0	0	0	0	0	0	4.09	0	4.50	0	0	0.036	0	0.04	0	1.718
R10090_100269.1	NM_001177986.1	56364	1.05	1.97	0	1.28	0.78	0.76	1.34	0.33	1.13	0.13	1.15	2.22	0	1.57	0.92	0.82	1.35	0.35	1.36	0.14	28.50	53.11	0	33.33	19.10	19.98	36.24	8.68	27.63	3.11	1.016	0.738	1.172	0.804	26.808	19.128
R10090_9906.1	NM_001302651.1	15950	30.18	28.85	21.87	21.10	18.60	25.72	28.51	25.79	33.41	9.81	33.09	32.53	24.69	25.94	21.89	27.97	28.81	27.59	40.10	10.59	1551.72	1478.15	1120.85	1043.20	868.10	1288.50	1464.72	1286.58	1550.45	461.12	24.12	24.648	27.628	27.012	1212.404	1210.274
R10090_203066.1	NM_001356537.1	277414	0.55	0	0.26	1.03	0.76	0.48	0.41	0.77	0	0.20	0.61	0	0.30	1.26	0.89	0.52	0.41	0.83	0	0.21	22.64	0	10.76	40.48	28.22	19.07	16.64	30.68	0	7.34	0.52	0.372	0.612	0.394	20.42	14.746
R10090_30414.1	NM_001166620.1	207854	0	0	0	0.39	0	0.14	0.22	0	0	0	0	0	0	0.48	0	0.16	0.22	0	0	0	0	0	0	2.71	0	1.00	1.55	0	0	0	0.078	0.072	0.096	0.076	0.542	0.51
R10090_73797.1	NM_001289521.1	24136	0	0.43	0	0.67	0	0.76	0.51	0.66	0	0	0	0.49	0	0.82	0	0.82	0.52	0.71	0	0	0	59.10	0	88.46	0	101.77	70.88	88.81	0	0	0.22	0.386	0.262	0.41	29.512	52.292
R10090_37845.3	XM_006504456.4	56743	0	0.06	0.13	0.32	0.30	0.05	0.10	0.06	0.16	0	0	0.06	0.15	0.40	0.35	0.05	0.10	0.07	0.19	0	0	2.09	4.80	11.45	9.87	1.80	3.59	2.20	5.37	0	0.162	0.074	0.192	0.082	5.642	2.592
R10090_64144.2	NM_025531.2	66390	27.67	32.45	24.50	30.02	28.01	26.84	31.95	31.74	26.38	26.03	30.33	36.59	27.66	36.90	32.96	29.20	32.28	33.96	31.67	28.08	496.40	579.74	434.61	516.74	452.51	468.25	570.89	551.13	424.73	424.99	28.53	28.588	32.888	31.038	496	487.998
R10090_217034.1	XM_030248782.1	71919	0.80	0.46	0.46	1.00	2.38	0.54	0.12	0.97	1.07	1.17	0.87	0.52	0.52	1.23	2.80	0.59	0.12	1.04	1.28	1.27	23.97	13.95	13.74	28.95	64.91	15.82	3.47	28.26	28.92	32.27	1.02	0.774	1.188	0.86	29.104	21.748
R10090_98989.1	XM_006527814.2	14265	0.56	0.78	0.38	0.00	1.76	0	0.23	0.32	1.10	0	0.62	0.88	0.43	0.00	2.07	0	0.23	0.34	1.32	0	36.01	49.52	24.32	0.01	102.38	0	14.53	19.69	63.32	0	0.696	0.33	0.8	0.378	42.448	19.508
R10090_202737.1	XM_030250156.1	227937	0	0	0	0	0.34	1.05	0	0.17	0.12	1.79	0	0	0	0	0.40	1.14	0	0.18	0.14	1.93	0	0	0	0	20.59	67.34	0	11.05	7.11	107.77	0.068	0.626	0.08	0.678	4.118	38.654
R10090_93679.3	XM_006529126.4	13714	1.19	2.13	3.08	3.42	0.88	0.58	0	0.87	1.68	1.61	1.30	2.40	3.48	4.20	1.03	0.63	0	0.93	2.02	1.74	83.71	149.73	216.54	231.64	56.15	39.67	0	59.22	107.02	103.64	2.14	0.948	2.482	1.064	147.554	61.91
R10090_30227.2	NM_010281.2	14590	6.46	6.04	4.39	6.49	6.04	7.59	7.88	7.77	4.82	5.60	7.09	6.81	4.95	7.97	7.10	8.26	7.97	8.31	5.78	6.05	109.48	101.78	73.41	105.36	92.02	125.00	132.96	127.35	73.19	86.37	5.884	6.732	6.784	7.274	96.41	108.974
R10090_6559.2	XM_011247382.3	74493	0.76	0.33	0.80	0.59	1.22	0.37	0.33	0.13	0.78	0.54	0.84	0.37	0.91	0.73	1.43	0.41	0.34	0.14	0.94	0.58	46.66	20.02	49.07	34.78	67.66	22.36	20.33	7.85	43.27	29.95	0.74	0.43	0.856	0.482	43.638	24.752
R10090_46188.4	NM_028712.4	74012	7.54	6.82	7.19	7.26	4.90	9.33	7.32	7.41	6.41	5.70	8.27	7.69	8.12	8.93	5.76	10.14	7.40	7.93	7.69	6.16	473.00	426.00	450.00	438.00	279.00	570.00	459.00	451.00	363.00	327.00	6.742	7.234	7.754	7.864	413.2	434
R10090_207979.1	XM_030255263.1	194401	0	0	0.47	0.51	0.01	0.36	0.37	0.59	0.69	0.41	0	0	0.54	0.63	0.01	0.39	0.38	0.63	0.83	0.44	0	0	70.55	73.71	0.90	51.57	55.44	85.36	92.58	55.93	0.198	0.484	0.236	0.534	29.032	68.176
R10090_19927.1	NM_001317125.1	15465	0	0	0.23	0	0	0	0	0	0	0	0	0	0.26	0	0	0	0	0	0	0	0	0	12.14	0	0	0	0	0	0	0	0.046	0	0.052	0	2.428	0
R10090_14659.1	NM_001289584.1	83671	0	0	0	0	0	0	0	0.17	0	0	0	0	0	0	0	0	0	0.18	0	0	0	0	0	0	0	0	0	11.65	0	0	0	0.034	0	0.036	0	2.33
R10090_45827.3	XM_006525626.4	13664	0.23	1.11	0.76	1.73	1.97	0.38	0.91	0.89	0.88	1.79	0.25	1.25	0.86	2.12	2.32	0.41	0.92	0.95	1.05	1.93	10.43	51.14	35.03	76.85	82.88	16.91	42.27	39.84	36.65	75.51	1.16	0.97	1.36	1.052	51.266	42.236
R10090_60667.2	XM_011243710.3	22778	3.24	0	2.34	2.82	0.81	0	0.91	2.27	2.75	0	3.55	0	2.64	3.47	0.95	0	0.92	2.42	3.30	0	256.66	0	185.42	215.49	58.28	0	71.90	174.52	197.06	0	1.842	1.186	2.122	1.328	143.17	88.696
R10090_61534.3	NM_019650.4	56494	36.21	34.62	33.27	31.40	26.64	33.73	31.12	35.61	29.22	23.90	39.71	39.04	37.56	38.60	31.36	36.68	31.45	38.10	35.08	25.79	1632.10	1554.90	1493.96	1360.60	1089.43	1481.15	1401.25	1557.11	1188.24	984.23	32.428	30.716	37.254	33.42	1426.198	1322.396
R10090_207346.1	XM_030255528.1	64450	0	0.02	0.02	0.02	0	0.10	0.02	0	0	0	0	0.02	0.02	0.02	0	0.11	0.02	0	0	0	0	1.00	0.99	1.00	0	4.94	0.99	0	0	0	0.012	0.024	0.012	0.026	0.598	1.186
R10090_219700.2	NM_001347442.2	15566	0	0	0	0.98	0	0.21	0	0.19	0	0	0	0	0	1.21	0	0.23	0	0.20	0	0	0	0	0	48.63	0	10.47	0	9.52	0	0	0.196	0.08	0.242	0.086	9.726	3.998
R10090_12290.2	NM_028120.3	72140	2.14	3.00	2.48	2.13	2.08	2.94	2.59	2.37	2.21	1.95	2.34	3.39	2.80	2.62	2.45	3.20	2.62	2.53	2.65	2.10	118.51	166.07	137.00	113.82	104.81	159.00	143.47	127.30	110.65	98.78	2.366	2.412	2.72	2.62	128.042	127.84
R10090_210180.1	XM_030243587.1	26558	0.06	0	0	0	0	0.10	0	0.12	0	0	0.07	0	0	0	0	0.11	0	0.13	0	0	2.49	0	0	0	0	3.98	0	4.58	0	0	0.012	0.044	0.014	0.048	0.498	1.712
R10090_205633.1	XM_030253846.1	74326	4.63	1.83	4.15	5.14	3.98	4.87	3.04	3.94	2.55	2.96	5.08	2.06	4.69	6.32	4.69	5.30	3.07	4.22	3.06	3.20	227.31	89.51	202.94	242.56	177.33	232.77	148.94	187.53	112.68	132.80	3.946	3.472	4.568	3.77	187.93	162.944
R10090_20254.1	NM_001018063.2	553127	28.62	24.81	31.06	28.20	22.52	29.64	27.42	30.05	21.56	20.53	31.37	27.98	35.06	34.66	26.50	32.23	27.71	32.15	25.88	22.15	460.53	397.51	493.47	435.14	325.83	463.48	439.28	467.77	310.96	300.47	27.042	25.84	31.114	28.024	422.496	396.392
R10090_47101.2	NM_001037810.2	20737	18.01	13.81	17.15	13.83	17.26	10.11	13.30	13.43	16.88	17.28	19.74	15.58	19.37	17.01	20.32	11.00	13.44	14.37	20.26	18.65	349.53	266.96	329.50	257.65	302.00	190.81	257.12	252.41	294.17	305.38	16.012	14.2	18.404	15.544	301.128	259.978
R10090_220292.1	XM_030251423.1	56364	0.82	1.09	0.18	0.57	1.27	0	0.66	0.51	0.70	0.32	0.90	1.23	0.20	0.70	1.50	0	0.67	0.55	0.84	0.34	57.16	75.79	12.43	38.19	80.70	0	45.96	34.82	44.02	20.29	0.786	0.438	0.906	0.48	52.854	29.018
R10090_219882.1	XM_030251143.1	76952	0	0	0	0	0	0	0	0	0.09	0	0	0	0	0	0	0	0	0	0.11	0	0	0	0	0	0	0	0	0	6.54	0	0	0.018	0	0.022	0	1.308
R10090_56936.4	NM_026932.4	69072	18.87	17.93	17.75	13.07	12.57	18.96	18.19	18.11	15.42	11.66	20.69	20.22	20.04	16.06	14.79	20.62	18.38	19.37	18.51	12.59	811.00	768.00	760.00	540.00	490.00	794.00	781.00	755.00	598.00	458.00	16.038	16.468	18.36	17.894	673.8	677.2
R10090_212145.1	NM_001358838.1	171580	0	0	0.00	0	0	4.02	0.00	0	0	0	0	0	0.00	0	0	4.37	0.00	0	0	0	0	0	0.06	0	0	196.21	0.01	0	0	0	0	0.804	0	0.874	0.012	39.244
R10090_95403.3	NM_009103.3	20133	13.17	16.19	12.78	12.47	10.95	12.24	11.85	13.02	9.75	10.29	14.45	18.25	14.43	15.33	12.89	13.31	11.98	13.93	11.70	11.11	784.00	960.00	759.00	714.00	592.00	710.00	705.00	752.00	524.00	560.00	13.112	11.43	15.07	12.406	761.8	650.2
R10090_16454.4	NM_172150.5	245866	18.15	19.29	16.17	15.50	10.41	17.75	18.24	18.52	14.10	8.28	19.90	21.75	18.26	19.05	12.25	19.31	18.43	19.82	16.92	8.93	574.45	608.10	508.95	471.29	298.34	547.10	576.26	568.34	401.96	239.08	15.904	15.378	18.242	16.682	492.226	466.548
R10090_35529.1	NM_001304330.1	20353	0	0	0	0	0	0	0.31	0	0	0	0	0	0	0	0	0	0.31	0	0	0	0	0	0	0	0	0	17.91	0	0	0	0	0.062	0	0.062	0	3.582
R10090_59052.2	XM_006521134.3	383075	0.20	0	0	0	0	0	0	0	0	0	0.22	0	0	0	0	0	0	0	0	0	7.85	0	0	0	0	0	0	0	0	0	0.04	0	0.044	0	1.57	0
R10090_7544.3	XM_006506783.4	78783	0.18	0	0.41	1.36	0.21	0	0	0.22	0.96	1.38	0.20	0	0.46	1.67	0.24	0	0	0.24	1.16	1.48	13.58	0	30.56	97.49	13.99	0	0	16.24	64.97	93.86	0.432	0.512	0.514	0.576	31.124	35.014
R10090_16330.1	NM_001146689.1	14056	0	0	0	0	0	0	0.05	0	0	0	0	0	0	0	0	0	0.05	0	0	0	0	0	0	0	0	0	1.91	0	0	0	0	0.01	0	0.01	0	0.382
R10090_7535.3	XM_006505276.4	107569	0	0	0.40	0	0	0	0	1.01	0	0	0	0	0.45	0	0	0	0	1.08	0	0	0	0	7.89	0	0	0	0	19.54	0	0	0.08	0.202	0.09	0.216	1.578	3.908
R10090_36168.3	NM_019636.3	57915	8.18	6.33	7.60	7.51	5.74	6.15	4.47	5.49	9.61	9.95	8.97	7.14	8.58	9.23	6.76	6.69	4.52	5.87	11.54	10.74	667.87	514.70	619.04	589.29	425.93	489.68	364.90	434.93	708.69	742.70	7.072	7.134	8.136	7.872	563.366	548.18
R10090_101235.3	XM_006517987.4	218734	0	0	0.00	0.00	0	0	0	0	0	0.09	0	0	0.00	0.01	0	0	0	0	0	0.10	0	0	0.15	0.18	0	0	0	0	0	3.45	0	0.018	0.002	0.02	0.066	0.69
R10090_86933.2	XM_011248341.3	212989	0	0.04	0	0	0	0	0	0.04	0	0	0	0.05	0	0	0	0	0	0.04	0	0	0	1.00	0	0	0	0	0	1.00	0	0	0.008	0.008	0.01	0.008	0.2	0.2
R10090_206623.1	XM_030254056.1	110524	0	0	0.17	0	0	0	0	0	0	0.41	0	0	0.20	0	0	0	0	0	0	0.44	0	0	3.81	0	0	0	0	0	0	8.25	0.034	0.082	0.04	0.088	0.762	1.65
R10090_24657.2	NM_153133.2	103142	0.41	0.23	0.13	0.13	0.11	0.08	0.26	0.29	0.14	0.03	0.45	0.26	0.15	0.16	0.13	0.09	0.26	0.31	0.17	0.03	16.00	9.00	5.00	5.00	4.00	3.00	10.00	11.00	5.00	1.00	0.202	0.16	0.23	0.172	7.8	6
R10090_217326.1	XM_030249299.1	74006	0.40	0	0.26	0	0	0.51	2.03	0.57	0.59	0.68	0.44	0	0.29	0	0	0.55	2.05	0.61	0.70	0.73	24.77	0	15.97	0	0	30.75	125.69	34.49	32.82	38.32	0.132	0.876	0.146	0.928	8.148	52.414
R10090_29545.3	XM_006518103.4	71147	0	0	0.09	0.15	0	0	0.05	0.09	0.10	0	0	0	0.11	0.18	0	0	0.05	0.10	0.13	0	0	0	6.61	9.87	0	0	3.31	6.29	6.61	0	0.048	0.048	0.058	0.056	3.296	3.242
R10090_53679.3	XM_006527988.4	236904	0	0.02	0	0.05	0.05	0	0.06	0.12	0.12	0.15	0	0.03	0	0.06	0.05	0	0.06	0.13	0.14	0.16	0	3.08	0	6.58	5.72	0	7.95	16.54	14.24	18.53	0.024	0.09	0.028	0.098	3.076	11.452
R10090_100056.3	NM_001025257.3	22339	0.15	0.15	0.18	1.07	1.75	0.19	0	0	0.69	3.27	0.16	0.17	0.20	1.32	2.06	0.21	0	0	0.82	3.53	7.18	7.22	8.75	50.47	77.49	9.04	0	0	30.22	145.86	0.66	0.83	0.782	0.912	30.222	37.024
R10090_102193.2	XM_006508028.2	53322	0	0.04	0.03	0	0	0	0	0	0.12	0	0	0.04	0.04	0	0	0	0	0	0.14	0	0	1.56	1.51	0	0	0	0	0	4.67	0	0.014	0.024	0.016	0.028	0.614	0.934
R10090_59317.2	NM_026639.2	109978	5.77	4.54	5.35	2.68	2.25	7.11	6.08	4.49	3.94	6.22	6.33	5.12	6.04	3.29	2.65	7.73	6.14	4.80	4.73	6.71	195.00	153.00	180.00	87.00	69.00	234.00	205.00	147.00	120.00	192.00	4.118	5.568	4.686	6.022	136.8	179.6
R10090_202999.1	XM_030252169.1	75786	0	0	0	0	0	0	0	0.46	0	0.60	0	0	0	0	0	0	0	0.49	0	0.65	0	0	0	0	0	0	0	45.84	0	56.28	0	0.212	0	0.228	0	20.424
R10090_81381.1	NM_001177974.1	16179	3.29	3.18	9.89	0	2.89	1.09	3.02	3.70	0	1.70	3.61	3.58	11.16	0	3.40	1.18	3.05	3.96	0	1.83	120.32	115.68	359.37	0	95.77	38.62	110.25	131.11	0	56.60	3.85	1.902	4.35	2.004	138.228	67.316
R10090_103265.2	XM_006505878.3	21391	0.32	0.26	0.19	0.26	0	0.83	2.05	1.62	0	0	0.36	0.29	0.21	0.32	0	0.90	2.07	1.73	0	0	8.15	6.39	4.69	6.30	0	20.21	51.36	39.42	0	0	0.206	0.9	0.236	0.94	5.106	22.198
R10090_77100.2	NM_198417.2	112415	0	0	0.35	0	0	0	0	0	0	0	0	0	0.40	0	0	0	0	0	0	0	0	0	24.37	0	0	0	0	0	0	0	0.07	0	0.08	0	4.874	0
R10090_1274.2	NM_007948.2	13870	24.51	23.39	21.68	15.82	12.71	27.49	29.11	23.72	18.21	17.67	26.87	26.38	24.47	19.45	14.96	29.90	29.42	25.38	21.86	19.07	319.88	303.77	278.31	197.76	148.71	348.28	377.66	299.11	212.47	209.33	19.622	23.24	22.426	25.126	249.686	289.37
R10090_30074.1	XM_017313438.2	73463	0	0	0	0	0	0	0	0	0	0.01	0	0	0	0	0	0	0	0	0	0.02	0	0	0	0	0	0	0	0	0	1.00	0	0.002	0	0.004	0	0.2
R10090_210525.1	NM_001368797.1	18021	0	0.87	0	0	0	0	0	0	0	0.51	0	0.98	0	0	0	0	0	0	0	0.55	0	76.88	0	0	0	0	0	0	0	41.56	0.174	0.102	0.196	0.11	15.376	8.312
R10090_19791.1	XM_011242898.2	56032	1.67	4.06	1.85	0.88	3.69	1.48	3.02	3.67	2.91	2.53	1.83	4.58	2.09	1.08	4.34	1.61	3.05	3.93	3.49	2.73	20.12	48.57	21.91	10.15	39.68	17.27	36.10	42.68	31.27	27.64	2.43	2.722	2.784	2.962	28.086	30.992
R10090_50348.1	NM_019670.2	56419	0.99	1.63	1.52	1.51	0.97	0.80	0.71	1.15	0.69	0.60	1.09	1.84	1.72	1.86	1.14	0.87	0.72	1.23	0.83	0.65	68.30	112.00	105.00	100.44	61.00	54.00	49.00	77.00	43.00	38.00	1.324	0.79	1.53	0.86	89.348	52.2
R10090_9851.3	XM_006531694.3	19697	0.76	0	0.38	0	0.42	0	0.38	0.39	0.40	0.41	0.83	0	0.43	0	0.49	0	0.38	0.42	0.49	0.45	27.58	0	13.67	0	13.70	0	13.74	13.78	13.24	13.75	0.312	0.316	0.35	0.348	10.99	10.902
R10090_202599.1	NM_001356441.1	66691	2.68	1.66	1.94	0	0.00	0	0.05	0	3.63	0.25	2.94	1.88	2.19	0	0.00	0	0.05	0	4.36	0.27	279.43	173.03	201.98	0	0.05	0	4.80	0	342.54	23.68	1.256	0.786	1.402	0.936	130.898	74.204
R10090_203755.1	XM_030251939.1	664987	0.11	0.43	0.48	0.25	0.40	0.36	0.41	0.34	0.47	0.17	0.12	0.48	0.54	0.31	0.48	0.39	0.42	0.36	0.57	0.19	35.13	135.54	152.54	76.67	117.63	111.73	131.77	104.45	136.70	50.27	0.334	0.35	0.386	0.386	103.502	106.984
R10090_18336.3	NM_028298.4	72611	5.31	4.46	5.74	7.25	7.20	4.68	3.06	4.06	6.04	8.75	5.82	5.02	6.48	8.91	8.47	5.09	3.09	4.34	7.25	9.44	323.91	270.82	349.34	425.20	398.84	278.36	186.58	240.31	332.44	487.52	5.992	5.318	6.94	5.842	353.622	305.042
R10090_214297.1	NM_001363158.1	71562	0.40	0.50	1.40	0.69	0.39	0.87	0.47	0.61	0.34	0.38	0.44	0.56	1.58	0.85	0.46	0.95	0.47	0.65	0.41	0.41	9.23	11.39	31.70	15.25	8.09	19.36	10.66	13.55	6.98	7.92	0.676	0.534	0.778	0.578	15.132	11.694
R10090_54320.3	XM_006533859.4	58251	0.11	0.05	0.18	0.12	0.19	0	0.10	0.12	0.50	0.25	0.12	0.05	0.20	0.15	0.22	0	0.10	0.13	0.60	0.27	4.70	2.00	7.39	4.88	7.28	0	4.00	4.83	19.09	9.73	0.13	0.194	0.148	0.22	5.25	7.53
R10090_210621.1	NM_001357186.1	30947	0.25	0	0.16	0	0.73	0	0	0.39	0.15	0	0.27	0	0.18	0	0.86	0	0	0.41	0.18	0	11.06	0	7.27	0	29.72	0	0	16.71	6.06	0	0.228	0.108	0.262	0.118	9.61	4.554
R10090_204702.1	XM_030252769.1	67144	0.61	0	0	0	0.68	0	0.56	0	1.08	0	0.67	0	0	0	0.80	0	0.57	0	1.30	0	23.05	0	0	0	23.27	0	21.34	0	36.97	0	0.258	0.328	0.294	0.374	9.264	11.662
R10090_24744.1	XM_017319104.2	407823	0.68	0.66	0.56	0.03	0	0.19	0.38	0.45	0.14	0.20	0.74	0.75	0.64	0.04	0	0.21	0.39	0.48	0.17	0.22	85.63	83.88	71.41	4.01	0	24.06	48.48	55.62	16.58	23.62	0.386	0.272	0.434	0.294	48.986	33.672
R10090_78376.2	XM_011250779.3	117589	0.12	0.14	0.19	0.09	0.09	0.15	0.14	0.07	0.24	0.17	0.13	0.16	0.22	0.11	0.11	0.17	0.15	0.07	0.29	0.19	22.44	27.60	36.83	15.84	15.90	28.98	27.74	12.92	41.90	30.40	0.126	0.154	0.146	0.174	23.722	28.388
R10090_215182.1	XM_030247266.1	23986	2.00	1.86	1.39	1.27	1.01	1.70	1.91	1.01	1.04	0.54	2.20	2.09	1.57	1.56	1.18	1.85	1.93	1.08	1.25	0.59	83.02	76.74	57.33	50.65	37.78	68.65	78.89	40.74	39.03	20.53	1.506	1.24	1.72	1.34	61.104	49.568
R10090_87066.4	NM_027328.4	68988	15.51	15.10	13.97	12.26	11.81	17.60	16.25	14.35	15.33	11.06	17.01	17.03	15.77	15.07	13.90	19.14	16.42	15.35	18.41	11.94	712.00	690.72	639.00	541.00	492.00	787.00	745.00	639.00	635.00	464.00	13.73	14.918	15.756	16.252	614.944	654
R10090_214293.1	XM_030246326.1	71562	0.20	0.16	0.20	0.21	0	0.51	0	0.46	0.21	0.20	0.22	0.18	0.22	0.26	0	0.55	0	0.50	0.25	0.21	7.26	5.94	7.18	7.34	0	18.15	0	16.56	6.89	6.69	0.154	0.276	0.176	0.302	5.544	9.658
R10090_90401.3	XM_006529112.4	12654	0.68	0.64	0	0.41	0.73	0.69	0.22	0.36	0.21	0.17	0.75	0.72	0	0.50	0.86	0.75	0.22	0.39	0.25	0.18	17.65	16.44	0	10.20	17.16	17.48	5.60	9.15	4.79	4.00	0.492	0.33	0.566	0.358	12.29	8.204
R10090_220297.1	XM_030251412.1	56364	0	0.57	0	0.38	0.74	0	0.56	0	0	0.12	0	0.64	0	0.47	0.87	0	0.57	0	0	0.13	0	45.98	0	29.76	54.09	0	45.49	0	0	8.80	0.338	0.136	0.396	0.14	25.966	10.858
R10090_97676.2	NM_133792.3	192654	8.59	7.22	12.94	5.43	3.84	13.29	29.50	25.21	2.43	2.83	9.42	8.15	14.61	6.67	4.52	14.45	29.81	26.97	2.91	3.05	341.18	285.75	511.67	207.16	138.33	513.86	1169.56	970.89	86.90	102.46	7.604	14.652	8.674	15.438	296.818	568.734
R10090_13235.2	NM_172418.2	74490	0.20	0.48	0.08	0.03	0	0.17	0	0.14	0.02	0.16	0.22	0.54	0.09	0.04	0	0.18	0	0.14	0.02	0.18	6.00	14.51	2.51	0.89	0	5.00	0	4.00	0.49	4.53	0.158	0.098	0.178	0.104	4.782	2.804
R10090_96355.1	XM_017317445.1	224903	1.19	0.85	0	2.00	0.00	1.02	0.40	0	0	1.83	1.31	0.95	0	2.46	0.00	1.11	0.40	0	0	1.97	43.32	30.56	0	69.83	0.01	36.04	14.34	0	0	60.43	0.808	0.65	0.944	0.696	28.744	22.162
R10090_80526.3	NM_027629.3	70974	1.79	2.14	0.09	2.62	2.74	1.95	1.71	1.77	2.48	3.19	1.97	2.41	0.10	3.22	3.22	2.13	1.73	1.89	2.98	3.44	239.00	284.00	12.15	336.00	332.00	254.00	228.00	229.00	299.00	389.00	1.876	2.22	2.184	2.434	240.63	279.8
R10090_12932.1	NM_001271455.1	57783	0.22	0.76	0.41	0.39	0.42	0.42	0.58	0.19	1.37	0.86	0.24	0.86	0.46	0.48	0.50	0.45	0.59	0.21	1.64	0.93	8.69	29.71	15.86	14.56	15.04	15.90	22.74	7.32	48.35	30.84	0.44	0.684	0.508	0.764	16.772	25.03
R10090_208569.1	XM_030242255.1	20190	0.19	0.32	0.11	0.27	0.18	0.16	0.14	0.30	0.11	0.12	0.20	0.36	0.13	0.33	0.21	0.17	0.14	0.32	0.13	0.13	39.00	67.57	23.32	55.00	34.00	32.00	29.00	60.51	20.00	24.00	0.214	0.166	0.246	0.178	43.778	33.102
R10090_8421.2	XM_006535079.2	52397	0.03	0.19	0.01	0.18	0.17	0.07	0	0.00	0.15	0	0.03	0.22	0.01	0.22	0.20	0.08	0	0.00	0.18	0	3.06	19.01	1.15	17.30	15.54	6.87	0	0.17	13.18	0	0.116	0.044	0.136	0.052	11.212	4.044
R10090_30300.3	XM_006535677.4	213990	0.02	0.18	0.13	0.55	0.33	0.18	0.23	0.39	0.19	0.64	0.02	0.21	0.15	0.68	0.39	0.19	0.23	0.41	0.23	0.69	0.77	6.95	5.06	20.19	11.38	6.56	8.75	14.31	6.60	22.39	0.242	0.326	0.29	0.35	8.87	11.722
R10090_214481.1	XM_030247055.1	115488023	0.17	0.14	0	0.17	0.16	0.04	0.06	0.09	0.10	0.06	0.19	0.15	0	0.21	0.19	0.04	0.06	0.09	0.13	0.07	6.30	4.92	0	6.06	5.28	1.26	2.22	3.07	3.43	2.15	0.128	0.07	0.148	0.078	4.512	2.426
R10090_97858.1	XM_017314211.2	103733	1.44	0.79	0.70	0.42	0.16	0.58	1.10	0.15	0.62	0.16	1.58	0.90	0.79	0.52	0.19	0.63	1.11	0.16	0.74	0.17	38.61	21.20	18.66	10.79	3.94	15.21	29.49	3.77	14.89	3.87	0.702	0.522	0.796	0.562	18.64	13.446
R10090_17850.4	NM_007616.4	12389	0.10	0	0	0	0	0	0	0.09	0	0	0.11	0	0	0	0	0	0	0.09	0	0	3.65	0	0	0	0	0	0	3.00	0	0	0.02	0.018	0.022	0.018	0.73	0.6
R10090_208060.1	XM_030255039.1	101187	0	0.14	0.06	0	0.69	0	0.28	0	0.63	0.49	0	0.16	0.07	0	0.81	0	0.28	0	0.75	0.53	0	4.92	2.18	0	21.64	0	9.77	0	19.72	15.57	0.178	0.28	0.208	0.312	5.748	9.012
R10090_100913.3	XM_006524539.3	383295	0.14	0.43	0.53	0	0.59	0	0	0	0.30	1.29	0.15	0.48	0.59	0	0.70	0	0	0	0.36	1.39	4.56	14.12	17.36	0	17.88	0	0	0	9.04	39.02	0.338	0.318	0.384	0.35	10.784	9.612
R10090_19942.2	NM_001025571.2	27371	36.33	37.36	47.02	46.21	51.72	36.30	28.08	31.22	33.42	42.17	39.83	42.12	53.09	56.80	60.86	39.48	28.37	33.39	40.12	45.50	2588.54	2653.20	3344.97	3167.38	3349.36	2521.47	1999.87	2159.20	2151.74	2747.66	43.728	34.238	50.54	37.372	3020.69	2315.988
R10090_16794.2	XM_011245619.3	239552	0	0	0	0	0	0	0	0	1.11	0	0	0	0	0	0	0	0	0	1.33	0	0	0	0	0	0	0	0	0	44.20	0	0	0.222	0	0.266	0	8.84
R10090_211786.1	XM_030244594.1	71268	0.75	0.66	0.60	0	0.50	0.53	0.78	0.33	0.73	0	0.82	0.74	0.68	0	0.59	0.58	0.79	0.35	0.88	0	26.23	22.77	20.75	0	15.92	18.13	27.25	11.11	22.98	0	0.502	0.474	0.566	0.52	17.134	15.894
R10090_219917.1	XM_030250763.1	17859	0	0	0.20	0.40	0.37	0.44	0.06	0	0.59	0.56	0	0	0.23	0.49	0.44	0.48	0.06	0	0.71	0.60	0	0	6.92	13.45	11.72	15.08	1.93	0	18.64	17.80	0.194	0.33	0.232	0.37	6.418	10.69
R10090_35582.3	NM_028316.3	72667	0.13	0.25	0.35	0	0.10	0.12	0.25	0.10	0.36	0	0.15	0.28	0.39	0	0.11	0.13	0.26	0.11	0.43	0	8.46	15.80	21.89	0	5.44	7.59	15.91	6.37	20.31	0	0.166	0.166	0.186	0.186	10.318	10.036
R10090_9320.3	NM_175118.3	67446	8.59	7.39	9.55	7.67	8.05	10.09	10.36	9.29	8.88	9.43	9.41	8.33	10.78	9.43	9.47	10.97	10.47	9.94	10.66	10.17	168.00	144.00	185.00	144.00	142.00	192.00	202.00	176.00	156.00	168.00	8.25	9.61	9.484	10.442	156.6	178.8
R10090_66428.1	XM_006502149.2	74044	0	0	0.74	0	0	0	0.20	0	0.34	0	0	0	0.84	0	0	0	0.20	0	0.40	0	0	0	50.25	0	0	0	13.57	0	20.62	0	0.148	0.108	0.168	0.12	10.05	6.838
R10090_52890.1	XM_017315498.2	218543	0.49	0	0	1.05	0.68	0.33	0.38	0.49	1.51	0.93	0.54	0	0	1.30	0.81	0.36	0.38	0.52	1.81	1.01	87.19	0	0	180.76	111.03	58.16	67.44	84.21	243.18	152.39	0.444	0.728	0.53	0.816	75.796	121.076
R10090_19392.1	XM_017320221.2	226861	0	0.18	0	0	0	0.19	0	0	0	0	0	0.20	0	0	0	0.21	0	0	0	0	0	4.66	0	0	0	5.06	0	0	0	0	0.036	0.038	0.04	0.042	0.932	1.012
R10090_211931.1	XM_030244235.1	215494	0	0	0	0	0	0.18	0	0	0	0	0	0	0	0	0	0.20	0	0	0	0	0	0	0	0	0	6.96	0	0	0	0	0	0.036	0	0.04	0	1.392
R10090_212259.1	XM_030244816.1	108829	0	1.57	0.40	1.38	0.77	0.32	0.80	0.09	0	1.29	0	1.77	0.45	1.70	0.91	0.35	0.80	0.09	0	1.39	0	203.94	52.64	173.96	91.96	40.53	103.91	10.96	0	154.51	0.824	0.5	0.966	0.526	104.5	61.982
R10090_59457.1	XM_011250184.2	13368	0.28	0.24	0	0.50	0	0.48	0	0.32	0.66	0.45	0.31	0.27	0	0.62	0	0.52	0	0.34	0.79	0.49	8.91	7.71	0	15.48	0	14.86	0	9.97	18.92	13.17	0.204	0.382	0.24	0.428	6.42	11.384
R10090_44852.1	NM_001310713.1	15463	1.52	1.48	1.34	2.17	1.60	2.41	1.10	1.56	2.19	2.58	1.67	1.67	1.51	2.67	1.88	2.62	1.12	1.67	2.63	2.78	182.45	177.68	160.51	251.28	174.50	281.81	132.58	182.43	238.15	283.47	1.622	1.968	1.88	2.164	189.284	223.688
R10090_10968.3	XM_006529295.3	208263	9.80	4.08	5.27	7.44	9.90	6.55	9.55	6.31	14.02	8.72	10.74	4.60	5.95	9.15	11.65	7.12	9.65	6.75	16.83	9.41	274.52	113.79	146.66	200.31	250.96	178.61	266.89	171.38	353.53	222.89	7.298	9.03	8.418	9.952	197.248	238.66
R10090_58600.1	NM_001252109.1	320405	0	0	0	0	0	0.05	0	0	0	0	0	0	0	0	0	0.06	0	0	0	0	0	0	0	0	0	1.00	0	0	0	0	0	0.01	0	0.012	0	0.2
R10090_207042.1	NM_001363327.1	66138	2.01	1.70	2.78	1.42	1.13	1.38	1.74	0.73	1.64	1.78	2.20	1.92	3.14	1.74	1.33	1.50	1.76	0.78	1.97	1.92	46.84	39.46	64.20	31.71	23.72	31.28	40.42	16.46	34.42	37.72	1.808	1.454	2.066	1.586	41.186	32.06
R10090_220606.1	NM_001368261.1	236082	2.51	2.22	1.82	2.09	0.90	0	2.34	1.32	2.05	2.44	2.75	2.50	2.06	2.57	1.06	0	2.36	1.41	2.46	2.64	62.50	54.90	44.97	49.95	20.22	0	58.02	31.79	45.87	55.41	1.908	1.63	2.188	1.774	46.508	38.218
R10090_70858.1	XM_017321370.1	12332	15.30	17.61	8.97	21.33	16.30	4.88	10.52	10.29	3.20	12.23	16.77	19.85	10.13	26.22	19.18	5.31	10.63	11.01	3.84	13.20	234.98	269.21	135.95	314.16	225.02	72.82	160.76	152.86	44.04	170.77	15.902	8.224	18.43	8.798	235.864	120.25
R10090_21252.3	XM_006509143.4	320165	0	0	0	0.05	0	0	0.05	0.05	0	0	0	0	0	0.06	0	0	0.05	0.05	0	0	0	0	0	6.82	0	0	7.04	6.65	0	0	0.01	0.02	0.012	0.02	1.364	2.738
R10090_46826.5	NM_007901.5	13609	119.10	83.96	92.29	248.73	256.97	155.76	108.62	105.63	218.67	338.01	130.58	94.67	104.19	305.77	302.42	169.41	109.77	113.00	262.48	364.72	5250.00	3688.00	4053.00	10542.00	10276.00	6690.00	4783.00	4517.00	8696.00	13612.00	160.21	185.338	187.526	203.876	6761.8	7659.6
R10090_92820.2	NM_001136062.2	13808	6.52	17.75	12.08	11.81	7.80	10.02	14.87	15.82	8.60	11.80	7.15	20.02	13.64	14.52	9.18	10.90	15.03	16.92	10.32	12.73	126.44	342.85	231.85	219.79	136.31	188.94	287.40	296.95	149.76	208.40	11.192	12.222	12.902	13.18	211.448	226.29
R10090_40745.2	XM_006518847.3	219103	2.52	1.69	1.82	2.59	1.89	1.77	3.19	2.23	1.96	0.89	2.76	1.90	2.05	3.18	2.22	1.93	3.22	2.38	2.35	0.96	183.75	122.71	132.37	181.49	125.00	126.09	232.60	157.68	128.89	59.04	2.102	2.008	2.422	2.168	149.064	140.86
R10090_65478.1	NM_001081431.1	666311	4.22	4.03	4.86	2.90	5.34	6.09	6.36	1.13	7.51	7.64	4.63	4.55	5.48	3.56	6.29	6.62	6.43	1.21	9.01	8.24	116.61	110.96	133.18	76.86	133.48	163.75	175.28	30.30	186.63	192.42	4.27	5.746	4.902	6.302	114.218	149.676
R10090_217294.1	XM_030249305.1	74108	0.12	0.00	0.43	0.17	0	0.46	1.41	0	0.18	0.49	0.13	0.00	0.48	0.21	0	0.50	1.43	0	0.22	0.53	5.14	0.05	18.01	6.94	0	18.90	59.83	0	7.01	19.16	0.144	0.508	0.164	0.536	6.028	20.98
R10090_85894.1	XM_006500589.2	228993	3.17	2.75	2.00	2.33	2.29	2.03	2.87	2.11	2.09	3.40	3.47	3.10	2.26	2.87	2.70	2.21	2.90	2.25	2.51	3.67	132.75	114.77	83.44	93.96	87.20	83.01	120.19	85.63	79.09	130.06	2.508	2.5	2.88	2.708	102.424	99.596
R10090_1200.3	NM_021423.4	58234	0.09	0.17	0.20	0	0.01	0	0	0	0.04	0	0.10	0.19	0.23	0	0.01	0	0	0	0.05	0	10.35	19.24	23.10	0	1.00	0	0	0	4.02	0	0.094	0.008	0.106	0.01	10.738	0.804
R10090_85944.1	NM_001025379.1	218877	0	0	0.02	0	0.02	0.04	0	0	0.02	0	0	0	0.02	0	0.02	0.04	0	0	0.02	0	0	0	1.00	0	1.00	2.00	0	0	1.00	0	0.008	0.012	0.008	0.012	0.4	0.6
R10090_206564.1	XM_030254688.1	52397	0.13	0	0	0	0	0	0	0	0	0	0.14	0	0	0	0	0	0	0	0	0	4.25	0	0	0	0	0	0	0	0	0	0.026	0	0.028	0	0.85	0
R10090_93579.1	XM_017316084.2	54169	0	0	0.14	0	0	0	0	0	0.36	0.75	0	0	0.16	0	0	0	0	0	0.43	0.81	0	0	16.87	0	0	0	0	0	37.58	80.24	0.028	0.222	0.032	0.248	3.374	23.564
R10090_209668.1	XM_030242789.1	54006	2.01	2.15	1.76	0.17	4.21	2.94	0.02	2.93	3.50	0.21	2.20	2.43	1.98	0.20	4.95	3.20	0.03	3.13	4.20	0.22	61.49	65.59	53.47	4.87	116.61	87.60	0.76	86.77	96.41	5.78	2.06	1.92	2.352	2.156	60.406	55.464
R10090_208695.1	NM_001358876.1	245886	2.25	4.15	3.19	2.67	2.28	0.33	2.79	2.10	1.82	0.91	2.47	4.68	3.60	3.28	2.68	0.36	2.82	2.25	2.19	0.98	143.16	262.92	202.20	163.17	131.44	20.59	177.20	129.43	104.63	52.55	2.908	1.59	3.342	1.72	180.578	96.88
R10090_11906.2	NM_011117.2	18810	0	0	1.05	0.71	0	0	0	0	0	0	0	0	1.18	0.87	0	0	0	0	0	0	0	0	245.17	158.97	0	0	0	0	0	0	0.352	0	0.41	0	80.828	0
R10090_220100.1	NM_001356360.1	68995	0	0	0	0	0	0	0.68	0	0	0	0	0	0	0	0	0	0.68	0	0	0	0	0	0	0	0	0	6.77	0	0	0	0	0.136	0	0.136	0	1.354
R10090_202167.1	XM_030247335.1	14007	1.03	0.48	0.92	0.88	0.96	1.04	0.89	0.79	0.99	0.83	1.13	0.54	1.03	1.08	1.13	1.14	0.90	0.84	1.19	0.89	146.79	67.81	129.99	120.43	124.36	144.55	125.85	108.80	126.99	107.25	0.854	0.908	0.982	0.992	117.876	122.688
R10090_79828.3	XM_006501512.4	242274	0.01	0	0.02	0	0	0	0	0	0	0	0.01	0	0.02	0	0	0	0	0	0	0	4.14	0	6.64	0	0	0	0	0	0	0	0.006	0	0.006	0	2.156	0
R10090_219421.1	NM_001362454.1	319322	7.19	7.05	7.42	4.41	8.12	7.85	6.98	5.96	8.36	5.35	7.88	7.95	8.37	5.42	9.56	8.54	7.06	6.38	10.03	5.77	340.17	332.65	349.83	200.46	348.81	361.86	330.16	273.73	356.87	231.19	6.838	6.9	7.836	7.556	314.384	310.762
R10090_217882.1	NM_001361436.1	213389	0	0	0	0.29	0.25	0	0	0	0	0	0	0	0	0.35	0.29	0	0	0	0	0	0	0	0	5.24	4.21	0	0	0	0	0	0.108	0	0.128	0	1.89	0
R10090_215416.1	XM_030247253.1	235956	0.38	0.41	0.61	0.30	0	0.20	0.47	0.26	0	0.43	0.42	0.46	0.68	0.37	0	0.22	0.48	0.27	0	0.47	16.82	17.94	26.60	12.87	0	8.53	20.87	10.91	0	17.46	0.34	0.272	0.386	0.288	14.846	11.554
R10090_6492.1	XM_017316060.1	328381	0	0	0	0	0	0	0	0	0	0.02	0	0	0	0	0	0	0	0	0	0.02	0	0	0	0	0	0	0	0	0	1.10	0	0.004	0	0.004	0	0.22
R10090_208947.1	NM_001348246.1	109815	0.32	0	0.13	0.17	0.19	0	0.15	0	0.32	0	0.36	0	0.14	0.20	0.23	0	0.15	0	0.39	0	4.95	0	1.89	2.44	2.67	0	2.29	0	4.40	0	0.162	0.094	0.186	0.108	2.39	1.338
R10090_92740.2	NM_008087.3	14453	0	0	0	0.10	0	0	0	0.28	0	0	0	0	0	0.12	0	0	0	0.30	0	0	0	0	0	3.11	0	0	0	8.76	0	0	0.02	0.056	0.024	0.06	0.622	1.752
R10090_84367.3	XM_006517680.4	27015	0.78	0	0	0	0	0.10	0.51	1.36	0	0	0.86	0	0	0	0	0.11	0.51	1.45	0	0	46.55	0	0	0	0	5.94	29.95	78.05	0	0	0.156	0.394	0.172	0.414	9.31	22.788
R10090_55690.2	XM_006523764.3	17356	0	0.14	0	0.15	0	0	0	0.09	0.12	0	0	0.16	0	0.18	0	0	0	0.09	0.14	0	0	16.75	0	16.60	0	0	0	9.61	12.17	0	0.058	0.042	0.068	0.046	6.67	4.356
R10090_12189.2	XM_011243548.3	67972	0	0	0	0	0	0	0.06	0	0.21	0.08	0	0	0	0	0	0	0.06	0	0.25	0.08	0	0	0	0	0	0	6.19	0	19.42	7.24	0	0.07	0	0.078	0	6.57
R10090_12360.3	NM_008775.3	18475	6.74	7.29	6.31	7.67	8.11	6.39	6.80	7.25	7.98	6.70	7.39	8.22	7.13	9.43	9.55	6.95	6.87	7.76	9.58	7.23	427.25	460.76	399.45	467.63	467.23	394.85	431.00	446.30	457.00	388.38	7.224	7.024	8.344	7.678	444.464	423.506
R10090_10915.1	XM_017321508.2	214932	0	0	0.24	0	0	0	0	0	0	0.32	0	0	0.27	0	0	0	0	0	0	0.34	0	0	6.96	0	0	0	0	0	0	8.61	0.048	0.064	0.054	0.068	1.392	1.722
R10090_37398.4	NM_145614.4	235339	8.03	7.31	6.55	6.62	5.64	7.36	7.17	7.90	6.52	5.68	8.81	8.24	7.40	8.14	6.64	8.00	7.25	8.45	7.83	6.13	483.00	438.00	393.00	383.00	308.00	431.00	431.00	461.00	354.00	312.00	6.83	6.926	7.846	7.532	401	397.8
R10090_214140.1	XM_030246272.1	69066	0	0.19	0.03	0.07	0.19	0.22	0.21	0	0.24	0.09	0	0.21	0.04	0.08	0.23	0.24	0.21	0	0.29	0.10	0	6.78	1.25	2.28	6.36	7.78	7.71	0	7.96	3.06	0.096	0.152	0.112	0.168	3.334	5.302
R10090_48862.1	NM_001289582.1	239759	0	0	0.07	0	0	0	0	0	0	0	0	0	0.08	0	0	0	0	0	0	0	0	0	4.00	0	0	0	0	0	0	0	0.014	0	0.016	0	0.8	0
R10090_49284.2	NM_027009.2	69263	8.51	11.20	6.79	10.55	11.89	11.94	9.04	9.77	9.08	9.48	9.33	12.63	7.66	12.96	13.99	12.99	9.14	10.46	10.91	10.23	129.08	169.17	101.55	153.36	162.01	176.00	136.49	143.38	123.42	130.77	9.788	9.862	11.314	10.746	143.034	142.012
R10090_43662.2	NM_015759.2	30938	6.69	6.61	8.31	10.26	8.81	7.88	6.34	5.94	10.21	10.98	7.33	7.46	9.38	12.61	10.37	8.57	6.40	6.35	12.25	11.85	303.32	298.98	375.60	447.67	362.65	348.26	287.14	261.45	417.79	455.29	8.136	8.27	9.43	9.084	357.644	353.986
R10090_47867.3	XM_006534393.4	75580	0	0	0	0	0	0	0	0.05	0	0	0	0	0	0	0	0	0	0.05	0	0	0	0	0	0	0	0	0	4.22	0	0	0	0.01	0	0.01	0	0.844
R10090_103406.2	NM_011081.3	18700	0.09	5.69	6.66	4.57	6.84	4.94	5.75	5.70	7.57	5.92	0.10	6.42	7.52	5.62	8.05	5.37	5.81	6.10	9.08	6.39	5.05	301.78	353.32	233.96	330.21	256.13	305.33	294.27	363.22	287.77	4.77	5.976	5.542	6.55	244.864	301.344
R10090_80501.3	NM_001039105.3	328424	0	0	0.12	0.66	0.44	0	0	0.20	1.09	1.65	0	0	0.14	0.81	0.51	0	0	0.21	1.31	1.78	0	0	3.00	15.49	9.66	0	0	4.74	24.09	36.85	0.244	0.588	0.292	0.66	5.63	13.136
R10090_87617.3	XM_006517452.4	76577	0	0.97	0.82	0	0.24	0	0	0	1.58	0	0	1.10	0.93	0	0.28	0	0	0	1.90	0	0	42.49	35.90	0	9.50	0	0	0	62.39	0	0.406	0.316	0.462	0.38	17.578	12.478
R10090_101863.1	NM_001101535.2	434130	0.02	0.08	0.06	0	0.02	0	0.04	0.12	0	0	0.02	0.08	0.06	0	0.02	0	0.04	0.12	0	0	1.00	4.00	3.00	0	1.00	0	2.00	6.00	0	0	0.036	0.032	0.036	0.032	1.8	1.6
R10090_86190.1	NM_001101516.2	383563	0.04	0.32	0.25	0.11	0.04	0.22	0.14	0.18	0	0.12	0.04	0.37	0.29	0.14	0.05	0.24	0.15	0.20	0	0.13	1.00	9.00	7.00	3.00	1.00	6.00	4.00	5.00	0	3.00	0.152	0.132	0.178	0.144	4.2	3.6
R10090_80034.1	NM_001252218.1	114641	24.04	27.97	19.72	38.59	33.35	25.82	30.28	23.72	27.06	50.67	26.36	31.53	22.27	47.43	39.24	28.09	30.60	25.38	32.48	54.68	379.68	439.61	307.38	584.23	473.36	396.25	475.84	362.27	382.90	727.55	28.734	31.51	33.366	34.246	436.852	468.962
R10090_217825.1	XM_030250124.1	75296	0	0.25	0	0.28	0	0	0.27	0	0	0	0	0.28	0	0.35	0	0	0.27	0	0	0	0	12.57	0	13.68	0	0	13.62	0	0	0	0.106	0.054	0.126	0.054	5.25	2.724
R10090_217177.1	XM_030248394.1	18521	0	0	0	0	0	0	0.09	0	0	0	0	0	0	0	0	0	0.09	0	0	0	0	0	0	0	0	0	2.37	0	0	0	0	0.018	0	0.018	0	0.474
R10090_209532.1	XM_030242352.1	21843	0.36	0.53	0.43	1.71	1.67	0	0.59	0.74	2.15	1.71	0.39	0.60	0.49	2.10	1.96	0	0.60	0.79	2.58	1.85	10.95	16.14	13.11	50.05	45.93	0	18.03	21.77	59.00	47.62	0.94	1.038	1.108	1.164	27.236	29.284
R10090_207367.1	NM_001364596.1	627049	0	0	0.27	0.12	0	0	0	0	0	0.11	0	0	0.30	0.15	0	0	0	0	0	0.12	0	0	16.77	7.40	0	0	0	0	0	6.31	0.078	0.022	0.09	0.024	4.834	1.262
R10090_206926.1	XM_030254275.1	20602	0.46	0	0	0	0	0.00	0	0.17	0	0	0.51	0	0	0	0	0.00	0	0.18	0	0	65.20	0	0	0	0	0.11	0	23.50	0	0	0.092	0.034	0.102	0.036	13.04	4.722
R10090_12120.3	XM_006515443.4	12454	0.24	0	0	0	0.28	0	0	0.25	0.27	0.53	0.27	0	0	0	0.33	0	0	0.27	0.32	0.57	10.15	0	0	0	10.52	0	0	10.15	10.12	20.28	0.104	0.21	0.12	0.232	4.134	8.11
R10090_9583.3	XM_006540098.4	320435	2.42	2.84	2.06	4.04	2.32	1.82	2.26	1.63	2.81	3.82	2.65	3.20	2.33	4.97	2.73	1.98	2.29	1.75	3.37	4.13	100.08	116.94	84.94	160.57	86.97	73.38	93.38	65.56	104.63	144.40	2.736	2.468	3.176	2.704	109.9	96.27
R10090_8753.4	NM_175095.4	52245	5.42	4.48	4.67	4.06	3.03	5.92	5.47	5.23	3.97	2.90	5.94	5.05	5.27	5.00	3.56	6.44	5.53	5.59	4.77	3.13	233.00	192.00	200.00	168.00	118.00	248.00	235.00	218.00	154.00	114.00	4.332	4.698	4.964	5.092	182.2	193.8
R10090_207857.1	XM_030255610.1	72895	1.75	1.23	1.38	1.63	1.71	0.62	0.59	1.27	2.26	1.82	1.91	1.39	1.56	2.01	2.01	0.67	0.60	1.36	2.71	1.97	178.55	125.50	141.22	160.49	159.16	61.73	60.33	126.15	208.67	170.41	1.54	1.312	1.776	1.462	152.984	125.458
R10090_4847.1	NM_001166583.1	78755	0.73	0.87	0.23	0.68	0	1.55	0	0	0	0.40	0.80	0.98	0.26	0.83	0	1.68	0	0	0	0.43	36.79	43.68	11.55	32.69	0	75.72	0	0	0	18.42	0.502	0.39	0.574	0.422	24.942	18.828
R10090_220347.1	NM_001365115.1	331524	0	0	0	0	0	0.36	0.11	0	0	0	0	0	0	0	0	0.39	0.11	0	0	0	0	0	0	0	0	17.29	5.40	0	0	0	0	0.094	0	0.1	0	4.538
R10090_216076.1	XM_030248051.1	74140	0.99	1.42	2.17	0.69	0.40	2.05	1.25	1.84	0.93	1.33	1.08	1.60	2.45	0.84	0.47	2.23	1.26	1.97	1.12	1.44	32.31	46.38	70.77	21.63	11.88	65.41	40.89	58.33	27.55	39.84	1.134	1.48	1.288	1.604	36.594	46.404
R10090_59831.3	XM_006515935.4	27277	0.78	1.51	1.67	1.66	1.50	1.00	0.78	1.00	1.68	1.49	0.85	1.70	1.88	2.05	1.77	1.08	0.79	1.07	2.02	1.61	49.51	95.99	106.16	102.10	87.15	61.91	49.85	61.95	96.85	86.99	1.424	1.19	1.65	1.314	88.182	71.51
R10090_11533.3	NM_133967.3	102193	20.89	21.83	23.42	19.14	19.20	20.73	22.21	22.14	18.33	18.74	22.91	24.62	26.44	23.53	22.60	22.55	22.44	23.69	22.00	20.22	862.63	898.25	963.13	759.97	719.10	833.97	915.94	886.93	682.62	706.68	20.896	20.43	24.02	22.18	840.616	805.228
R10090_90365.1	XM_017317697.1	74154	0	0.35	0	0	0	0	0.86	0	0.38	0	0	0.39	0	0	0	0	0.87	0	0.46	0	0	18.33	0	0	0	0	45.49	0	18.43	0	0.07	0.248	0.078	0.266	3.666	12.784
R10090_29694.5	NM_176860.6	72828	4.18	3.96	6.02	4.47	3.21	3.85	2.50	3.83	3.46	4.70	4.58	4.47	6.79	5.49	3.78	4.19	2.53	4.10	4.16	5.08	237.11	224.38	340.75	244.01	165.72	213.06	142.12	211.05	177.57	244.19	4.368	3.668	5.022	4.012	242.394	197.598
R10090_36971.3	XM_006502617.4	100273	0	0	0	0	0	0	0.65	0	0	0	0	0	0	0	0	0	0.65	0	0	0	0	0	0	0	0	0	27.49	0	0	0	0	0.13	0	0.13	0	5.498
R10090_28462.3	XM_006496459.4	20720	0	0	0.06	0	0	0	0	0	0	0	0	0	0.07	0	0	0	0	0	0	0	0	0	2.07	0	0	0	0	0	0	0	0.012	0	0.014	0	0.414	0
R10090_65525.5	NM_023048.5	65255	0.02	0	0.02	0.02	0.02	0.04	0.08	0.06	0	0	0.02	0	0.02	0.03	0.03	0.05	0.08	0.07	0	0	1.00	0	1.00	1.00	1.00	2.00	4.00	3.00	0	0	0.016	0.036	0.02	0.04	0.8	1.8
R10090_4991.3	XM_006531299.4	66894	14.09	17.58	15.70	12.45	11.45	13.26	14.84	16.35	13.95	11.54	15.45	19.82	17.73	15.30	13.47	14.42	15.00	17.49	16.75	12.45	918.90	1142.95	1022.30	780.98	678.46	843.28	967.63	1034.94	822.05	688.05	14.254	13.988	16.354	15.222	908.718	871.19
R10090_27728.1	NM_001289926.1	72061	1.42	1.28	1.24	2.82	2.99	1.46	1.85	1.89	2.12	4.04	1.56	1.44	1.41	3.47	3.52	1.59	1.87	2.02	2.54	4.36	147.17	132.33	128.89	281.56	281.93	147.39	191.64	189.79	198.53	382.80	1.95	2.272	2.28	2.476	194.376	222.03
R10090_215522.1	NM_001360706.1	23894	7.03	4.06	5.32	4.00	6.49	5.86	5.69	5.37	6.98	4.19	7.70	4.58	6.00	4.92	7.64	6.38	5.75	5.75	8.38	4.52	145.31	83.60	108.96	79.42	121.15	117.99	117.39	107.58	129.68	78.90	5.38	5.618	6.168	6.156	107.688	110.308
R10090_211165.1	XM_030244136.1	19286	1.31	0	3.29	0.89	1.33	0	3.83	2.57	2.01	2.43	1.44	0	3.72	1.10	1.56	0	3.87	2.75	2.41	2.63	22.36	0	55.45	14.61	20.38	0	65.06	42.37	30.76	37.75	1.364	2.168	1.564	2.332	22.56	35.188
R10090_3089.1	XM_006509815.2	637079	0	0.04	0.06	0	0	0.05	0	0	0.08	0.14	0	0.05	0.06	0	0	0.05	0	0	0.09	0.15	0	7.10	9.26	0	0	7.70	0	0	11.08	19.94	0.02	0.054	0.022	0.058	3.272	7.744
R10090_206527.1	NM_001359079.1	17472	0	0.03	0	0	0	0	0	0	0	0	0	0.03	0	0	0	0	0	0	0	0	0	1.82	0	0	0	0	0	0	0	0	0.006	0	0.006	0	0.364	0
R10090_67778.1	XM_017318968.1	29812	0.44	0	0	0	0.19	0	0	0	0.91	0.39	0.49	0	0	0	0.23	0	0	0	1.10	0.42	17.03	0	0	0	6.72	0	0	0	31.70	13.65	0.126	0.26	0.144	0.304	4.75	9.07
R10090_19120.2	NM_207636.2	319448	2.88	6.06	6.50	7.02	7.34	6.55	3.67	5.45	7.57	9.90	3.15	6.83	7.33	8.63	8.64	7.13	3.71	5.83	9.09	10.69	269.26	565.04	607.37	631.99	625.01	598.26	343.29	495.22	640.70	848.00	5.96	6.628	6.916	7.29	539.734	585.094
R10090_1480.2	NM_145389.2	212998	0	0	0	0	0	0	0	0	0.04	0	0	0	0	0	0	0	0	0	0.04	0	0	0	0	0	0	0	0	0	1.00	0	0	0.008	0	0.008	0	0.2
R10090_208139.1	NM_001369015.1	319552	0.24	0.12	0	0	0	0	0	0	0	0	0.26	0.13	0	0	0	0	0	0	0	0	5.00	2.45	0	0	0	0	0	0	0	0	0.072	0	0.078	0	1.49	0
R10090_87229.1	NM_001289877.1	18628	0	0.32	0	0	0.11	0	0	0.40	0.27	0	0	0.36	0	0	0.13	0	0	0.43	0.32	0	0	29.42	0	0	9.12	0	0	35.50	22.12	0	0.086	0.134	0.098	0.15	7.708	11.524
R10090_28018.3	XM_006534718.4	109979	0	0.15	0	0	0	0	0	0	0	0	0	0.17	0	0	0	0	0	0	0	0	0	3.01	0	0	0	0	0	0	0	0	0.03	0	0.034	0	0.602	0
R10090_214979.1	XM_030246895.1	68519	0	0	0.10	0	0	0	0	0	0	0	0	0	0.11	0	0	0	0	0	0	0	0	0	6.00	0	0	0	0	0	0	0	0.02	0	0.022	0	1.2	0
R10090_25983.1	NM_026833.1	68767	5.66	4.65	7.53	4.04	3.98	7.38	5.61	5.40	5.65	3.94	6.21	5.24	8.50	4.97	4.69	8.03	5.67	5.78	6.79	4.25	238.28	194.94	315.67	163.57	152.03	302.73	236.00	220.42	214.65	151.34	5.172	5.596	5.922	6.104	212.898	225.028
R10090_76043.2	XM_011246914.3	225651	10.35	9.94	8.84	8.62	9.91	11.92	10.59	6.66	14.67	9.15	11.35	11.20	9.98	10.59	11.67	12.96	10.71	7.12	17.61	9.87	302.87	289.65	256.91	242.27	262.45	339.42	309.32	188.78	386.53	244.12	9.532	10.598	10.958	11.654	270.83	293.634
R10090_212379.1	NM_001368662.1	67112	0	0	0	0	0	0	0	0	0	0.09	0	0	0	0	0	0	0	0	0	0.10	0	0	0	0	0	0	0	0	0	1.00	0	0.018	0	0.02	0	0.2
R10090_210057.1	NM_001357215.1	66756	0.91	0.77	0	2.26	1.44	0.36	2.55	0.99	2.89	0.60	1.00	0.87	0	2.78	1.69	0.39	2.58	1.06	3.47	0.64	64.35	54.02	0	153.05	91.91	24.42	179.80	67.81	183.91	38.42	1.076	1.478	1.268	1.628	72.666	98.872
R10090_214636.1	XM_030246648.1	217588	0.47	1.66	2.17	2.83	1.90	0.20	0.51	1.21	1.38	1.57	0.52	1.87	2.45	3.47	2.24	0.22	0.51	1.29	1.66	1.69	9.64	33.75	43.98	55.49	35.08	4.06	10.31	23.97	25.42	29.25	1.806	0.974	2.11	1.074	35.588	18.602
R10090_58647.1	NM_001099631.1	230863	0.81	1.71	0.94	1.00	0.77	0.74	0.52	0.65	0.82	0.84	0.88	1.92	1.06	1.23	0.91	0.80	0.53	0.70	0.99	0.90	37.00	78.00	43.00	44.00	32.00	33.00	24.00	29.00	34.00	35.00	1.046	0.714	1.2	0.784	46.8	31
R10090_54322.1	NM_001146268.1	18596	0.00	0.06	0	0.01	0.00	0.01	0.01	0.00	0.00	0.00	0.00	0.07	0	0.01	0.00	0.01	0.01	0.01	0.00	0.00	0.16	5.00	0	0.41	0.15	0.99	0.44	0.38	0.16	0.15	0.014	0.004	0.016	0.006	1.144	0.424
R10090_68905.1	NM_001253706.1	56526	85.90	80.17	85.39	74.63	66.03	76.59	71.46	79.55	64.81	49.12	94.18	90.40	96.39	91.74	77.70	83.30	72.21	85.11	77.80	53.00	6094.55	5669.72	6047.74	5094.11	4257.99	5297.98	5068.19	5479.42	4154.76	3186.85	78.424	68.306	90.082	74.284	5432.822	4637.44
R10090_35023.3	NM_011865.4	23983	260.98	260.95	265.54	207.64	197.87	259.27	240.26	213.79	198.11	190.82	286.15	294.24	299.77	255.25	232.86	281.99	242.80	228.71	237.81	205.89	6018.00	5993.00	6071.00	4597.00	4120.00	5817.00	5524.00	4775.00	4107.00	4010.00	238.596	220.45	273.654	239.44	5359.8	4846.6
R10090_39867.1	NM_001324488.1	70373	3.22	2.43	3.02	2.83	1.29	2.74	2.86	2.65	3.44	2.25	3.53	2.74	3.41	3.48	1.52	2.98	2.89	2.83	4.13	2.43	205.30	154.24	191.98	173.38	74.61	170.01	182.30	163.86	198.08	131.29	2.558	2.788	2.936	3.052	159.902	169.108
R10090_92105.2	NM_001039363.2	22084	0.88	0.39	1.06	1.06	0.25	0.58	0	1.37	0.64	0.06	0.96	0.44	1.19	1.31	0.29	0.63	0	1.46	0.76	0.07	82.25	36.06	98.91	95.72	20.98	52.99	0	124.39	53.76	5.43	0.728	0.53	0.838	0.584	66.784	47.314
R10090_49599.3	XM_006528880.4	320595	2.55	2.35	0.30	0	0.02	0.32	0	0	1.44	2.44	2.80	2.65	0.33	0	0.03	0.35	0	0	1.73	2.63	190.55	175.16	22.12	0	1.54	23.18	0	0	97.26	166.43	1.044	0.84	1.162	0.942	77.874	57.374
R10090_42383.2	NM_028112.2	72124	3.86	2.94	3.18	4.72	4.71	1.38	4.54	2.76	5.44	5.93	4.23	3.31	3.59	5.80	5.54	1.50	4.59	2.95	6.52	6.40	93.50	70.88	76.32	109.67	103.08	32.60	109.78	64.82	118.40	130.96	3.882	4.01	4.494	4.392	90.69	91.312
R10090_8925.1	NM_001081009.2	52552	5.98	7.07	5.04	6.57	4.03	7.14	5.64	6.40	5.86	4.90	6.55	7.97	5.69	8.08	4.74	7.76	5.70	6.85	7.04	5.28	649.47	765.88	547.82	687.25	398.37	756.39	612.60	675.45	576.11	486.92	5.738	5.988	6.606	6.526	609.758	621.494
R10090_53507.2	NM_181403.3	107305	4.03	4.70	6.20	3.31	4.68	4.12	1.96	4.78	2.92	1.14	4.42	5.30	6.99	4.07	5.51	4.48	1.98	5.11	3.50	1.23	156.91	182.10	239.95	123.85	165.15	156.13	76.18	180.24	102.39	40.58	4.584	2.984	5.258	3.26	173.592	111.104
R10090_215045.1	NM_001361610.1	16593	1.05	2.61	1.20	2.79	0.10	5.69	1.26	0.88	1.25	1.93	1.15	2.94	1.35	3.43	0.12	6.19	1.27	0.94	1.50	2.08	34.87	86.34	39.68	89.26	2.96	184.19	41.79	28.47	37.55	58.51	1.55	2.202	1.798	2.396	50.622	70.102
R10090_92352.2	NM_009375.2	21819	0.08	0.13	0.06	0.14	0.04	0.07	0.14	0.09	0.13	0.03	0.09	0.15	0.07	0.17	0.05	0.08	0.14	0.10	0.15	0.04	11.00	17.00	8.00	17.00	5.00	9.00	18.00	12.00	15.00	4.00	0.09	0.092	0.106	0.102	11.6	11.6
R10090_216494.1	NM_001359842.1	52589	0	0	0	0.10	0.18	0	0	0	0	0	0	0	0	0.13	0.21	0	0	0	0	0	0	0	0	4.81	7.99	0	0	0	0	0	0.056	0	0.068	0	2.56	0
R10090_3942.1	XM_017317080.2	545156	0	0.03	0	0	0	0	0	0	0	0.01	0	0.03	0	0	0	0	0	0	0	0.01	0	1.44	0	0	0	0	0	0	0	0.54	0.006	0.002	0.006	0.002	0.288	0.108
R10090_68516.1	XM_017313324.2	235283	0	0	0	0.06	0	0.00	0	0	0.01	0.04	0	0	0	0.07	0	0.00	0	0	0.01	0.05	0	0	0	11.67	0	0.71	0	0	1.62	8.54	0.012	0.01	0.014	0.012	2.334	2.174
R10090_6441.3	XM_006541025.4	56734	0	0	0.09	0	0	0	0	0	0	0	0	0	0.10	0	0	0	0	0	0	0	0	0	2.00	0	0	0	0	0	0	0	0.018	0	0.02	0	0.4	0
R10090_1825.1	XM_006535087.1	52397	0	0	0	0	0.08	0	0.23	0.42	0.08	0.20	0	0	0	0	0.10	0	0.23	0.45	0.09	0.22	0	0	0	0	6.95	0	20.96	37.74	6.36	16.94	0.016	0.186	0.02	0.198	1.39	16.4
R10090_30050.2	XM_006530345.2	269695	0	0	0.01	0	0	0	0	0	0	0	0	0	0.01	0	0	0	0	0	0	0	0	0	0.49	0	0	0	0	0	0	0	0.002	0	0.002	0	0.098	0
R10090_208919.1	NM_001349695.1	20646	0	0	0	0.16	0	0	0	0	0	0	0	0	0	0.19	0	0	0	0	0	0	0	0	0	4.53	0	0	0	0	0	0	0.032	0	0.038	0	0.906	0
R10090_51595.1	NM_001005787.1	12695	0.58	0.18	0.56	1.01	0.67	0.12	0.57	0	0.77	1.04	0.64	0.20	0.63	1.24	0.79	0.13	0.58	0	0.92	1.13	23.94	7.34	22.78	39.86	25.05	4.79	23.51	0	28.29	39.06	0.6	0.5	0.7	0.552	23.794	19.13
R10090_54426.3	NM_009624.3	11515	0	0	0	0	0	0	0	0.27	0	0	0	0	0	0	0	0	0	0.29	0	0	0	0	0	0	0	0	0	31.40	0	0	0	0.054	0	0.058	0	6.28
R10090_28225.2	XM_006524062.2	22404	0.62	1.45	0.77	1.05	0	0.61	0.11	1.46	0.02	0.65	0.68	1.64	0.86	1.28	0	0.66	0.11	1.56	0.02	0.70	41.49	96.30	50.83	66.90	0	39.33	7.48	94.05	1.07	39.35	0.778	0.57	0.892	0.61	51.104	36.256
R10090_38285.2	XM_006515657.3	212198	0.07	0.91	0.02	0.40	0.04	0.46	0.45	0.48	0	0.28	0.08	1.03	0.02	0.50	0.05	0.50	0.45	0.51	0	0.30	2.81	36.75	0.62	15.65	1.41	18.26	18.07	18.77	0	10.38	0.288	0.334	0.336	0.352	11.448	13.096
R10090_35040.1	NM_001167995.1	215201	0.97	1.92	2.67	1.26	1.56	2.05	1.93	1.60	2.39	1.01	1.06	2.16	3.01	1.55	1.84	2.23	1.95	1.71	2.86	1.09	8.69	17.12	23.35	10.84	12.45	17.84	17.15	13.84	19.02	8.21	1.676	1.796	1.924	1.968	14.49	15.212
R10090_85494.1	NM_001243200.1	107526	4.22	5.49	2.60	1.05	0.88	9.84	2.71	7.08	1.71	3.37	4.63	6.19	2.94	1.29	1.04	10.71	2.74	7.57	2.05	3.63	78.23	101.38	47.72	18.68	14.75	177.40	50.04	126.94	28.41	56.79	2.848	4.942	3.218	5.34	52.152	87.916
R10090_213782.1	XM_030245746.1	207777	0	0.02	0	0	0	0	0	0.09	0	0.24	0	0.02	0	0	0	0	0	0.09	0	0.26	0	1.42	0	0	0	0	0	7.98	0	20.52	0.004	0.066	0.004	0.07	0.284	5.7
R10090_61715.1	NM_001130164.1	170719	6.38	5.62	3.70	4.04	2.99	8.27	5.46	5.13	4.18	2.72	7.00	6.33	4.17	4.96	3.51	9.00	5.51	5.49	5.02	2.94	228.75	200.58	131.88	139.00	97.00	288.82	195.26	178.26	134.99	89.15	4.546	5.152	5.194	5.592	159.442	177.296
R10090_98496.3	XM_006522561.4	70508	0.18	0.17	0.77	0.58	0.14	0.70	0.13	0	0.38	0.21	0.20	0.20	0.87	0.71	0.16	0.76	0.13	0	0.46	0.23	24.20	23.27	103.09	74.68	17.02	91.58	17.70	0	46.13	26.20	0.368	0.284	0.428	0.316	48.452	36.322
R10090_210873.1	NM_001357309.1	66126	1.11	0.69	0.90	1.65	1.72	2.13	0.63	0.90	1.27	1.64	1.22	0.78	1.01	2.03	2.02	2.31	0.64	0.96	1.53	1.77	19.66	12.12	15.69	27.97	27.34	36.48	11.14	15.33	20.14	26.41	1.214	1.314	1.412	1.442	20.556	21.9
R10090_8757.2	NM_001099308.2	665001	0.68	0.83	1.76	0.79	0	2.04	1.00	0.64	0.99	0.49	0.74	0.93	1.99	0.97	0	2.22	1.01	0.69	1.18	0.52	24.17	29.32	62.30	26.96	0	70.78	35.53	22.24	31.62	15.76	0.812	1.032	0.926	1.124	28.55	35.186
R10090_218113.1	XM_030249452.1	12005	0	0	0	0	0	0	0	0.76	0	0.25	0	0	0	0	0	0	0	0.81	0	0.27	0	0	0	0	0	0	0	40.15	0	12.54	0	0.202	0	0.216	0	10.538
R10090_97850.3	XM_006504396.4	16885	0.54	0.33	0.70	0.34	0.74	0.51	0.35	0.32	1.18	0.54	0.59	0.37	0.79	0.42	0.87	0.56	0.36	0.34	1.41	0.58	31.78	19.18	40.76	19.41	39.60	29.31	20.81	18.14	62.45	28.72	0.53	0.58	0.608	0.65	30.146	31.886
R10090_219492.1	NM_001360286.1	14227	0	1.36	0	0	2.01	0	0	5.10	0	0	0	1.53	0	0	2.37	0	0	5.46	0	0	0	8.08	0	0	10.58	0	0	29.34	0	0	0.674	1.02	0.78	1.092	3.732	5.868
R10090_91947.2	XM_006513313.3	17299	1.04	0.52	1.06	1.54	1.08	1.61	1.08	1.30	3.43	2.74	1.14	0.59	1.20	1.89	1.28	1.75	1.09	1.39	4.11	2.95	29.28	14.65	29.57	41.50	27.50	43.98	30.24	35.20	86.49	69.98	1.048	2.032	1.22	2.258	28.5	53.178
R10090_19292.1	XM_017314090.2	71564	0.87	0.10	0	0.96	0.76	0.29	0.67	0.90	2.40	1.06	0.96	0.11	0	1.18	0.89	0.31	0.68	0.97	2.88	1.14	24.21	2.69	0	25.49	19.06	7.73	18.65	24.28	59.89	26.83	0.538	1.064	0.628	1.196	14.29	27.476
R10090_30262.3	NM_027389.3	76022	2.51	0.81	5.23	0	0	0	0	1.20	0	0	2.76	0.91	5.91	0	0	0	0	1.28	0	0	291.30	92.99	605.97	0	0	0	0	134.64	0	0	1.71	0.24	1.916	0.256	198.052	26.928
R10090_219428.1	XM_030250871.1	225861	0.52	0.53	0.24	0	0	0.50	0.62	0	0.48	0	0.57	0.60	0.28	0	0	0.55	0.63	0	0.58	0	13.11	13.30	6.07	0	0	12.29	15.52	0	10.91	0	0.258	0.32	0.29	0.352	6.496	7.744
R10090_1229.3	NM_029733.3	76770	0	0.24	0	0	0	0	0	0.25	0	0	0	0.27	0	0	0	0	0	0.27	0	0	0	1.00	0	0	0	0	0	1.00	0	0	0.048	0.05	0.054	0.054	0.2	0.2
R10090_101845.4	NM_010176.4	14085	1.38	1.91	2.16	1.48	1.58	2.34	2.81	2.89	1.80	1.35	1.51	2.15	2.43	1.82	1.86	2.55	2.84	3.09	2.16	1.46	29.00	40.00	45.00	30.00	30.00	48.00	59.00	59.00	34.00	26.00	1.702	2.238	1.954	2.42	34.8	45.2
R10090_9318.4	NM_018783.4	54723	16.36	15.52	16.34	25.20	25.85	16.75	16.66	15.17	17.22	34.39	17.94	17.50	18.44	30.97	30.42	18.22	16.84	16.23	20.67	37.11	857.00	810.00	853.00	1269.00	1229.00	855.00	872.00	771.00	814.00	1646.00	19.854	20.038	23.054	21.814	1003.6	991.6
R10090_85199.3	XM_006538910.4	269587	0	0	0	0	0	0	0	0.00	0	0	0	0	0	0	0	0	0	0.00	0	0	0	0	0	0	0	0	0	0.11	0	0	0	0	0	0	0	0.022
R10090_68193.3	XM_006533583.4	328035	0.23	0.16	0	0.19	0.11	0.35	0.08	0.21	0	0.20	0.25	0.18	0	0.24	0.13	0.38	0.08	0.22	0	0.22	20.80	14.69	0	16.89	9.41	31.00	7.13	18.21	0	17.00	0.138	0.168	0.16	0.18	12.358	14.668
R10090_212786.1	XM_030245097.1	268354	0	0	0	0	0	0	0.00	0	0	0	0	0	0	0	0	0	0.00	0	0	0	0	0	0	0	0	0	1.00	0	0	0	0	0	0	0	0	0.2
R10090_23868.2	NM_178198.3	319183	0.78	0.54	0.34	1.66	0.37	0	0.82	0	0	0	0.85	0.61	0.38	2.04	0.44	0	0.83	0	0	0	2.46	1.71	1.00	5.00	1.00	0	2.54	0	0	0	0.738	0.164	0.864	0.166	2.234	0.508
R10090_204061.1	XM_030252726.1	56758	0	0	0.12	0	0	0.32	0	0	0.48	0	0	0	0.13	0	0	0.35	0	0	0.58	0	0	0	10.38	0	0	28.18	0	0	39.37	0	0.024	0.16	0.026	0.186	2.076	13.51
R10090_88966.2	NM_027113.2	69544	3.09	4.43	4.03	2.28	2.14	5.08	4.55	4.77	2.75	1.94	3.39	4.99	4.55	2.80	2.52	5.53	4.60	5.10	3.30	2.10	75.00	107.00	97.00	53.00	47.00	120.00	110.00	112.00	60.00	43.00	3.194	3.818	3.65	4.126	75.8	89
R10090_203614.1	NM_001355163.1	20014	0	0	0	0	0.17	0	0	0	0.30	0.28	0	0	0	0	0.20	0	0	0	0.36	0.30	0	0	0	0	6.25	0	0	0	10.70	10.24	0.034	0.116	0.04	0.132	1.25	4.188
R10090_204489.1	XM_030252599.1	229780	2.74	2.46	3.24	2.33	3.75	2.72	2.23	1.85	3.61	2.72	3.01	2.77	3.66	2.86	4.42	2.95	2.26	1.98	4.33	2.93	62.40	55.77	73.17	50.91	77.13	60.13	50.68	40.86	73.79	56.37	2.904	2.626	3.344	2.89	63.876	56.366
R10090_88759.2	NM_001167696.2	14760	0	0	0	0	0.88	1.02	0	0.65	0	0	0	0	0	0	1.04	1.11	0	0.70	0	0	0	0	0	0	17.61	21.95	0	14.06	0	0	0.176	0.334	0.208	0.362	3.522	7.202
R10090_81471.2	NM_021458.2	14365	0	0	0.01	0.02	0.01	0	0.01	0	0	0	0	0	0.01	0.02	0.01	0	0.01	0	0	0	0	0	2.00	3.00	2.00	0	1.00	0	0	0	0.008	0.002	0.008	0.002	1.4	0.2
R10090_80837.1	XM_011241890.2	68815	0	0	0.78	0	0.15	0	0	0	0	0	0	0	0.88	0	0.18	0	0	0	0	0	0	0	26.78	0	4.79	0	0	0	0	0	0.186	0	0.212	0	6.314	0
R10090_206779.1	XM_030254427.1	231712	0	0	0	0	0	0	0	0	0	0.00	0	0	0	0	0	0	0	0	0	0.00	0	0	0	0	0	0	0	0	0	0.11	0	0	0	0	0	0.022
R10090_69118.1	NM_001291017.1	94184	7.13	6.36	9.25	3.49	5.58	9.08	8.54	10.26	6.04	2.22	7.82	7.17	10.45	4.29	6.56	9.88	8.64	10.97	7.25	2.39	404.20	359.60	523.34	190.52	287.17	501.96	484.21	564.49	309.22	114.82	6.362	7.228	7.258	7.826	352.966	394.94
R10090_11147.1	NM_206535.1	271375	0.04	0.04	0.04	0	0	0.04	0.04	0	0	0	0.05	0.05	0.05	0	0	0.05	0.04	0	0	0	1.00	1.00	1.00	0	0	1.00	1.00	0	0	0	0.024	0.016	0.03	0.018	0.6	0.4
R10090_207850.1	XM_030255620.1	72895	1.69	0.88	1.82	1.92	1.66	0.86	0.40	2.33	1.81	0.23	1.86	0.99	2.05	2.36	1.95	0.94	0.41	2.50	2.18	0.25	170.70	88.59	182.77	186.09	151.92	84.67	40.51	228.15	165.12	21.34	1.594	1.126	1.842	1.256	156.014	107.958
R10090_15395.3	NM_019442.3	54402	18.79	16.95	18.47	20.58	19.85	21.26	21.77	18.89	21.28	18.49	20.60	19.11	20.86	25.30	23.36	23.12	22.00	20.21	25.54	19.95	244.00	219.00	236.00	256.00	231.00	268.00	281.00	237.00	247.00	218.00	18.928	20.338	21.846	22.164	237.2	250.2
R10090_47563.1	XM_006537869.1	230279	1.40	0	0	0	3.58	1.46	0	3.71	0	0	1.53	0	0	0	4.22	1.59	0	3.97	0	0	74.48	0	0	0	173.44	75.82	0	191.85	0	0	0.996	1.034	1.15	1.112	49.584	53.534
R10090_36860.1	NM_001136237.1	72002	0	0	0	0.08	0	0	0	0	0	0	0	0	0	0.10	0	0	0	0	0	0	0	0	0	2.00	0	0	0	0	0	0	0.016	0	0.02	0	0.4	0
R10090_84678.1	NM_029197.1	75178	0	0.04	0	0	0	0	0	0	0	0	0	0.05	0	0	0	0	0	0	0	0	0	1.00	0	0	0	0	0	0	0	0	0.008	0	0.01	0	0.2	0
R10090_54395.2	XM_006532096.2	12409	0	0.67	3.28	0.57	0	1.57	0	0.68	0	0	0	0.75	3.70	0.70	0	1.71	0	0.72	0	0	0	6.06	29.25	4.94	0	13.91	0	5.96	0	0	0.904	0.45	1.03	0.486	8.05	3.974
R10090_72571.1	NM_001081235.2	433938	0.03	0.08	0.09	0.27	0.31	0.01	0.07	0.02	0.09	0.34	0.03	0.09	0.10	0.33	0.37	0.01	0.07	0.02	0.11	0.37	3.00	8.00	9.00	27.00	30.00	1.00	7.00	2.00	9.00	33.00	0.156	0.106	0.184	0.116	15.4	10.4
R10090_91891.2	XM_006496164.3	56210	0.26	0.86	1.27	0	0.55	1.20	1.60	1.70	0	0	0.29	0.97	1.43	0	0.64	1.31	1.62	1.82	0	0	10.72	35.06	51.62	0	20.27	47.82	65.37	67.38	0	0	0.588	0.9	0.666	0.95	23.534	36.114
R10090_202148.1	XM_030247336.1	14007	0	0.01	0	0.01	0.01	0	0.00	0	0	0.01	0	0.01	0	0.01	0.01	0	0.00	0	0	0.01	0	2.60	0	4.04	5.34	0	1.33	0	0	3.99	0.006	0.002	0.006	0.002	2.396	1.064
R10090_16535.1	NM_001286422.1	171167	0	0	0	0	0	0	0	0.05	0	0	0	0	0	0	0	0	0	0.05	0	0	0	0	0	0	0	0	0	2.57	0	0	0	0.01	0	0.01	0	0.514
R10090_210173.1	XM_030243844.1	76813	0.93	1.78	1.82	1.61	1.41	4.09	3.27	1.07	0.33	1.69	1.02	2.00	2.05	1.98	1.66	4.45	3.30	1.15	0.39	1.82	25.35	48.24	49.19	42.24	34.84	108.56	88.86	28.37	8.01	41.98	1.51	2.09	1.742	2.222	39.972	55.156
R10090_95256.3	XM_006515042.4	209334	0	0.50	0	0.34	0.00	0	0	0.30	0	0	0	0.56	0	0.41	0.01	0	0	0.33	0	0	0	38.06	0	24.85	0.31	0	0	22.77	0	0	0.168	0.06	0.196	0.066	12.644	4.554
R10090_50598.1	XM_011240734.1	27278	0.13	0.12	0.62	0.24	0.42	0	0.06	0	0	0	0.14	0.14	0.70	0.29	0.50	0	0.06	0	0	0	4.75	4.39	22.35	8.38	13.98	0	2.17	0	0	0	0.306	0.012	0.354	0.012	10.77	0.434
R10090_82060.3	XM_006514611.3	21452	11.01	14.40	17.47	5.22	5.05	9.35	40.43	39.89	0.05	5.98	12.07	16.23	19.72	6.41	5.95	10.17	40.85	42.68	0.06	6.45	295.01	384.20	464.59	134.23	122.41	243.83	1080.39	1035.63	1.25	146.11	10.63	19.14	12.076	20.042	280.088	501.442
R10090_99722.2	NM_027965.2	71862	0	0	0	0	0	0.17	0.89	1.11	0	0	0	0	0	0	0	0.19	0.90	1.19	0	0	0	0	0	0	0	4.76	24.95	30.25	0	0	0	0.434	0	0.456	0	11.992
R10090_99378.1	NM_001177670.1	229593	0.58	0	0	0.16	0	0	0	0	0.18	0	0.64	0	0	0.20	0	0	0	0	0.22	0	18.16	0	0	4.80	0	0	0	0	5.13	0	0.148	0.036	0.168	0.044	4.592	1.026
R10090_210952.1	XM_030244388.1	245902	0	0.04	0	0	0.04	0	0	0	0	0	0	0.05	0	0	0.05	0	0	0	0	0	0	9.53	0	0	8.17	0	0	0	0	0	0.016	0	0.02	0	3.54	0
R10090_73737.5	NM_023653.5	22413	0	0.02	0	0	0	0	0	0.03	0	0.04	0	0.02	0	0	0	0	0	0.04	0	0.04	0	0.46	0	0	0	0	0	1.00	0	1.00	0.004	0.014	0.004	0.016	0.092	0.4
R10090_70481.3	XM_006526111.4	56070	0	0	0.00	0.00	0	0	0.00	0	0.00	0.00	0	0	0.00	0.01	0	0	0.00	0	0.01	0.00	0	0	0.03	0.29	0	0	0.22	0	0.29	0.04	0	0	0.002	0.002	0.064	0.11
R10090_219753.1	XM_030251056.1	67590	0.26	0	0	0	0	0.15	0	0	0	0.13	0.29	0	0	0	0	0.16	0	0	0	0.14	10.24	0	0	0	0	5.71	0	0	0	4.49	0.052	0.056	0.058	0.06	2.048	2.04
R10090_34459.2	NM_029432.2	228602	1.74	2.30	1.88	1.59	1.95	0.97	0.83	1.41	1.43	2.33	1.91	2.59	2.12	1.96	2.30	1.05	0.84	1.51	1.72	2.51	176.66	233.00	191.00	155.54	180.35	95.76	84.47	139.29	131.41	216.36	1.892	1.394	2.176	1.526	187.31	133.458
R10090_51026.4	NM_080856.5	142687	0	0	0	0	0	0	0.04	0	0	0	0	0	0	0	0	0	0.04	0	0	0	0	0	0	0	0	0	1.00	0	0	0	0	0.008	0	0.008	0	0.2
R10090_104005.2	NM_023229.2	66587	39.03	38.34	35.75	29.23	28.81	32.75	40.10	42.58	30.09	30.99	42.80	43.24	40.36	35.93	33.90	35.63	40.52	45.55	36.12	33.43	980.96	959.84	891.60	705.39	654.20	801.12	1005.07	1036.82	680.27	709.96	34.232	35.302	39.246	38.25	838.398	846.648
R10090_80110.3	XM_006532350.4	16882	0.15	0.12	0.26	0	0.62	0.20	0.34	0.32	0	0.50	0.16	0.13	0.29	0	0.73	0.22	0.35	0.34	0	0.54	10.70	8.64	19.06	0	41.20	14.21	25.10	22.64	0	33.86	0.23	0.272	0.262	0.29	15.92	19.162
R10090_20141.2	NM_001110193.2	16331	5.95	8.36	5.37	4.85	1.68	6.94	5.41	4.55	1.74	1.63	6.52	9.43	6.07	5.97	1.97	7.55	5.47	4.87	2.09	1.76	426.18	596.99	384.13	334.37	109.15	484.55	387.64	316.34	112.92	106.68	5.242	4.054	5.992	4.348	370.164	281.626
R10090_55508.2	NM_001038839.3	18439	0.43	0	0.25	0.45	0.16	0	0.48	0.39	0	0.37	0.48	0	0.28	0.55	0.19	0	0.48	0.41	0	0.40	15.84	0	8.93	15.60	5.44	0	17.42	13.69	0	12.22	0.258	0.248	0.3	0.258	9.162	8.666
R10090_213189.1	NM_001355757.1	15944	12.19	10.15	7.19	4.28	4.14	14.16	12.43	8.54	8.57	3.87	13.37	11.44	8.12	5.26	4.88	15.40	12.56	9.14	10.29	4.18	354.26	293.66	207.56	119.45	108.90	400.59	360.39	240.47	224.16	102.61	7.59	9.514	8.614	10.314	216.766	265.644
R10090_29500.1	XM_017320296.2	433702	12.15	13.41	6.70	11.77	13.23	14.83	14.52	8.45	7.37	11.07	13.32	15.12	7.57	14.46	15.57	16.12	14.67	9.04	8.84	11.95	501.79	551.63	275.69	467.09	495.56	596.41	598.86	338.32	274.31	417.61	11.452	11.248	13.208	12.124	458.352	445.102
R10090_13894.1	NM_001291019.1	19261	0	0.21	0.49	0.22	0.11	0.18	0.83	0.42	0	0.12	0	0.23	0.56	0.28	0.13	0.19	0.84	0.44	0	0.13	0	12.39	29.51	12.98	5.97	10.41	49.86	24.20	0	6.68	0.206	0.31	0.24	0.32	12.17	18.23
R10090_36988.1	XM_011240521.2	236511	0.63	0.55	0.58	0.96	1.46	0.46	0.36	1.21	0.82	1.18	0.69	0.62	0.65	1.18	1.71	0.50	0.37	1.29	0.98	1.28	71.55	62.33	65.86	105.31	151.53	51.76	41.64	134.15	84.55	123.91	0.836	0.806	0.97	0.884	91.316	87.202
R10090_1163.3	NM_027834.3	71583	0.03	0.03	0.27	0.03	0.04	0.24	0.23	0.31	0.04	0.04	0.04	0.04	0.30	0.04	0.04	0.26	0.23	0.33	0.04	0.04	1.00	1.00	8.00	1.00	1.00	7.00	7.00	9.00	1.00	1.00	0.08	0.172	0.092	0.18	2.4	5
R10090_79275.3	XM_006507477.4	20278	0	0	0	0	0	0	0	0	0	0.06	0	0	0	0	0	0	0	0	0	0.06	0	0	0	0	0	0	0	0	0	2.00	0	0.012	0	0.012	0	0.4
R10090_3091.2	NM_028492.3	73293	0	0	0	0	0.04	0	0	0	0	0.04	0	0	0	0	0.05	0	0	0	0	0.05	0	0	0	0	1.00	0	0	0	0	1.00	0.008	0.008	0.01	0.01	0.2	0.2
R10090_47638.1	XM_017316850.2	110197	0	0.30	0	0	0	0	0	0	0	0	0	0.34	0	0	0	0	0	0	0	0	0	26.19	0	0	0	0	0	0	0	0	0.06	0	0.068	0	5.238	0
R10090_209480.1	XM_030242535.1	233895	8.82	7.73	8.77	8.74	10.39	8.86	7.18	6.94	9.03	9.24	9.67	8.71	9.90	10.75	12.23	9.64	7.25	7.42	10.84	9.97	357.13	311.78	353.69	340.34	381.50	349.58	290.31	272.58	329.81	341.62	8.89	8.25	10.252	9.024	348.888	316.78
R10090_4069.1	XM_006498566.2	109275	1.41	1.36	2.33	1.65	1.94	1.48	1.41	2.07	2.73	4.33	1.55	1.53	2.64	2.03	2.28	1.60	1.43	2.21	3.28	4.68	47.97	45.87	78.87	53.83	59.53	48.79	47.92	68.08	83.67	134.34	1.738	2.404	2.006	2.64	57.214	76.56
R10090_39291.1	XM_017315492.2	218461	0	0.04	0	0.20	0.15	0.14	0	0	0.02	0.08	0	0.05	0	0.24	0.18	0.15	0	0	0.02	0.08	0	2.58	0	11.00	8.00	7.78	0	0	0.99	3.99	0.078	0.048	0.094	0.05	4.316	2.552
R10090_102524.3	XM_006496431.4	15463	0.01	0	0	0.06	0	0.05	0	0	0.07	0	0.01	0	0	0.07	0	0.05	0	0	0.09	0	1.07	0	0	6.88	0	6.34	0	0	8.54	0	0.014	0.024	0.016	0.028	1.59	2.976
R10090_63971.1	NM_001164801.1	72055	0.10	0	0	0.38	0.29	0.09	0.07	0	0.25	0.29	0.11	0	0	0.47	0.34	0.09	0.07	0	0.30	0.31	2.82	0	0	9.89	7.06	2.28	1.94	0	6.10	7.10	0.154	0.14	0.184	0.154	3.954	3.484
R10090_60642.2	NM_029012.2	74585	14.77	13.97	11.46	18.51	17.56	15.31	9.80	14.94	12.50	14.80	16.19	15.75	12.94	22.75	20.67	16.66	9.90	15.98	15.00	15.96	601.04	566.53	464.68	724.13	648.23	607.23	398.24	589.65	458.78	550.03	15.254	13.47	17.66	14.7	600.922	520.786
R10090_66063.3	XM_006520063.4	252973	0.00	0	0	0.00	0.00	0	0.00	0	0.00	0	0.00	0	0	0.00	0.00	0	0.00	0	0.00	0	0.02	0	0	0.07	0.07	0	0.02	0	0.02	0	0	0	0	0	0.032	0.008
R10090_79359.3	XM_006504865.4	71706	8.57	11.38	11.33	12.24	6.57	11.45	11.95	13.61	4.56	3.57	9.40	12.83	12.79	15.05	7.73	12.45	12.07	14.56	5.47	3.85	285.86	377.86	375.73	392.30	198.26	371.65	397.62	439.98	136.85	108.52	10.018	9.028	11.56	9.68	326.002	290.924
R10090_216023.1	NM_001360178.1	15381	0	0	0	0	3.96	0	0	0	0	0	0	0	0	0	4.66	0	0	0	0	0	0	0	0	0	144.44	0	0	0	0	0	0.792	0	0.932	0	28.888	0
R10090_67694.3	NM_017374.3	19053	38.70	37.13	39.45	46.65	45.07	33.08	21.93	43.81	37.70	39.34	42.43	41.86	44.53	57.35	53.04	35.98	22.16	46.87	45.25	42.44	970.00	927.00	981.16	1123.00	1021.00	807.00	548.22	1064.00	850.00	899.00	41.4	35.172	47.842	38.54	1004.432	833.644
R10090_7053.1	XM_017319488.2	208727	0	0	0	0	0	0.03	0.13	0	0.00	0	0	0	0	0	0	0.03	0.13	0	0.00	0	0	0	0	0	0	3.36	17.29	0	0.45	0	0	0.032	0	0.032	0	4.22
R10090_83946.2	NM_198301.2	223433	0.83	1.15	0.61	0.97	2.76	1.59	2.34	2.85	3.48	4.85	0.91	1.29	0.69	1.20	3.25	1.73	2.37	3.05	4.18	5.23	33.85	46.78	24.99	38.26	102.45	63.31	95.77	113.22	128.37	181.15	1.264	3.022	1.468	3.312	49.266	116.364
R10090_23296.1	NM_001168470.1	66048	0.31	0.41	0.26	0.43	0.76	0	0.29	0.32	0	1.21	0.34	0.46	0.29	0.53	0.90	0	0.29	0.34	0	1.31	5.60	7.42	4.66	7.54	12.49	0	5.25	5.65	0	20.03	0.434	0.364	0.504	0.388	7.542	6.186
R10090_36989.2	XM_006516915.3	218214	5.35	4.12	4.15	2.81	2.14	4.85	3.08	3.44	2.98	1.01	5.87	4.64	4.69	3.45	2.52	5.28	3.11	3.68	3.58	1.09	356.98	273.50	276.24	180.10	129.48	315.22	205.00	222.38	179.61	61.78	3.714	3.072	4.234	3.348	243.26	196.798
R10090_56161.1	NM_001317388.1	53867	0.02	0	0.06	0	0.07	0.01	0	0.03	0.01	0.02	0.02	0	0.07	0	0.08	0.01	0	0.03	0.01	0.02	1.96	0	5.59	0	5.78	0.93	0	2.61	0.96	1.95	0.03	0.014	0.034	0.014	2.666	1.29
R10090_25213.2	XM_006511730.2	23918	4.60	2.08	2.06	6.56	8.95	3.73	4.80	3.68	5.95	10.02	5.04	2.34	2.33	8.06	10.53	4.06	4.85	3.94	7.14	10.81	121.21	54.59	54.05	166.14	213.34	95.82	126.22	94.16	141.13	240.98	4.85	5.636	5.66	6.16	121.866	139.662
R10090_208058.1	XM_030255034.1	101187	0	0	0	0	0	0	0	0.35	0.22	0	0	0	0	0	0	0	0	0.37	0.26	0	0	0	0	0	0	0	0	18.38	10.73	0	0	0.114	0	0.126	0	5.822
R10090_70576.1	NM_001110330.1	23877	0.05	0	2.77	1.89	12.44	0	0	0	0.58	0	0.05	0	3.13	2.32	14.65	0	0	0	0.69	0	1.69	0	99.62	65.62	407.22	0	0	0	18.77	0	3.43	0.116	4.03	0.138	114.83	3.754
R10090_48433.4	NM_013782.4	27388	3.31	3.96	3.52	3.75	3.14	3.45	3.39	3.04	2.48	2.40	3.63	4.46	3.97	4.61	3.70	3.75	3.43	3.25	2.98	2.59	100.77	119.90	106.41	109.53	86.53	102.16	103.05	89.54	68.00	66.54	3.536	2.952	4.074	3.2	104.628	85.858
R10090_212158.1	NM_001359286.1	140740	2.95	1.30	2.71	2.83	1.98	1.31	1.01	1.56	2.62	3.44	3.24	1.47	3.06	3.48	2.33	1.42	1.02	1.67	3.15	3.71	271.48	119.08	248.76	250.55	165.26	117.34	92.77	139.46	217.66	289.07	2.354	1.988	2.716	2.194	211.026	171.26
R10090_62112.4	NM_133838.4	98878	7.35	11.13	9.27	9.86	7.41	7.17	9.34	10.93	4.41	5.32	8.06	12.55	10.46	12.12	8.72	7.80	9.44	11.69	5.29	5.74	366.00	552.14	460.00	472.00	334.88	347.81	464.59	528.02	198.00	242.00	9.004	7.434	10.382	7.992	437.004	356.084
R10090_44673.3	NM_029621.3	76478	0	0	0	0.65	0	0	0.65	1.14	0	0	0	0	0	0.79	0	0	0.66	1.22	0	0	0	0	0	13.88	0	0	14.50	24.70	0	0	0.13	0.358	0.158	0.376	2.776	7.84
R10090_33378.1	NM_001164472.1	66164	0	0.08	0.14	0.07	0.09	0	0.07	0	0	0.07	0	0.09	0.16	0.09	0.11	0	0.07	0	0	0.08	0	3.33	5.91	2.85	3.60	0	3.06	0	0	2.80	0.076	0.028	0.09	0.03	3.138	1.172
R10090_91089.4	NM_175146.4	69499	4.07	3.69	3.48	7.42	5.64	3.52	5.08	3.91	3.60	6.54	4.46	4.16	3.92	9.12	6.64	3.82	5.13	4.19	4.32	7.06	229.10	207.04	195.20	401.91	288.41	192.93	285.69	213.86	182.79	336.55	4.86	4.53	5.66	4.904	264.332	242.364
R10090_34517.2	XM_011242686.3	20466	0	0.72	1.06	1.04	0	2.01	0.46	0.95	0.89	0	0	0.81	1.20	1.28	0	2.18	0.46	1.02	1.06	0	0	54.88	80.73	76.21	0	149.33	34.97	70.62	61.01	0	0.564	0.862	0.658	0.944	42.364	63.186
R10090_25030.3	XM_006511845.4	75686	5.28	3.19	3.07	3.46	3.40	6.13	4.64	5.13	4.39	4.34	5.79	3.60	3.47	4.26	4.00	6.67	4.69	5.49	5.27	4.68	182.11	109.80	105.40	114.88	106.18	206.15	159.88	171.55	136.39	136.66	3.68	4.926	4.224	5.36	123.674	162.126
R10090_13846.3	XM_006505150.4	627049	0	0	0	0.16	0.18	0	0	0.11	0.12	0	0	0	0	0.19	0.22	0	0	0.12	0.15	0	0	0	0	17.45	19.27	0	0	12.77	12.88	0	0.068	0.046	0.082	0.054	7.344	5.13
R10090_15581.3	NM_175096.3	52331	0.80	1.39	1.28	1.25	0.73	1.20	0.69	1.13	0.20	0.28	0.88	1.57	1.45	1.54	0.85	1.30	0.70	1.21	0.24	0.30	22.00	38.00	35.00	33.00	18.00	32.00	19.00	30.00	5.00	7.00	1.09	0.7	1.258	0.75	29.2	18.6
R10090_14346.3	XM_006506827.4	97287	0	1.54	4.11	4.73	2.82	0	1.53	0	3.77	3.67	0	1.74	4.64	5.81	3.32	0	1.55	0	4.53	3.96	0	51.18	135.99	151.22	84.98	0	50.85	0	113.14	111.40	2.64	1.794	3.102	2.008	84.674	55.078
R10090_208856.1	XM_030242331.1	211535	0	0.25	0	0.53	0	0.26	0.11	0.46	0	0.22	0	0.28	0	0.65	0	0.28	0.11	0.49	0	0.24	0	12.21	0	24.73	0	12.14	5.20	21.77	0	9.76	0.156	0.21	0.186	0.224	7.388	9.774
R10090_35319.1	NM_001310650.1	76014	0	0	0.51	0.87	0	1.27	0.16	0	0	1.16	0	0	0.57	1.07	0	1.38	0.16	0	0	1.26	0	0	28.22	46.38	0	68.89	9.06	0	0	59.13	0.276	0.518	0.328	0.56	14.92	27.416
R10090_97717.2	XM_006503378.3	69780	170.91	139.53	127.64	111.72	103.26	154.98	140.37	142.14	123.65	70.92	187.39	157.33	144.10	137.35	121.52	168.56	141.85	152.06	148.43	76.53	5678.78	4619.12	4218.21	3567.51	3107.40	5015.00	4655.81	4579.15	3701.99	2151.04	130.612	126.412	149.538	137.486	4238.204	4020.598
R10090_78559.2	XM_011249508.3	433926	0.53	0.53	0.47	0.27	0.21	0.39	0.31	0.40	0.94	0.34	0.59	0.60	0.53	0.33	0.24	0.43	0.32	0.43	1.13	0.37	61.24	60.58	53.44	29.63	21.56	43.77	36.00	44.31	97.85	36.00	0.402	0.476	0.458	0.536	45.29	51.586
R10090_93807.2	NM_013463.2	11605	1.56	1.96	1.75	7.94	10.32	1.72	1.68	1.75	3.52	10.91	1.71	2.21	1.98	9.76	12.14	1.87	1.70	1.87	4.22	11.78	69.00	86.00	77.00	337.00	413.00	74.00	74.00	75.00	140.00	440.00	4.706	3.916	5.56	4.288	196.4	160.6
R10090_208685.1	XM_030242934.1	67471	0.28	0.33	0.24	0.57	0.65	0.31	0.36	0.36	0.54	0.50	0.31	0.37	0.27	0.70	0.76	0.34	0.37	0.39	0.65	0.54	21.76	25.29	18.75	42.32	45.74	23.53	28.16	27.16	37.70	35.37	0.414	0.414	0.482	0.458	30.772	30.384
R10090_211296.1	NM_001357686.1	546134	0.01	0	0.26	0.40	0	0.23	0.15	0.22	0	0	0.01	0	0.29	0.49	0	0.25	0.15	0.23	0	0	0.43	0	14.01	20.90	0	12.26	8.16	11.67	0	0	0.134	0.12	0.158	0.126	7.068	6.418
R10090_44229.4	NM_173423.4	240263	8.24	8.68	9.39	19.61	19.38	7.45	7.92	7.36	12.62	19.37	9.04	9.79	10.60	24.10	22.81	8.10	8.00	7.87	15.14	20.90	342.00	359.00	388.00	782.00	729.00	301.00	328.00	296.00	472.00	734.00	13.06	10.944	15.268	12.002	520	426.2
R10090_90291.3	XM_006511926.4	11481	0	0	0.18	0	0.06	0	0	0.06	0	0.04	0	0	0.20	0	0.07	0	0	0.07	0	0.05	0	0	31.12	0	9.48	0	0	10.62	0	7.02	0.048	0.02	0.054	0.024	8.12	3.528
R10090_210960.1	NM_001359700.1	235281	0	0.04	0	0.02	0.04	0.07	0	0	0.02	0.04	0	0.04	0	0.02	0.05	0.07	0	0	0.03	0.05	0	2.00	0	1.00	2.00	3.29	0	0	1.00	2.00	0.02	0.026	0.022	0.03	1	1.258
R10090_202544.1	NM_001369224.1	30933	0	0	0	0	0	0	0	0	0	0.62	0	0	0	0	0	0	0	0	0	0.67	0	0	0	0	0	0	0	0	0	11.44	0	0.124	0	0.134	0	2.288
R10090_28170.3	XM_006518911.4	219249	0.54	0	0	0.73	0.42	0	0	0	2.12	0.59	0.59	0	0	0.89	0.49	0	0	0	2.54	0.63	20.82	0	0	26.87	14.52	0	0	0	73.55	20.66	0.338	0.542	0.394	0.634	12.442	18.842
R10090_29751.3	XM_006537848.4	230249	0.10	0.04	0.10	0.09	0.06	0.01	0.04	0.06	0.12	0.07	0.11	0.04	0.12	0.11	0.08	0.01	0.04	0.07	0.14	0.07	21.53	7.81	22.56	18.41	12.55	2.56	7.84	12.78	23.38	13.09	0.078	0.06	0.092	0.066	16.572	11.93
R10090_23188.2	NM_172871.2	242521	9.19	7.55	7.67	8.94	6.78	9.93	8.10	6.98	10.07	8.61	10.07	8.51	8.65	10.99	7.98	10.80	8.18	7.47	12.09	9.29	579.00	474.00	482.00	542.00	388.00	610.00	510.00	427.00	573.00	496.00	8.026	8.738	9.24	9.566	493	523.2
R10090_95006.4	NM_178440.4	246177	86.37	95.52	85.42	96.54	86.44	89.45	82.32	85.13	78.08	74.08	94.69	107.70	96.43	118.68	101.73	97.29	83.19	91.07	93.73	79.94	4189.74	4617.89	4130.50	4503.49	3805.87	4228.74	3989.94	4006.93	3418.46	3284.07	90.058	81.812	103.846	89.044	4249.498	3785.628
R10090_206113.1	NM_001360022.1	330064	2.63	1.99	2.62	1.11	1.60	1.41	1.32	1.92	2.65	1.66	2.88	2.24	2.96	1.37	1.88	1.53	1.34	2.06	3.18	1.79	121.19	91.37	120.48	49.40	67.07	63.39	60.91	86.19	110.26	69.87	1.99	1.792	2.266	1.98	89.902	78.124
R10090_217012.1	XM_030248518.1	223828	0	0.01	0.01	0.06	0	0	0.02	0.01	0.03	0.04	0	0.01	0.01	0.07	0	0	0.02	0.01	0.04	0.05	0	1.52	1.14	7.72	0	0	2.99	1.50	4.53	5.83	0.016	0.02	0.018	0.024	2.076	2.97
R10090_102565.3	NM_017397.3	53975	0	0	1.21	0	0	0	0	0	0	0	0	0	1.37	0	0	0	0	0	0	0	0	0	47.13	0	0	0	0	0	0	0	0.242	0	0.274	0	9.426	0
R10090_61088.1	NM_001141949.1	64685	26.49	19.18	20.90	16.29	15.07	23.31	28.07	20.14	23.50	16.22	29.05	21.63	23.59	20.03	17.73	25.36	28.36	21.55	28.21	17.51	466.53	336.29	363.69	275.18	238.82	399.08	492.19	343.17	371.17	259.96	19.586	22.248	22.406	24.198	336.102	373.114
R10090_205611.1	NM_001369068.1	51796	2.49	4.94	3.14	2.06	0.35	3.34	0.29	5.75	2.39	3.09	2.73	5.57	3.54	2.53	0.41	3.63	0.29	6.15	2.86	3.33	134.72	266.14	169.29	107.01	17.01	176.18	15.73	301.70	116.47	152.62	2.596	2.972	2.956	3.252	138.834	152.54
R10090_43617.1	NM_001166397.1	67416	2.47	2.00	0.59	1.61	0	2.51	2.13	2.99	0.69	1.97	2.71	2.25	0.67	1.98	0	2.73	2.15	3.19	0.82	2.13	134.35	108.12	32.10	84.21	0	132.72	115.65	157.36	33.66	97.92	1.334	2.058	1.522	2.204	71.756	107.462
R10090_7837.1	NM_001163420.1	68675	0.44	1.00	0	0	0	0	0	0	0	0.85	0.48	1.13	0	0	0	0	0	0	0	0.92	24.18	54.57	0	0	0	0	0	0	0	42.75	0.288	0.17	0.322	0.184	15.75	8.55
R10090_53790.2	NM_001042673.2	14088	0.38	0.42	0.36	0.38	0.17	0.28	0.40	0.38	0.41	0.08	0.42	0.47	0.41	0.47	0.20	0.30	0.40	0.41	0.49	0.08	17.67	19.25	16.72	16.86	7.28	12.53	18.48	17.22	17.22	3.20	0.342	0.31	0.394	0.336	15.556	13.73
R10090_351.3	XM_006497153.4	226856	0.29	0.97	0.30	0.15	0.58	0.37	0.37	0.89	0.84	0.60	0.32	1.09	0.33	0.19	0.69	0.40	0.37	0.95	1.00	0.65	34.40	114.07	34.82	17.40	62.81	42.28	43.33	102.29	89.22	65.30	0.458	0.614	0.524	0.674	52.7	68.484
R10090_103933.1	NM_001164167.1	17344	0.05	0.11	0.06	0.33	0.53	0.33	0.05	0.19	0.13	0.25	0.05	0.13	0.07	0.40	0.63	0.36	0.05	0.20	0.16	0.27	3.69	8.52	4.34	23.58	36.01	24.08	3.90	13.44	9.02	16.99	0.216	0.19	0.256	0.208	15.228	13.486
R10090_49384.1	XM_017312729.2	234515	0	0	0	0.11	0.13	0	0.30	0.04	0	0.41	0	0	0	0.13	0.16	0	0.30	0.04	0	0.44	0	0	0	5.83	6.75	0	16.61	2.24	0	20.85	0.048	0.15	0.058	0.156	2.516	7.94
R10090_81959.1	XM_006507728.2	233871	0	0	0	0	0	0	0	0	0.20	0.07	0	0	0	0	0	0	0	0	0.24	0.07	0	0	0	0	0	0	0	0	11.49	3.96	0	0.054	0	0.062	0	3.09
R10090_33260.2	XM_006499196.3	228019	2.33	1.65	2.56	2.77	2.88	2.35	1.62	1.97	3.54	3.26	2.55	1.86	2.90	3.40	3.39	2.55	1.63	2.11	4.25	3.52	178.82	126.05	196.66	204.57	201.12	175.71	124.19	147.19	245.69	229.06	2.438	2.548	2.82	2.812	181.444	184.368
R10090_213732.1	NM_001363112.1	70325	0	0.28	0	0	0.18	0	0	0	0	0	0	0.32	0	0	0.22	0	0	0	0	0	0	10.57	0	0	6.26	0	0	0	0	0	0.092	0	0.108	0	3.366	0
R10090_207876.1	XM_030255688.1	97287	5.35	7.31	5.18	2.52	5.31	8.28	6.60	7.63	3.21	1.60	5.86	8.24	5.85	3.09	6.25	9.01	6.67	8.16	3.85	1.73	138.22	188.20	133.01	62.45	124.01	208.42	170.19	190.99	74.63	37.76	5.134	5.464	5.858	5.884	129.178	136.398
R10090_74622.1	XM_017314959.2	14226	0	0	0	0	0.28	0	0.34	0	0.23	1.14	0	0	0	0	0.33	0	0.35	0	0.28	1.23	0	0	0	0	2.43	0	3.29	0	2.00	10.00	0.056	0.342	0.066	0.372	0.486	3.058
R10090_103474.1	NM_001256174.1	319929	0	0.16	0	0	0	0	0	0	0	0	0	0.18	0	0	0	0	0	0	0	0	0	1.00	0	0	0	0	0	0	0	0	0.032	0	0.036	0	0.2	0
R10090_26869.3	NM_145633.3	245886	8.53	8.13	6.90	6.59	7.68	9.69	9.01	8.04	10.34	6.36	9.35	9.17	7.79	8.10	9.04	10.54	9.11	8.60	12.41	6.86	547.51	520.46	441.91	406.81	448.04	606.43	578.38	501.15	599.68	373.11	7.566	8.688	8.69	9.504	472.946	531.75
R10090_13930.2	XM_011247397.3	76088	3.88	11.06	10.27	6.46	3.79	14.41	10.50	8.15	4.09	4.14	4.25	12.47	11.59	7.94	4.46	15.67	10.62	8.72	4.91	4.46	449.85	1279.65	1190.63	720.99	400.20	1630.20	1218.98	918.13	429.15	439.11	7.092	8.258	8.142	8.876	808.264	927.114
R10090_92117.1	XM_006539036.2	52174	1.98	1.93	1.47	1.36	1.48	1.18	1.83	0.43	2.02	1.98	2.17	2.18	1.66	1.68	1.74	1.28	1.85	0.46	2.43	2.14	43.13	41.88	31.64	28.46	28.97	24.94	39.73	9.03	39.57	39.25	1.644	1.488	1.886	1.632	34.816	30.504
R10090_219821.1	XM_030250898.1	226154	0	0	0	0	0	0	0	0	0	1.10	0	0	0	0	0	0	0	0	0	1.19	0	0	0	0	0	0	0	0	0	39.34	0	0.22	0	0.238	0	7.868
R10090_61408.2	XM_011244876.3	103978	0	0	0	0.07	0	0	0	0	0	0	0	0	0	0.09	0	0	0	0	0	0	0	0	0	2.00	0	0	0	0	0	0	0.014	0	0.018	0	0.4	0
R10090_220454.1	XM_030251457.1	59026	0.50	1.65	1.48	1.24	1.32	1.18	0.57	0.59	2.00	0.40	0.55	1.86	1.67	1.52	1.56	1.28	0.58	0.63	2.40	0.43	120.90	398.04	359.45	288.61	292.08	278.40	138.92	139.47	438.74	88.86	1.238	0.948	1.432	1.064	291.816	216.878
R10090_91087.3	XM_006509115.4	244373	0	0.37	0.18	0	0	0	0	0	0	0	0	0.42	0.20	0	0	0	0	0	0	0	0	23.59	11.17	0	0	0	0	0	0	0	0.11	0	0.124	0	6.952	0
R10090_77146.3	XM_006507084.4	67246	0	0	1.30	0	0.75	2.91	0	1.04	1.89	3.60	0	0	1.47	0	0.88	3.17	0	1.11	2.27	3.89	0	0	114.85	0	60.29	250.88	0	88.86	150.81	291.20	0.41	1.888	0.47	2.088	35.028	156.35
R10090_103719.2	NM_032400.2	84112	0	0.14	0.10	0.05	0	0.05	0.05	0.10	0	0	0	0.16	0.11	0.06	0	0.05	0.05	0.11	0	0	0	3.00	2.00	1.00	0	1.00	1.00	2.00	0	0	0.058	0.04	0.066	0.042	1.2	0.8
R10090_52946.3	NM_001347345.1	108655	0.01	0	0	0	0	0	0	0	0.08	0	0.01	0	0	0	0	0	0	0	0.10	0	0.96	0	0	0	0	0	0	0	8.50	0	0.002	0.016	0.002	0.02	0.192	1.7
R10090_27758.3	XM_006516862.4	16553	0	0	0	0	0.04	0	0.03	0.63	0	0	0	0	0	0	0.05	0	0.03	0.67	0	0	0	0	0	0	4.37	0	3.29	67.79	0	0	0.008	0.132	0.01	0.14	0.874	14.216
R10090_31275.2	XM_006504794.3	100683	3.31	3.47	1.81	3.35	3.05	3.58	2.54	2.00	4.74	2.39	3.63	3.91	2.05	4.12	3.59	3.90	2.56	2.14	5.69	2.58	668.76	698.49	366.74	652.12	560.62	706.25	512.34	392.96	866.21	441.30	2.998	3.05	3.46	3.374	589.346	583.812
R10090_43627.1	XM_011239077.2	227700	3.66	4.11	6.43	4.06	4.55	3.82	5.12	3.39	5.53	4.94	4.01	4.63	7.26	4.99	5.36	4.15	5.17	3.63	6.64	5.33	96.91	108.33	169.17	103.34	108.99	98.37	135.15	87.12	131.79	119.20	4.562	4.56	5.25	4.984	117.348	114.326
R10090_202488.1	XM_030251953.1	66617	0.20	0	0	0	0	0	0.16	0.18	0.17	0	0.22	0	0	0	0	0	0.17	0.19	0.20	0	3.67	0	0	0	0	0	2.96	3.19	2.75	0	0.04	0.102	0.044	0.112	0.734	1.78
R10090_201882.1	XM_030253424.1	226646	0	0	0	0.09	0	0	0	0	0	0	0	0	0	0.11	0	0	0	0	0	0	0	0	0	2.81	0	0	0	0	0	0	0.018	0	0.022	0	0.562	0
R10090_24449.3	XM_006515442.4	12062	0.05	0	0	0.02	0.04	0.06	0.10	0.04	0.04	0	0.06	0	0	0.02	0.04	0.07	0.10	0.04	0.05	0	3.00	0	0	1.00	2.00	3.47	6.00	2.00	2.00	0	0.022	0.048	0.024	0.052	1.2	2.694
R10090_54648.1	NM_001164607.1	68877	19.64	19.70	24.18	15.82	13.47	15.77	18.12	12.90	12.19	8.43	21.54	22.21	27.29	19.45	15.85	17.15	18.31	13.80	14.63	9.10	465.19	464.54	567.82	359.74	288.10	363.34	427.80	295.93	259.56	181.99	18.562	13.482	21.268	14.598	429.078	305.724
R10090_53433.1	XM_017320230.1	252838	0.38	0.10	0.36	0.38	0.19	0.44	0.19	0.45	0.39	0.30	0.42	0.11	0.41	0.47	0.22	0.47	0.20	0.48	0.47	0.32	17.00	4.36	15.89	16.31	7.65	18.79	8.59	19.23	15.68	12.16	0.282	0.354	0.326	0.388	12.242	14.89
R10090_216375.1	NM_001360378.1	105559	1.79	0.23	0.95	2.00	1.50	1.14	0.95	0.86	3.32	1.64	1.96	0.26	1.08	2.46	1.77	1.24	0.96	0.92	3.99	1.77	121.71	15.47	64.79	131.03	92.88	75.43	64.94	56.88	204.38	101.99	1.294	1.582	1.506	1.776	85.176	100.724
R10090_101901.3	XM_006517689.4	320806	0	0	0.38	0	0	1.32	0	0	0	0	0	0	0.42	0	0	1.44	0	0	0	0	0	0	47.79	0	0	163.94	0	0	0	0	0.076	0.264	0.084	0.288	9.558	32.788
R10090_214566.1	XM_030246698.1	238130	0	0.09	0.14	0	0	0.14	0.05	0.06	0	0	0	0.10	0.16	0	0	0.15	0.05	0.07	0	0	0	11.60	18.87	0	0	17.34	6.95	8.19	0	0	0.046	0.05	0.052	0.054	6.094	6.496
R10090_87431.1	NM_001142918.2	21416	0.01	0	0	0	0.02	0.44	0	0	0	0	0.01	0	0	0	0.03	0.48	0	0	0	0	0.44	0	0	0	1.39	26.64	0	0	0	0	0.006	0.088	0.008	0.096	0.366	5.328
R10090_214185.1	NM_001362940.1	69806	0	0	0.41	0.20	0.06	0.58	0.99	1.02	0	0	0	0	0.46	0.25	0.07	0.63	1.00	1.09	0	0	0	0	16.05	7.63	2.05	22.25	38.91	38.90	0	0	0.134	0.518	0.156	0.544	5.146	20.012
R10090_97947.3	NM_144911.3	231571	4.33	3.78	1.12	0	0.55	2.29	3.27	1.21	4.02	1.19	4.74	4.26	1.27	0	0.65	2.49	3.31	1.29	4.82	1.29	141.98	123.53	36.59	0	16.43	73.02	107.23	38.39	118.79	35.75	1.956	2.396	2.184	2.64	63.706	74.636
R10090_19938.2	XM_006496777.3	226564	0	0	0.05	0	0	0	0	0	0	0	0	0	0.06	0	0	0	0	0	0	0	0	0	2.00	0	0	0	0	0	0	0	0.01	0	0.012	0	0.4	0
R10090_80264.3	XM_006534883.4	231506	0.37	0	0.51	0.76	0.45	0	0	0.46	0	0.86	0.41	0	0.58	0.94	0.53	0	0	0.50	0	0.93	26.37	0	36.11	51.54	29.09	0	0	31.77	0	55.53	0.418	0.264	0.492	0.286	28.622	17.46
R10090_66800.1	NM_001122675.1	227449	2.43	2.71	3.19	3.20	3.39	3.31	2.48	3.13	3.41	2.04	2.67	3.05	3.60	3.93	4.00	3.60	2.50	3.35	4.09	2.20	248.06	274.97	325.33	313.71	314.93	329.51	252.54	309.97	314.14	190.00	2.984	2.874	3.45	3.148	295.4	279.232
R10090_204472.1	XM_030252936.1	99512	1.54	0.97	0	0.25	0.49	1.57	1.07	1.64	0.05	0.18	1.69	1.10	0	0.31	0.58	1.70	1.09	1.75	0.06	0.19	90.26	56.69	0	14.29	26.00	89.29	62.80	92.98	2.43	9.58	0.65	0.902	0.736	0.958	37.448	51.416
R10090_66306.1	NM_153512.1	225030	0	0.00	0	0.02	0.03	0	0.01	0	0.00	0.06	0	0.00	0	0.03	0.04	0	0.01	0	0.01	0.06	0	0.22	0	1.00	1.48	0	0.73	0	0.21	2.67	0.01	0.014	0.014	0.016	0.54	0.722
R10090_32944.4	NM_175308.5	100465	11.43	13.34	14.69	9.26	13.45	12.79	11.83	13.48	12.50	10.59	12.53	15.04	16.59	11.38	15.82	13.92	11.96	14.42	15.01	11.43	479.62	557.86	614.06	373.39	511.67	523.07	495.92	548.80	473.21	405.90	12.434	12.238	14.272	13.348	507.32	489.38
R10090_17933.3	XM_006520346.4	116939	0	0	0	0	0.02	0	0	0.10	0	0	0	0	0	0	0.02	0	0	0.11	0	0	0	0	0	0	1.00	0	0	7.00	0	0	0.004	0.02	0.004	0.022	0.2	1.4
R10090_61141.2	NM_009116.2	20204	0	0	0.07	0.08	0.16	0.15	0.07	0	0.08	0.08	0	0	0.08	0.09	0.19	0.16	0.07	0	0.10	0.09	0	0	1.00	1.00	2.00	2.00	1.00	0	1.00	1.00	0.062	0.076	0.072	0.084	0.8	1
R10090_8739.3	XM_006498403.3	76117	1.92	2.33	2.73	4.44	2.73	2.39	1.68	2.78	3.77	2.17	2.10	2.63	3.08	5.46	3.22	2.60	1.70	2.97	4.53	2.34	53.89	65.41	76.24	120.08	69.51	65.36	47.13	75.72	95.53	55.59	2.83	2.558	3.298	2.828	77.026	67.866
R10090_56614.1	NM_001167879.1	242915	0.02	0	0	0	0	0	0.02	0	0	0	0.02	0	0	0	0	0	0.02	0	0	0	1.00	0	0	0	0	0	1.00	0	0	0	0.004	0.004	0.004	0.004	0.2	0.2
R10090_82968.1	NM_001252451.1	224250	1.33	0	0	0.68	0	0	0	0	1.31	1.40	1.46	0	0	0.84	0	0	0	0	1.58	1.51	37.93	0	0	18.73	0	0	0	0	33.64	36.31	0.402	0.542	0.46	0.618	11.332	13.99
R10090_79054.1	XM_017316667.1	320277	0	0	0	0	0.40	0.11	0	0	0.01	0.28	0	0	0	0	0.47	0.12	0	0	0.01	0.30	0	0	0	0	29.87	8.96	0	0	0.61	20.92	0.08	0.08	0.094	0.086	5.974	6.098
R10090_51870.2	XM_011249828.3	102638047	0.07	0	0	0.20	0.27	0	0.11	0	0.07	0.24	0.07	0	0	0.25	0.32	0	0.11	0	0.09	0.26	1.59	0	0	4.60	5.77	0	2.60	0	1.57	5.23	0.108	0.084	0.128	0.092	2.392	1.88
R10090_76431.2	XM_006512564.3	15500	0	0	0.35	0.20	0.29	0.33	0.14	0.06	0.07	0.27	0	0	0.39	0.25	0.34	0.36	0.15	0.07	0.09	0.29	0	0	26.22	14.92	19.79	24.54	10.97	4.59	5.06	18.68	0.168	0.174	0.196	0.192	12.186	12.768
R10090_204441.1	NM_001357885.1	246691	0	0	0	0	0.04	0.02	0	0	0	0	0	0	0	0	0.04	0.02	0	0	0	0	0	0	0	0	2.00	1.00	0	0	0	0	0.008	0.004	0.008	0.004	0.4	0.2
R10090_202505.1	NM_001363079.1	320267	0.44	0.98	0.37	0.65	0	0.75	0.65	0.27	0.54	0.45	0.48	1.11	0.42	0.80	0	0.82	0.65	0.29	0.65	0.49	21.01	46.91	17.70	30.02	0	35.03	30.86	12.49	23.27	19.88	0.488	0.532	0.562	0.58	23.128	24.306
R10090_4273.3	XM_006526861.4	21416	0	0	0.13	0	0	0	0	0	0	0	0	0	0.14	0	0	0	0	0	0	0	0	0	8.05	0	0	0	0	0	0	0	0.026	0	0.028	0	1.61	0
R10090_219400.1	XM_030251069.1	68423	0.37	0	0	0	0	0	0	0	0.38	0.47	0.41	0	0	0	0	0	0	0	0.46	0.51	11.50	0	0	0	0	0	0	0	10.65	13.13	0.074	0.17	0.082	0.194	2.3	4.756
R10090_66863.3	NM_172862.3	242022	0	0.01	0	0	0	0	0	0	0	0	0	0.01	0	0	0	0	0	0	0	0	0	1.00	0	0	0	0	0	0	0	0	0.002	0	0.002	0	0.2	0
R10090_101363.1	NM_001163751.1	79043	17.09	14.31	16.84	9.72	10.40	9.22	18.61	14.35	11.53	7.21	18.74	16.14	19.01	11.95	12.24	10.03	18.81	15.35	13.84	7.78	366.33	305.50	357.66	200.05	201.19	192.29	397.59	297.80	221.97	140.71	13.672	12.184	15.616	13.162	286.146	250.072
R10090_87533.1	NM_001037726.1	12912	0	0.19	0	0.12	0.12	0	0	0	0	0.18	0	0.22	0	0.14	0.14	0	0	0	0	0.19	0	24.23	0	14.23	13.96	0	0	0	0	20.65	0.086	0.036	0.1	0.038	10.484	4.13
R10090_5606.1	XM_006526847.2	209478	0.14	0	0	0	0	0.15	0	0.18	0	0	0.15	0	0	0	0	0.16	0	0.19	0	0	7.59	0	0	0	0	7.83	0	9.56	0	0	0.028	0.066	0.03	0.07	1.518	3.478
R10090_208449.1	XM_030242605.1	26366	0	0	0	0	0	0	0	0	0.24	0	0	0	0	0	0	0	0	0	0.28	0	0	0	0	0	0	0	0	0	2.00	0	0	0.048	0	0.056	0	0.4
R10090_8627.2	XM_006539181.3	71817	7.10	6.99	5.73	6.87	5.04	5.91	5.35	5.76	6.29	6.20	7.78	7.88	6.47	8.45	5.93	6.43	5.41	6.16	7.55	6.69	114.33	112.13	91.17	106.16	73.05	92.57	85.86	89.68	90.81	90.89	6.346	5.902	7.302	6.448	99.368	89.962
R10090_208017.1	XM_030255704.1	76921	0	0.23	0	0	0	0	0	0	0	0	0	0.26	0	0	0	0	0	0	0	0	0	1.00	0	0	0	0	0	0	0	0	0.046	0	0.052	0	0.2	0
R10090_89941.1	XM_011242597.2	69632	0.04	0	0	0	0.00	0	0	0	0.13	0.24	0.04	0	0	0	0.00	0	0	0	0.15	0.26	3.25	0	0	0	0.29	0	0	0	9.67	18.21	0.008	0.074	0.008	0.082	0.708	5.576
R10090_29546.1	NM_001290470.2	12757	86.65	97.61	100.55	77.08	69.98	106.55	106.58	96.49	55.77	70.90	95.00	110.06	113.51	94.75	82.36	115.89	107.71	103.23	66.94	76.51	1140.40	1278.36	1302.17	971.84	825.66	1361.45	1394.64	1227.12	656.27	847.25	86.374	87.258	99.136	94.056	1103.686	1097.346
R10090_56065.3	NM_025337.3	110198	15.90	17.74	21.26	17.46	15.16	17.93	17.95	19.74	14.47	11.04	17.44	20.01	24.00	21.47	17.84	19.50	18.14	21.12	17.37	11.91	351.00	390.00	465.00	370.00	302.00	385.00	395.00	422.00	287.00	222.00	17.504	16.226	20.152	17.608	375.6	342.2
R10090_30595.1	XM_017320256.2	320438	0	0	0	0	0	0	0	0	0	0.06	0	0	0	0	0	0	0	0	0	0.07	0	0	0	0	0	0	0	0	0	1.38	0	0.012	0	0.014	0	0.276
R10090_212355.1	NM_001358793.1	18641	0.33	2.23	2.71	5.53	4.97	1.65	1.72	2.78	3.80	9.55	0.36	2.51	3.06	6.80	5.84	1.80	1.73	2.98	4.57	10.30	20.15	134.86	164.42	323.17	274.10	97.92	104.26	164.24	208.75	530.47	3.154	3.9	3.714	4.276	183.34	221.128
R10090_43869.3	NM_134068.3	105352	0.87	0.95	0.30	0.78	0.84	0.78	0.66	0.85	0.48	0.74	0.96	1.07	0.34	0.96	0.98	0.85	0.66	0.91	0.58	0.79	11.65	12.66	3.91	10.00	10.01	10.17	8.71	10.96	5.77	8.94	0.748	0.702	0.862	0.758	9.646	8.91
R10090_13977.3	NM_016925.3	14087	0.70	1.34	1.26	1.22	0.85	1.02	0.77	1.22	0.73	1.15	0.76	1.51	1.42	1.50	1.00	1.11	0.78	1.31	0.88	1.24	47.49	90.88	85.79	80.19	52.52	67.60	52.35	80.76	45.25	71.86	1.074	0.978	1.238	1.064	71.374	63.564
R10090_102962.3	XM_006506518.4	67582	0.23	0	0	0	0.04	0	0	0	0	0.80	0.26	0	0	0	0.04	0	0	0	0	0.86	5.64	0	0	0	0.80	0	0	0	0	17.56	0.054	0.16	0.06	0.172	1.288	3.512
R10090_5058.3	XM_006535217.4	70681	0	0	0.24	0	0.13	0	0	0	0	0	0	0	0.27	0	0.15	0	0	0	0	0	0	0	10.31	0	5.09	0	0	0	0	0	0.074	0	0.084	0	3.08	0
R10090_51107.2	NM_010441.3	15364	0	0.02	0.02	0.04	0.02	0	0.05	0.02	0	0	0	0.02	0.02	0.05	0.02	0	0.06	0.02	0	0	0	1.00	1.00	2.00	1.00	0	3.00	1.00	0	0	0.02	0.014	0.022	0.016	1	0.8
R10090_213556.1	XM_030246428.1	78246	2.37	0.67	2.86	0.35	0	0.20	0	0	1.14	0	2.60	0.76	3.23	0.43	0	0.22	0	0	1.37	0	50.59	14.33	60.50	7.15	0	4.10	0	0	21.93	0	1.25	0.268	1.404	0.318	26.514	5.206
R10090_13823.2	NM_133501.2	171171	3.16	3.64	2.75	1.06	1.94	2.20	2.75	3.35	2.56	1.83	3.46	4.11	3.10	1.30	2.28	2.39	2.78	3.59	3.08	1.97	83.54	96.00	72.21	26.83	46.42	56.65	72.68	86.00	61.06	44.07	2.51	2.538	2.85	2.762	65	64.092
R10090_201596.1	XM_030252300.1	19258	0	0	0	0	0.19	0	0.22	0	0	0.08	0	0	0	0	0.23	0	0.22	0	0	0.08	0	0	0	0	29.42	0	36.93	0	0	11.91	0.038	0.06	0.046	0.06	5.884	9.768
R10090_80513.1	XM_006499291.2	228608	0	0	0	0	0	0	1.28	0	0	0	0	0	0	0	0	0	1.29	0	0	0	0	0	0	0	0	0	31.67	0	0	0	0	0.256	0	0.258	0	6.334
R10090_100273.3	XM_006532736.4	20913	0.09	0	0.02	0.03	0.05	0.02	0	0	0.07	0.02	0.10	0	0.02	0.04	0.06	0.03	0	0	0.09	0.03	4.46	0	1.06	1.45	2.16	1.16	0	0	3.23	1.10	0.038	0.022	0.044	0.03	1.826	1.098
R10090_23231.4	NM_080445.4	117592	2.19	1.96	2.05	0.91	0.96	2.95	2.04	2.35	1.32	1.37	2.40	2.21	2.31	1.11	1.13	3.21	2.07	2.51	1.58	1.48	103.00	92.00	96.00	41.00	41.00	135.00	96.00	107.00	56.00	59.00	1.614	2.006	1.832	2.17	74.6	90.6
R10090_8569.3	XM_006495536.4	319263	0.04	0.03	0	0.06	0.10	0	0.03	0.06	0.13	0.03	0.04	0.03	0	0.08	0.11	0	0.03	0.07	0.16	0.04	4.00	3.09	0	5.98	8.80	0	3.23	6.20	12.18	3.11	0.046	0.05	0.052	0.06	4.374	4.944
R10090_18009.2	XM_006538163.2	66291	1.38	1.83	1.24	1.33	1.05	2.78	1.14	2.55	2.95	2.64	1.51	2.06	1.40	1.64	1.23	3.02	1.16	2.73	3.54	2.85	15.98	21.04	14.10	14.75	10.84	31.22	13.15	28.50	30.47	27.78	1.366	2.412	1.568	2.66	15.342	26.224
R10090_86612.3	XM_006510243.4	235283	0	0.51	0	0	0	0	0	0	0	0	0	0.58	0	0	0	0	0	0	0	0	0	58.49	0	0	0	0	0	0	0	0	0.102	0	0.116	0	11.698	0
R10090_40297.3	XM_006540844.4	233332	0	0	0.05	0	0	0.02	0.04	0	0	0	0	0	0.06	0	0	0.02	0.04	0	0	0	0	0	2.77	0	0	0.91	2.22	0	0	0	0.01	0.012	0.012	0.012	0.554	0.626
R10090_64285.3	XM_006534860.3	231326	0	0.04	0	0.04	0	0.04	0	0	0	0.03	0	0.04	0	0.05	0	0.04	0	0	0	0.04	0	2.54	0	2.65	0	2.62	0	0	0	2.13	0.016	0.014	0.018	0.016	1.038	0.95
R10090_102715.1	XM_017319525.2	214048	0.12	0.01	0.03	0	0	0	0.08	0	0	0	0.13	0.01	0.04	0	0	0	0.08	0	0	0	16.67	1.24	4.90	0	0	0	11.05	0	0	0	0.032	0.016	0.036	0.016	4.562	2.21
R10090_28643.2	XM_006539253.2	76580	0	0.39	0	2.41	0.25	0	0	0	0	0.99	0	0.44	0	2.96	0.30	0	0	0	0	1.07	0	21.67	0	129.69	12.88	0	0	0	0	50.63	0.61	0.198	0.74	0.214	32.848	10.126
R10090_70579.2	NM_011266.2	19727	4.89	6.29	5.51	6.96	8.75	4.31	6.20	7.76	6.48	4.24	5.36	7.09	6.22	8.56	10.30	4.69	6.27	8.30	7.78	4.58	266.61	341.65	299.55	364.70	432.97	228.77	337.79	410.11	319.00	211.29	6.48	5.798	7.506	6.324	341.096	301.392
R10090_27602.1	XM_017316126.2	66573	0	0	0	0	0.58	0.23	0	0	0	0.78	0	0	0	0	0.69	0.25	0	0	0	0.84	0	0	0	0	41.91	17.52	0	0	0	56.00	0.116	0.202	0.138	0.218	8.382	14.704
R10090_21817.2	NM_145430.3	216971	1.77	3.47	4.89	7.74	8.32	2.63	2.96	2.25	4.88	6.51	1.95	3.91	5.52	9.52	9.79	2.86	2.99	2.41	5.86	7.03	101.93	198.61	280.21	427.71	433.96	147.02	169.83	125.65	253.34	342.01	5.238	3.846	6.138	4.23	288.484	207.57
R10090_204367.1	XM_030252581.1	229599	0.38	0.69	0.93	2.35	1.76	0.14	0.13	0.13	2.03	2.47	0.41	0.78	1.05	2.89	2.07	0.15	0.13	0.14	2.44	2.67	10.77	19.86	26.59	64.89	45.61	3.89	3.82	3.69	52.47	64.74	1.222	0.98	1.44	1.106	33.544	25.722
R10090_100817.2	NM_172409.2	71409	0.36	1.82	1.40	1.53	0.52	1.55	0.52	0.67	0.48	0.30	0.39	2.05	1.58	1.88	0.61	1.69	0.53	0.71	0.57	0.32	31.91	161.63	124.49	130.98	42.18	134.69	46.67	57.63	38.36	24.15	1.126	0.704	1.302	0.764	98.238	60.3
R10090_103811.1	NM_001168229.1	56397	0	1.34	0.46	4.93	3.39	1.26	0.74	0.31	0.40	8.47	0	1.51	0.52	6.06	3.99	1.37	0.74	0.33	0.48	9.14	0	32.58	11.10	115.41	74.69	29.96	17.89	7.31	8.77	188.32	2.024	2.236	2.416	2.412	46.756	50.45
R10090_57951.2	XM_011242421.3	192663	0	0.18	0	0.09	0.09	0	0.07	0	0	0	0	0.20	0	0.11	0.11	0	0.07	0	0	0	0	10.67	0	5.00	5.00	0	4.00	0	0	0	0.072	0.014	0.084	0.014	4.134	0.8
R10090_18634.2	NM_021526.2	59029	37.47	34.86	28.42	31.41	23.52	33.98	30.30	33.93	30.56	17.63	41.08	39.31	32.08	38.62	27.68	36.95	30.62	36.30	36.68	19.02	763.00	707.00	573.00	614.00	432.00	673.00	615.00	669.00	559.00	327.00	31.136	29.28	35.754	31.914	617.8	568.6
R10090_207299.1	NM_001359956.1	231915	0.65	0	0	1.54	3.22	0	1.64	1.20	2.96	1.26	0.71	0	0	1.89	3.79	0	1.66	1.28	3.55	1.36	35.39	0	0	80.91	160.14	0	90.06	63.72	146.27	63.00	1.082	1.412	1.278	1.57	55.288	72.61
R10090_204974.1	NM_001355408.1	100041581	0	0	0	0.04	0	0	0	0	0	0	0	0	0	0.05	0	0	0	0	0	0	0	0	0	4.00	0	0	0	0	0	0	0.008	0	0.01	0	0.8	0
R10090_15446.3	XM_006503072.4	242557	0	0	0	0	0	0.02	0	0	0	0	0	0	0	0	0	0.03	0	0	0	0	0	0	0	0	0	2.86	0	0	0	0	0	0.004	0	0.006	0	0.572
R10090_90209.3	NM_008153.3	14747	1.00	0.81	1.37	0.92	0.36	1.93	3.46	3.22	0.10	0.42	1.09	0.91	1.55	1.13	0.43	2.09	3.50	3.44	0.12	0.45	40.95	33.11	56.10	36.36	13.58	77.19	142.33	128.46	3.83	15.71	0.892	1.826	1.022	1.92	36.02	73.504
R10090_163.1	XM_006508922.1	76406	0	0	0	0	0	0	0	0	0	0.28	0	0	0	0	0	0	0	0	0	0.30	0	0	0	0	0	0	0	0	0	4.54	0	0.056	0	0.06	0	0.908
R10090_11568.1	XM_017319098.2	407823	0.20	0	0.17	0.61	0.41	0	0.05	0.26	0.56	0.07	0.21	0	0.19	0.75	0.48	0	0.05	0.28	0.67	0.08	25.40	0	21.75	76.89	48.04	0	6.13	33.36	65.55	8.83	0.278	0.188	0.326	0.216	34.416	22.774
R10090_205544.1	XM_030253937.1	80912	0.07	0.43	0	0.17	0.44	0.26	0.12	0.32	0	0.06	0.07	0.48	0	0.21	0.52	0.29	0.12	0.34	0	0.07	5.34	33.59	0	13.04	31.79	20.45	9.11	24.36	0	4.70	0.222	0.152	0.256	0.164	16.752	11.724
R10090_89767.3	XM_006506238.4	319618	0	1.50	0	0	0	0	0	0	0	0	0	1.69	0	0	0	0	0	0	0	0	0	74.04	0	0	0	0	0	0	0	0	0.3	0	0.338	0	14.808	0
R10090_83915.3	NM_133857.3	99526	3.89	4.30	4.43	7.61	7.75	3.99	3.94	3.25	7.79	8.80	4.27	4.84	5.00	9.35	9.12	4.34	3.98	3.48	9.36	9.49	232.59	255.98	264.06	437.49	420.74	232.60	235.24	188.75	420.73	480.77	5.596	5.554	6.516	6.13	322.172	311.618
R10090_205437.1	XM_030253159.1	12986	4.79	4.12	3.05	5.51	3.16	6.01	7.32	6.18	5.32	3.73	5.25	4.64	3.45	6.77	3.72	6.53	7.40	6.61	6.38	4.03	226.61	194.28	144.08	250.75	135.93	277.10	346.27	283.87	227.20	161.54	4.126	5.712	4.766	6.19	190.33	259.196
R10090_62964.1	XM_006531398.2	72552	2.35	0.84	4.65	0.34	0.74	2.38	2.03	1.01	1.77	0	2.58	0.95	5.25	0.41	0.88	2.59	2.06	1.08	2.13	0	107.81	38.51	212.61	14.85	30.98	106.52	93.21	45.08	73.35	0	1.784	1.438	2.014	1.572	80.952	63.632
R10090_214785.1	NM_001362271.1	19164	32.32	34.90	31.27	34.62	31.91	36.92	30.32	35.83	26.87	31.51	35.43	39.35	35.30	42.55	37.56	40.15	30.64	38.33	32.25	34.00	1250.00	1345.00	1204.00	1287.00	1119.00	1391.00	1171.00	1344.00	937.00	1113.00	33.004	32.29	38.038	35.074	1241	1191.2
R10090_68107.1	NM_001170954.2	239559	0	0.44	1.56	0	0	0.79	0.75	0.78	0	0	0	0.49	1.76	0	0	0.86	0.76	0.84	0	0	0	13.00	46.00	0	0	23.00	22.25	22.58	0	0	0.4	0.464	0.45	0.492	11.8	13.566
R10090_206310.1	XM_030254809.1	71521	7.03	5.17	3.74	2.91	7.67	5.78	9.62	6.34	5.34	1.03	7.71	5.83	4.22	3.57	9.03	6.28	9.72	6.78	6.42	1.12	525.66	385.33	278.73	208.91	521.35	420.78	718.62	460.03	360.89	70.70	5.304	5.622	6.072	6.064	383.996	406.204
R10090_54485.1	NM_001201391.1	100503605	307.00	741.90	137.87	194.07	174.94	1275.32	1612.66	334.38	491.40	468.70	336.60	836.55	155.64	238.57	205.88	1387.08	1629.71	357.73	589.86	505.73	1838.98	4411.54	795.33	1106.89	920.10	7370.37	9526.05	1922.14	2591.16	2521.85	311.156	836.492	354.648	894.022	1814.568	4786.314
R10090_209531.1	XM_030242349.1	21843	13.87	14.53	13.20	6.87	8.03	10.40	13.07	7.77	9.39	5.99	15.21	16.39	14.90	8.45	9.45	11.31	13.21	8.31	11.27	6.46	371.56	387.86	351.15	176.81	194.40	271.16	349.30	201.59	226.39	146.24	11.3	9.324	12.88	10.112	296.356	238.936
R10090_91308.3	NM_020295.3	56873	0.23	0	0.19	0	0	0.45	0	0	0.31	0	0.25	0	0.21	0	0	0.49	0	0	0.37	0	16.94	0	14.12	0	0	32.51	0	0	20.79	0	0.084	0.152	0.092	0.172	6.212	10.66
R10090_73338.4	NM_028264.4	72519	7.75	6.99	7.07	4.05	5.81	9.55	6.83	7.16	8.01	4.98	8.49	7.89	7.98	4.97	6.83	10.39	6.90	7.66	9.62	5.37	249.00	224.00	226.00	125.00	169.00	299.00	219.00	223.00	232.00	146.00	6.334	7.306	7.232	7.988	198.6	223.8
R10090_17061.2	XM_006497009.3	74748	0	1.12	0.13	0.68	0.66	0.44	0.31	1.55	0	0.19	0	1.26	0.15	0.84	0.77	0.48	0.31	1.66	0	0.21	0	24.82	2.93	14.58	13.18	9.57	6.89	33.43	0	3.89	0.518	0.498	0.604	0.532	11.102	10.756
R10090_34041.3	XM_006541039.4	59047	0.20	0.18	0.72	0	0.69	0.18	0	0.54	0	0	0.22	0.20	0.81	0	0.82	0.19	0	0.58	0	0	13.48	11.91	47.67	0	41.80	11.46	0	34.70	0	0	0.358	0.144	0.41	0.154	22.972	9.232
R10090_49763.1	NM_001113416.1	226352	0	0.09	0.00	0	0.10	0	0.02	0	0	0.05	0	0.10	0.00	0	0.11	0	0.03	0	0	0.06	0	3.51	0.06	0	3.53	0	1.00	0	0	2.00	0.038	0.014	0.042	0.018	1.42	0.6
R10090_68416.3	XM_006532347.4	16882	0	0	0	0	0	0	0	0.01	0	0	0	0	0	0	0	0	0	0.01	0	0	0	0	0	0	0	0	0	0.41	0	0	0	0.002	0	0.002	0	0.082
R10090_219414.1	XM_030250872.1	225872	0.06	0.04	0.06	0.07	0.07	0.06	0.06	0.04	0.19	0.16	0.06	0.05	0.06	0.09	0.08	0.06	0.06	0.04	0.23	0.17	14.72	11.05	14.72	18.38	15.92	14.75	14.75	9.78	44.08	38.15	0.06	0.102	0.068	0.112	14.958	24.302
R10090_98911.2	NM_019710.2	24061	36.14	31.95	38.48	30.76	23.78	28.29	25.40	33.32	38.16	25.43	39.63	36.03	43.44	37.82	27.98	30.77	25.67	35.65	45.80	27.44	2135.09	1881.26	2267.93	1748.21	1275.85	1628.98	1499.91	1910.63	2035.64	1373.34	32.222	30.12	36.98	33.066	1861.668	1689.7
R10090_102734.4	NM_030209.4	78892	0.32	0.77	0.27	0.41	0	0.46	0.45	0.58	0.28	0.26	0.35	0.87	0.30	0.50	0	0.50	0.45	0.62	0.34	0.28	20.05	48.00	16.63	24.50	0	28.00	28.09	35.00	15.82	14.93	0.354	0.406	0.404	0.438	21.836	24.368
R10090_24568.3	NM_133697.3	68552	38.73	45.59	40.96	39.76	34.13	47.13	39.29	49.98	31.21	23.11	42.46	51.41	46.24	48.88	40.16	51.26	39.71	53.47	37.46	24.94	1123.93	1318.11	1180.94	1108.61	896.10	1331.48	1137.78	1405.97	815.37	611.84	39.834	38.144	45.83	41.368	1125.538	1060.488
R10090_85163.1	NM_001166668.1	269400	0.04	0	0.31	0	0.11	0	0	0	0.09	0.07	0.04	0	0.35	0	0.13	0	0	0	0.11	0.07	2.31	0	19.41	0	6.19	0	0	0	4.98	3.76	0.092	0.032	0.104	0.036	5.582	1.748
R10090_66662.3	NM_146097.3	226043	2.00	1.76	2.26	3.17	2.80	2.24	2.05	1.38	1.64	2.07	2.19	1.99	2.55	3.90	3.30	2.43	2.07	1.48	1.97	2.23	53.51	46.98	60.17	81.64	67.89	58.35	54.73	35.81	39.61	50.50	2.398	1.876	2.786	2.036	62.038	47.8
R10090_202618.1	NM_001362948.1	227753	0	0	0.28	0.28	0	0	0	0	0	0	0	0	0.32	0.35	0	0	0	0	0	0	0	0	10.74	10.44	0	0	0	0	0	0	0.112	0	0.134	0	4.236	0
R10090_26518.2	XM_006539936.3	243867	0	0	0	0.24	0.24	0.16	0	0	0	0.06	0	0	0	0.30	0.28	0.18	0	0	0	0.06	0	0	0	17.94	16.79	12.46	0	0	0	4.13	0.096	0.044	0.116	0.048	6.946	3.318
R10090_51527.1	XM_011246719.1	78308	0.50	0.79	0	1.25	0	0.67	0	0.35	0	0	0.55	0.89	0	1.53	0	0.73	0	0.37	0	0	15.15	23.71	0	36.33	0	19.90	0	10.15	0	0	0.508	0.204	0.594	0.22	15.038	6.01
R10090_70733.2	XM_006519062.2	268749	2.09	1.43	2.92	1.27	2.03	2.72	1.45	1.73	2.73	1.93	2.30	1.61	3.29	1.56	2.39	2.95	1.47	1.85	3.27	2.08	107.07	72.74	148.63	62.40	94.23	135.28	74.23	85.63	125.72	90.01	1.948	2.112	2.23	2.324	97.014	102.174
R10090_43106.3	XM_006506734.4	76223	0	0.14	0	0	0.08	0	0	0	0	0	0	0.16	0	0	0.10	0	0	0	0	0	0	4.99	0	0	2.73	0	0	0	0	0	0.044	0	0.052	0	1.544	0
R10090_52694.1	XM_017314442.2	216724	0.42	0.19	0.42	0.56	0.67	0.30	0.31	0.45	0.34	0.52	0.46	0.21	0.48	0.69	0.78	0.33	0.31	0.48	0.41	0.56	18.21	8.22	18.22	23.48	26.20	12.84	13.36	18.92	13.25	20.56	0.452	0.384	0.524	0.418	18.866	15.786
R10090_89395.4	NM_146068.4	224008	2.20	2.06	2.94	2.92	2.37	3.96	2.16	2.71	2.35	1.00	2.41	2.32	3.32	3.58	2.79	4.30	2.18	2.90	2.82	1.08	105.75	98.82	141.08	134.92	103.50	185.52	103.61	126.53	101.98	44.07	2.498	2.436	2.884	2.656	116.814	112.342
R10090_67867.2	XM_011240576.3	54383	0.49	0	0	0	0	0	0.64	0.26	0	0	0.53	0	0	0	0	0	0.64	0.28	0	0	12.70	0	0	0	0	0	16.54	6.67	0	0	0.098	0.18	0.106	0.184	2.54	4.642
R10090_70924.3	XM_006517673.4	268706	0	0	0	0	0	0	0	0	0.06	0	0	0	0	0	0	0	0	0	0.07	0	0	0	0	0	0	0	0	0	7.11	0	0	0.012	0	0.014	0	1.422
R10090_9844.1	XM_017320937.2	333789	0.06	0.05	0.03	0.08	0.16	0.08	0.03	0	0.12	0.14	0.07	0.05	0.04	0.10	0.19	0.09	0.03	0	0.15	0.15	10.64	7.97	5.30	13.09	24.76	13.40	5.07	0	19.16	21.91	0.076	0.074	0.09	0.084	12.352	11.908
R10090_41371.2	NM_145478.2	223775	11.41	13.90	12.96	48.97	60.17	9.41	10.47	12.94	24.54	64.27	12.51	15.68	14.63	60.19	70.82	10.24	10.58	13.84	29.46	69.34	391.99	475.98	443.00	1616.87	1872.92	315.00	359.00	431.00	759.82	2015.72	29.482	24.326	34.766	26.692	960.152	776.108
R10090_209041.1	XM_030242693.1	330577	0	0	0	0.04	0	0	0	0	0	0	0	0	0	0.05	0	0	0	0	0	0	0	0	0	2.00	0	0	0	0	0	0	0.008	0	0.01	0	0.4	0
R10090_41592.1	NM_001168392.1	51801	0	0	0	0	0	0.33	0	0.32	0	0.72	0	0	0	0	0	0.36	0	0.35	0	0.77	0	0	0	0	0	3.44	0	3.33	0	6.92	0	0.274	0	0.296	0	2.738
R10090_102249.4	NM_020258.4	56857	2.03	2.32	2.93	2.07	1.20	2.83	5.15	4.92	0.56	0.52	2.22	2.62	3.31	2.55	1.41	3.08	5.21	5.26	0.67	0.56	133.00	152.00	192.00	130.82	71.43	181.00	338.00	313.00	32.92	31.03	2.11	2.796	2.422	2.956	135.85	179.19
R10090_206843.1	NM_001347456.1	74890	0.09	0	0	0	0	0	0.09	0	0	0	0.10	0	0	0	0	0	0.09	0	0	0	1.00	0	0	0	0	0	1.00	0	0	0	0.018	0.018	0.02	0.018	0.2	0.2
R10090_21695.5	NM_021488.5	58991	0	0	0	0.33	0	0	0.65	0.44	0	0	0	0	0	0.41	0	0	0.66	0.47	0	0	0	0	0	1.48	0	0	3.00	1.99	0	0	0.066	0.218	0.082	0.226	0.296	0.998
R10090_55224.1	XM_011241659.1	11907	0.05	0.03	0.03	0.03	0.03	0.03	0.03	0.02	0.14	0.03	0.05	0.03	0.03	0.03	0.03	0.03	0.03	0.03	0.17	0.03	2.77	1.69	1.51	1.52	1.40	1.51	1.63	1.33	7.48	1.50	0.034	0.05	0.034	0.058	1.778	2.69
R10090_50135.1	NM_001163589.1	19132	0	0.83	0.55	1.30	0	0	0.37	0.60	0.20	0.24	0	0.93	0.62	1.60	0	0	0.37	0.64	0.24	0.26	0	19.81	13.00	30.07	0	0	8.79	13.95	4.37	5.20	0.536	0.282	0.63	0.302	12.576	6.462
R10090_2998.3	XM_006526604.4	109168	0	0	0	0	0.15	0	0	0	0	0.22	0	0	0	0	0.18	0	0	0	0	0.24	0	0	0	0	7.47	0	0	0	0	10.83	0.03	0.044	0.036	0.048	1.494	2.166
R10090_207715.1	NM_001364557.1	232196	0.56	0.87	0.69	0.71	0.08	1.01	0.58	0.67	1.37	0.27	0.61	0.98	0.78	0.87	0.09	1.10	0.58	0.71	1.65	0.29	20.66	32.31	25.46	25.36	2.68	36.52	21.44	23.98	45.92	9.08	0.582	0.78	0.666	0.866	21.294	27.388
R10090_101221.1	NM_001284312.1	140499	0	0.27	0	0	0	0	0	0	0	0	0	0.30	0	0	0	0	0	0	0	0	0	12.98	0	0	0	0	0	0	0	0	0.054	0	0.06	0	2.596	0
R10090_60392.3	XM_006504854.4	666311	5.15	2.54	3.26	0	0	4.75	4.20	5.06	3.56	0	5.65	2.86	3.68	0	0	5.17	4.24	5.41	4.28	0	219.54	107.74	138.37	0	0	197.37	178.84	209.21	137.06	0	2.19	3.514	2.438	3.82	93.13	144.496
R10090_21305.2	NM_001081032.2	667977	0.12	0	0	0	0	0	0	0	0	0	0.13	0	0	0	0	0	0	0	0	0	2.01	0	0	0	0	0	0	0	0	0	0.024	0	0.026	0	0.402	0
R10090_204935.1	NM_001355740.1	269536	12.12	12.48	12.33	14.11	12.60	11.17	11.48	13.34	15.77	12.88	13.28	14.07	13.92	17.35	14.83	12.15	11.61	14.28	18.93	13.89	548.92	563.50	556.49	614.68	517.87	493.03	519.78	586.54	644.73	532.98	12.728	12.928	14.69	14.172	560.292	555.412
R10090_82353.3	NM_017367.3	12453	66.78	69.57	68.34	69.37	60.87	64.92	60.97	73.36	64.67	59.90	73.22	78.44	77.15	85.28	71.63	70.61	61.62	78.48	77.62	64.64	2704.19	2807.21	2755.79	2700.73	2234.99	2561.24	2465.99	2881.67	2361.61	2215.57	66.986	64.764	77.144	70.594	2640.582	2497.216
R10090_92.2	NM_145385.2	30853	6.34	5.81	7.89	7.03	9.24	7.85	5.16	9.21	4.77	7.76	6.95	6.55	8.91	8.64	10.87	8.54	5.22	9.85	5.73	8.37	129.41	118.11	159.46	137.70	170.10	155.84	104.98	181.99	87.49	144.20	7.262	6.95	8.384	7.542	142.956	134.9
R10090_94482.1	XM_011248033.1	319997	0	0	0	0	0	0	0.64	0.65	0.23	0	0	0	0	0	0	0	0.65	0.70	0.28	0	0	0	0	0	0	0	12.50	12.33	4.01	0	0	0.304	0	0.326	0	5.768
R10090_11413.3	XM_006502400.4	97086	0	0	0.08	0	0	0	0	0	0	0	0	0	0.09	0	0	0	0	0	0	0	0	0	3.00	0	0	0	0	0	0	0	0.016	0	0.018	0	0.6	0
R10090_82532.2	XM_006498852.3	17151	0.91	0.94	1.40	0.43	1.46	1.00	1.04	1.28	0.75	1.59	0.99	1.06	1.58	0.53	1.72	1.09	1.05	1.37	0.90	1.72	19.22	19.79	29.46	8.83	27.90	20.70	22.07	26.36	14.35	30.81	1.028	1.132	1.176	1.226	21.04	22.858
R10090_210973.1	XM_030244310.1	235283	0.79	1.05	1.35	1.13	0.95	0.81	0.90	0.36	1.58	0.05	0.87	1.18	1.52	1.39	1.11	0.89	0.91	0.38	1.90	0.06	86.68	114.29	147.14	118.78	94.16	86.87	98.42	37.90	156.70	5.23	1.054	0.74	1.214	0.828	112.21	77.024
R10090_18226.1	XM_017317713.2	75956	0	0.12	0	0	0	0	0.22	0	0.49	0.46	0	0.14	0	0	0	0	0.22	0	0.58	0.49	0	19.52	0	0	0	0	34.10	0	69.19	65.87	0.024	0.234	0.028	0.258	3.904	33.832
R10090_34795.2	NM_145703.2	80906	0	0.16	0.32	0.17	0	0	0.00	0	0	0.18	0	0.18	0.36	0.20	0	0	0.00	0	0	0.20	0	5.39	10.69	5.42	0	0	0.14	0	0	5.63	0.13	0.036	0.148	0.04	4.3	1.154
R10090_76628.2	XM_011241457.3	69228	0.59	1.14	0.77	1.23	0.72	0.21	0.92	0	0.35	0.34	0.65	1.28	0.87	1.52	0.85	0.23	0.93	0	0.42	0.36	35.14	66.99	45.66	70.23	38.89	12.04	54.35	0	18.51	18.30	0.89	0.364	1.034	0.388	51.382	20.64
R10090_207351.1	NM_001352887.1	66520	6.78	6.50	5.51	5.49	4.86	8.15	6.75	7.52	4.37	4.31	7.44	7.33	6.22	6.74	5.73	8.87	6.82	8.05	5.24	4.65	315.00	301.00	255.00	245.00	205.00	369.00	313.00	339.00	183.00	183.00	5.828	6.22	6.692	6.726	264.2	277.4
R10090_50868.2	XM_006506363.2	503550	6.76	11.15	8.35	12.15	4.80	5.39	6.27	10.87	3.83	3.67	7.41	12.57	9.42	14.94	5.65	5.87	6.33	11.63	4.59	3.96	202.00	332.00	248.00	349.00	130.00	157.00	187.00	315.00	103.00	100.00	8.642	6.006	9.998	6.476	252.2	172.4
R10090_204382.1	XM_030252586.1	229615	0	0.16	0	0.02	0.00	0.02	0.63	0	0	0.27	0	0.18	0	0.02	0.00	0.02	0.64	0	0	0.29	0	6.27	0	0.72	0.05	0.85	25.20	0	0	9.90	0.036	0.184	0.04	0.19	1.408	7.19
R10090_89891.1	NM_001164086.1	26557	0.04	0.05	0	0.13	0.06	0.01	0.02	0	0.05	0.04	0.04	0.05	0	0.16	0.07	0.01	0.02	0	0.06	0.05	7.00	8.13	0	22.00	9.00	1.00	4.00	0	8.00	7.00	0.056	0.024	0.064	0.028	9.226	4
R10090_60172.2	XM_011243262.3	108705	0.08	0.30	0.44	0.39	0.25	0.07	0.15	0.15	0.57	0.59	0.08	0.34	0.50	0.48	0.29	0.08	0.15	0.16	0.69	0.64	3.37	13.47	19.86	16.85	10.18	3.21	6.84	6.54	23.21	24.30	0.292	0.306	0.338	0.344	12.746	12.82
R10090_218031.1	XM_030249867.1	381072	0	0	0	0.00	0	0	0.00	0.00	0	0	0	0	0	0.00	0	0	0.00	0.00	0	0	0	0	0	0.10	0	0	0.03	0.02	0	0	0	0	0	0	0.02	0.01
R10090_76057.4	NM_172257.4	214597	77.53	63.64	78.79	103.39	115.72	73.26	72.02	79.11	99.25	133.75	85.01	71.75	88.95	127.10	136.18	79.68	72.78	84.63	119.13	144.32	4912.66	4019.00	4982.07	6302.22	6662.14	4525.47	4561.37	4865.53	5680.16	7748.63	87.814	91.478	101.798	100.108	5375.618	5476.232
R10090_65717.1	XM_017319756.2	74383	1.24	0	0.14	0.06	0	0	0	0	0	0	1.36	0	0.16	0.07	0	0	0	0	0	0	66.93	0	7.69	3.00	0	0	0	0	0	0	0.288	0	0.318	0	15.524	0
R10090_40723.2	XM_011242532.3	245902	0	0	0.03	0.05	0	0	0.07	0.10	0.08	0	0	0	0.03	0.07	0	0	0.07	0.11	0.09	0	0	0	6.36	11.46	0	0	14.16	21.29	14.82	0	0.016	0.05	0.02	0.054	3.564	10.054
R10090_214496.1	XM_030246980.1	77480	0	0	0	0	0	0.06	0	0	0	0	0	0	0	0	0	0.06	0	0	0	0	0	0	0	0	0	8.03	0	0	0	0	0	0.012	0	0.012	0	1.606
R10090_70760.3	XM_006509739.4	70625	0.28	0.28	0.29	0.25	0.23	0.95	0.37	0.46	0	0.43	0.31	0.31	0.33	0.31	0.27	1.03	0.37	0.49	0	0.47	11.57	11.21	11.91	9.75	8.45	37.62	14.95	17.98	0	16.09	0.266	0.442	0.306	0.472	10.578	17.328
R10090_208206.1	XM_030255456.1	320204	0.51	0.46	0.49	0.37	0.18	0.43	0.49	0.77	0.41	0.15	0.56	0.52	0.55	0.46	0.22	0.47	0.50	0.83	0.49	0.16	32.85	29.66	31.39	23.15	10.78	27.17	31.89	48.56	23.75	8.66	0.402	0.45	0.462	0.49	25.566	28.006
R10090_206858.1	XM_030254486.1	23912	1.43	0.76	1.15	0.11	0	0.55	0	0	0.35	0	1.57	0.86	1.29	0.14	0	0.59	0	0	0.42	0	110.17	58.61	88.20	8.18	0	41.05	0	0	24.23	0	0.69	0.18	0.772	0.202	53.032	13.056
R10090_34029.1	NM_001167730.1	58186	0	0	0	0	0	0.68	0.22	0	0	0	0	0	0	0	0	0.74	0.22	0	0	0	0	0	0	0	0	25.61	8.35	0	0	0	0	0.18	0	0.192	0	6.792
R10090_210941.1	XM_030244074.1	16430	18.89	21.52	17.27	19.99	17.99	20.22	18.89	22.62	16.08	14.88	20.72	24.27	19.49	24.57	21.17	21.99	19.09	24.20	19.30	16.06	1047.53	1189.16	954.90	1065.79	905.84	1092.52	1046.87	1216.91	804.91	754.17	19.132	18.538	22.044	20.128	1032.644	983.076
R10090_96724.3	XM_006531908.4	103537	0.30	0.64	1.37	0.51	0.30	0.54	0.09	0.08	0.09	0.06	0.33	0.72	1.54	0.63	0.36	0.58	0.09	0.08	0.11	0.07	24.22	51.43	110.01	39.76	22.29	42.09	7.55	6.01	6.77	4.59	0.624	0.172	0.716	0.186	49.542	13.402
R10090_9185.3	XM_006500216.4	72137	0	0	0	0	0.15	0.48	0.31	0.11	0	0	0	0	0	0	0.17	0.52	0.31	0.12	0	0	0	0	0	0	3.96	13.86	9.19	3.24	0	0	0.03	0.18	0.034	0.19	0.792	5.258
R10090_56063.6	NM_029648.7	76539	1.72	0.85	0.99	3.17	4.16	1.25	2.23	3.12	3.82	6.33	1.88	0.96	1.12	3.90	4.89	1.36	2.26	3.34	4.58	6.83	48.61	24.06	27.87	86.32	106.48	34.53	63.02	85.60	97.25	163.52	2.178	3.35	2.55	3.674	58.668	88.784
R10090_210388.1	XM_030243545.1	244556	0	0.03	0	0.04	0.03	0	0	0	0	0	0	0.04	0	0.05	0.04	0	0	0	0	0	0	2.00	0	2.58	2.00	0	0	0	0	0	0.02	0	0.026	0	1.316	0
R10090_219802.1	XM_030250971.1	329064	0	0	0.01	0	0	0	0	0.03	0.01	0.01	0	0	0.02	0	0	0	0	0.03	0.02	0.02	0	0	1.00	0	0	0	0	2.00	1.00	1.00	0.002	0.01	0.004	0.014	0.2	0.8
R10090_67887.3	NM_019421.3	54219	2.78	2.43	2.63	2.49	2.74	2.81	2.16	2.29	2.33	2.29	3.05	2.74	2.97	3.06	3.23	3.06	2.19	2.45	2.79	2.47	86.28	75.00	81.00	74.24	77.00	85.00	67.00	68.97	65.00	64.72	2.614	2.376	3.01	2.592	78.704	70.138
R10090_213914.1	XM_030246182.1	56013	0	0	0	0	0	0	0	0.01	0	0	0	0	0	0	0	0	0	0.01	0	0	0	0	0	0	0	0	0	1.00	0	0	0	0.002	0	0.002	0	0.2
R10090_35524.3	NM_152806.3	67040	26.04	26.49	23.74	26.02	27.07	28.16	24.19	27.73	24.18	21.96	28.55	29.87	26.80	31.99	31.86	30.62	24.45	29.66	29.02	23.70	1579.14	1601.02	1436.48	1517.84	1491.11	1664.27	1466.17	1632.04	1323.95	1217.54	25.872	25.244	29.814	27.49	1525.118	1460.794
R10090_84664.3	XM_006524300.4	26382	5.25	7.09	12.92	13.49	7.80	7.73	9.41	10.81	3.64	7.65	5.76	8.00	14.59	16.59	9.18	8.41	9.50	11.57	4.36	8.25	177.68	239.05	434.96	438.70	239.07	254.85	317.66	354.64	110.84	236.21	9.31	7.848	10.824	8.418	305.892	254.84
R10090_209610.1	XM_030243094.1	77252	0	0.07	0	0	0.09	0.04	0.14	0.12	0	0.26	0	0.08	0	0	0.11	0.05	0.14	0.13	0	0.28	0	2.65	0	0	3.35	1.74	5.41	4.60	0	9.64	0.032	0.112	0.038	0.12	1.2	4.278
R10090_26184.1	XM_017312692.1	234214	0	0	0	0	0	0	0	0	0.08	0	0	0	0	0	0	0	0	0	0.09	0	0	0	0	0	0	0	0	0	4.39	0	0	0.016	0	0.018	0	0.878
R10090_215195.1	XM_030247398.1	68750	0.54	2.37	0.48	0.45	2.01	1.24	0.54	1.10	1.98	1.02	0.59	2.68	0.54	0.56	2.36	1.35	0.55	1.18	2.37	1.10	69.80	306.72	62.14	56.75	237.08	156.51	70.00	138.78	231.70	120.49	1.17	1.176	1.346	1.31	146.498	143.496
R10090_12458.1	XM_011248462.1	58994	0	0	0.08	0	0	0	0	0	0	0	0	0	0.09	0	0	0	0	0	0	0	0	0	6.00	0	0	0	0	0	0	0	0.016	0	0.018	0	1.2	0
R10090_203354.1	NM_001355652.1	74182	0	0	0	0	0.67	0	0	0	0	0.80	0	0	0	0	0.79	0	0	0	0	0.86	0	0	0	0	32.61	0	0	0	0	38.94	0.134	0.16	0.158	0.172	6.522	7.788
R10090_202636.1	NM_001355260.1	20744	0.21	0	0	0	0	0	0	0.43	0	0	0.24	0	0	0	0	0	0	0.46	0	0	55.48	0	0	0	0	0	0	107.56	0	0	0.042	0.086	0.048	0.092	11.096	21.512
R10090_67651.5	NM_134081.5	108671	59.22	56.56	56.85	37.80	36.70	56.73	53.38	51.01	50.59	26.84	64.93	63.78	64.18	46.47	43.19	61.70	53.94	54.57	60.72	28.96	1291.00	1228.00	1228.00	791.00	722.00	1203.00	1160.00	1077.00	991.00	533.00	49.426	47.71	56.51	51.978	1052	992.8
R10090_15501.3	XM_006506175.4	26903	0	0	0	0	0	0	0	0.06	0	0	0	0	0	0	0	0	0	0.06	0	0	0	0	0	0	0	0	0	5.88	0	0	0	0.012	0	0.012	0	1.176
R10090_53734.2	NM_025892.3	66994	8.70	8.52	8.47	7.05	4.51	9.95	8.55	6.77	5.53	2.91	9.53	9.60	9.56	8.66	5.30	10.82	8.64	7.24	6.63	3.14	203.00	198.00	196.00	158.00	95.00	226.00	199.00	153.00	116.00	62.00	7.45	6.742	8.53	7.294	170	151.2
R10090_95643.3	XM_006504189.4	78796	0	0	0	0	1.13	0	0.39	0	0	0.61	0	0	0	0	1.32	0	0.39	0	0	0.65	0	0	0	0	34.20	0	12.96	0	0	18.55	0.226	0.2	0.264	0.208	6.84	6.302
R10090_217865.1	XM_030250177.1	115488787	0.40	0.38	0	0	0.10	0.07	0.16	0.28	0	0	0.44	0.43	0	0	0.12	0.08	0.16	0.30	0	0	5.76	5.46	0	0	1.35	1.00	2.25	3.96	0	0	0.176	0.102	0.198	0.108	2.514	1.442
R10090_219209.1	XM_030250337.1	14680	0.60	0.61	0.66	2.53	3.13	0.42	0.75	0.62	1.59	4.40	0.66	0.68	0.75	3.11	3.68	0.46	0.76	0.66	1.91	4.75	50.00	50.00	55.00	202.00	236.00	34.00	62.00	50.00	119.00	334.00	1.506	1.556	1.776	1.708	118.6	119.8
R10090_45788.3	XM_006505099.4	27056	0	1.45	0	1.69	0	0	0	0	0	0	0	1.64	0	2.08	0	0	0	0	0	0	0	44.89	0	50.59	0	0	0	0	0	0	0.628	0	0.744	0	19.096	0
R10090_23872.3	NM_026454.4	67921	10.01	10.53	7.15	8.59	4.73	10.84	10.79	13.08	5.36	5.77	10.98	11.87	8.08	10.56	5.56	11.79	10.90	14.00	6.44	6.23	256.99	269.29	182.29	211.87	109.67	270.80	276.18	325.49	123.88	135.15	8.202	9.168	9.41	9.872	206.022	226.3
R10090_24502.3	XM_006524490.4	381091	0.33	2.25	2.70	0.36	0.42	1.02	2.16	0.39	0	0	0.36	2.54	3.05	0.44	0.49	1.11	2.18	0.42	0	0	4.10	28.09	33.23	4.28	4.67	12.43	26.91	4.77	0	0	1.212	0.714	1.376	0.742	14.874	8.822
R10090_3139.3	XM_006498447.4	78797	0.06	0	0	0	0	0	0.07	0	0	0	0.07	0	0	0	0	0	0.08	0	0	0	3.52	0	0	0	0	0	4.03	0	0	0	0.012	0.014	0.014	0.016	0.704	0.806
R10090_23962.1	XM_011248445.1	53325	2.98	1.97	4.97	4.68	4.62	10.82	6.57	1.56	3.59	0.99	3.26	2.22	5.61	5.75	5.43	11.77	6.64	1.67	4.31	1.07	61.69	40.66	102.01	93.04	86.26	218.08	135.68	31.28	66.75	18.72	3.844	4.706	4.454	5.092	76.732	94.102
R10090_9294.1	NM_001278570.1	12954	0	0	0	0	0	0	0.07	0	0	0	0	0	0	0	0	0	0.07	0	0	0	0	0	0	0	0	0	1.00	0	0	0	0	0.014	0	0.014	0	0.2
R10090_204704.1	NM_001370782.1	242274	0	0	0	0	0	0	0	0	0.01	0.00	0	0	0	0	0	0	0	0	0.01	0.00	0	0	0	0	0	0	0	0	2.83	1.16	0	0.002	0	0.002	0	0.798
R10090_72993.7	NM_023214.7	66500	5.13	5.48	4.74	4.81	4.55	5.39	4.45	5.17	5.42	3.34	5.62	6.17	5.35	5.92	5.36	5.87	4.50	5.53	6.50	3.60	715.49	761.80	660.83	646.67	578.45	734.24	621.05	701.13	683.83	426.34	4.942	4.754	5.684	5.2	672.648	633.318
R10090_67809.3	XM_006532988.4	217030	1.05	0.00	1.62	0	0.95	0	0	0.00	0.77	0	1.15	0.00	1.83	0	1.12	0	0	0.00	0.92	0	115.54	0.01	178.06	0	95.15	0	0	0.23	76.10	0	0.724	0.154	0.82	0.184	77.752	15.266
R10090_101039.1	NM_001170401.2	268567	9.56	8.33	10.38	2.73	4.39	8.75	4.45	0.66	1.90	4.02	10.48	9.39	11.72	3.35	5.17	9.52	4.49	0.71	2.29	4.33	517.56	449.20	560.57	142.08	215.75	461.95	240.56	34.79	93.06	198.75	7.078	3.956	8.022	4.268	377.032	205.822
R10090_218082.1	XM_030250117.1	74154	0.69	0.39	0.72	2.17	3.83	0.87	0.42	0.28	2.11	3.36	0.75	0.44	0.81	2.66	4.51	0.95	0.42	0.30	2.53	3.63	46.69	26.52	48.55	141.36	236.14	57.61	28.30	18.57	129.25	208.63	1.56	1.408	1.834	1.566	99.852	88.472
R10090_203440.1	NM_001356492.1	71881	0.24	0.65	0.22	0	0.56	0	0.22	0.83	0.80	0.65	0.26	0.74	0.24	0	0.66	0	0.22	0.89	0.97	0.70	8.24	22.41	7.44	0	17.51	0	7.49	27.75	25.01	20.46	0.334	0.5	0.38	0.556	11.12	16.142
R10090_81758.2	XM_006516493.3	66505	0	0	0.73	0	0	0	0	0	0	0	0	0	0.82	0	0	0	0	0	0	0	0	0	42.77	0	0	0	0	0	0	0	0.146	0	0.164	0	8.554	0
R10090_22021.1	XM_017320153.1	230737	0	0	0.21	0	0.01	0.48	0	0	0	0.23	0	0	0.24	0	0.01	0.52	0	0	0	0.25	0	0	7.30	0	0.35	16.40	0	0	0	7.44	0.044	0.142	0.05	0.154	1.53	4.768
R10090_72911.1	NM_133809.1	98256	8.37	14.77	9.90	11.95	8.06	6.77	6.19	9.47	4.14	3.26	9.17	16.65	11.18	14.69	9.48	7.37	6.25	10.13	4.97	3.52	298.00	524.00	351.00	409.00	260.00	235.00	220.00	327.00	133.00	106.00	10.61	5.966	12.234	6.448	368.4	204.2
R10090_90737.2	XM_006510117.2	20586	6.52	0.36	1.04	0.00	3.42	2.01	2.38	1.09	2.56	0	7.15	0.40	1.18	0.00	4.02	2.19	2.40	1.17	3.07	0	528.12	28.66	84.46	0.28	251.68	159.02	192.43	85.83	187.47	0	2.268	1.608	2.55	1.766	178.64	124.95
R10090_207481.1	XM_030255154.1	14056	0.87	0.45	1.03	1.02	1.03	1.18	0.93	0.72	1.12	0.90	0.95	0.51	1.17	1.25	1.21	1.28	0.94	0.77	1.34	0.97	31.45	16.30	37.17	35.47	33.77	41.59	33.51	25.36	36.45	29.60	0.88	0.97	1.018	1.06	30.832	33.302
R10090_210342.1	NM_001371052.1	18032	0	0	0	0	0	0.24	0	0	0	0	0	0	0	0	0	0.26	0	0	0	0	0	0	0	0	0	19.80	0	0	0	0	0	0.048	0	0.052	0	3.96
R10090_10471.3	XM_006504192.4	78796	0.17	0.15	0.29	0.33	0.24	0.14	0.13	0.16	0.78	0.46	0.18	0.17	0.33	0.40	0.28	0.15	0.13	0.17	0.93	0.50	23.93	21.26	41.84	45.08	31.32	18.95	19.05	22.69	100.92	61.17	0.236	0.334	0.272	0.376	32.686	44.556
R10090_207345.1	XM_030255530.1	64450	0.04	0	0	0	0	0	0	0	0	0	0.04	0	0	0	0	0	0	0	0	0	2.00	0	0	0	0	0	0	0	0	0	0.008	0	0.008	0	0.4	0
R10090_210018.1	NM_001357304.1	80286	0	0	0	0	0	0	0.11	0.10	0	0	0	0	0	0	0	0	0.11	0.11	0	0	0	0	0	0	0	0	5.23	4.74	0	0	0	0.042	0	0.044	0	1.994
R10090_215315.1	XM_030247467.1	78689	0.18	0.13	0.38	0	0	0	0	0	0	0	0.20	0.15	0.42	0	0	0	0	0	0	0	7.23	5.25	15.16	0	0	0	0	0	0	0	0.138	0	0.154	0	5.528	0
R10090_200999.1	XM_030252093.1	17978	0.08	0	0	0	0	0	0.12	0	0	0	0.08	0	0	0	0	0	0.12	0	0	0	5.62	0	0	0	0	0	8.82	0	0	0	0.016	0.024	0.016	0.024	1.124	1.764
R10090_100061.3	XM_006541506.4	385354	0	0	0.06	0	0	0	0	0	0	0	0	0	0.07	0	0	0	0	0	0	0	0	0	4.00	0	0	0	0	0	0	0	0.012	0	0.014	0	0.8	0
R10090_204690.1	XM_030252801.1	69207	15.59	18.60	7.06	11.87	25.20	11.62	19.87	12.98	10.70	20.13	17.09	20.97	7.96	14.60	29.66	12.64	20.08	13.89	12.84	21.72	617.25	733.99	278.20	451.99	904.89	448.43	786.04	498.73	382.09	728.01	15.664	15.06	18.056	16.234	597.264	568.66
R10090_37651.1	NM_001285491.1	13972	0.27	0.24	0	0	0	0	0.17	0.20	0	0.40	0.30	0.27	0	0	0	0	0.17	0.22	0	0.43	14.65	12.78	0	0	0	0	9.26	10.59	0	19.62	0.102	0.154	0.114	0.164	5.486	7.894
R10090_100475.3	XM_006504859.4	66729	0	0.09	0.11	0	0.10	0	0	0	0	0.16	0	0.11	0.12	0	0.11	0	0	0	0	0.17	0	2.00	2.23	0	1.86	0	0	0	0	3.09	0.06	0.032	0.068	0.034	1.218	0.618
R10090_3959.1	XM_006511923.2	113868	0	0	0	0	0	0	0	0.94	1.01	0	0	0	0	0	0	0	0	1.01	1.21	0	0	0	0	0	0	0	0	22.37	22.25	0	0	0.39	0	0.444	0	8.924
R10090_210994.2	NM_001357656.2	272589	0	0.33	0	0	0	0	0	0	0	0	0	0.37	0	0	0	0	0	0	0	0	0	24.83	0	0	0	0	0	0	0	0	0.066	0	0.074	0	4.966	0
R10090_18519.1	NM_001122899.2	16847	0.04	0	0	0	0	0.04	0.06	0.04	0	0	0.04	0	0	0	0	0.04	0.06	0.04	0	0	2.88	0	0	0	0	2.91	4.56	2.93	0	0	0.008	0.028	0.008	0.028	0.576	2.08
R10090_29084.3	NM_033593.4	93722	0.08	0.05	0.03	0.19	0.10	0.07	0.05	0.03	0.11	0.03	0.09	0.06	0.03	0.24	0.12	0.07	0.05	0.03	0.13	0.04	5.57	3.49	1.85	13.20	6.52	4.55	3.65	1.77	6.95	2.25	0.09	0.058	0.108	0.064	6.126	3.834
R10090_98756.1	NM_183024.1	242570	5.19	4.19	5.05	3.90	4.32	6.91	6.57	6.05	6.60	6.17	5.69	4.72	5.70	4.80	5.08	7.51	6.64	6.48	7.92	6.66	308.00	248.00	299.00	223.00	233.00	400.00	390.00	349.00	354.00	335.00	4.53	6.46	5.198	7.042	262.2	365.6
R10090_209961.1	NM_001357292.1	77733	0.50	0	0	0	0.15	0.97	0.37	0.17	0.93	0	0.54	0	0	0	0.18	1.06	0.37	0.18	1.12	0	27.89	0	0	0	7.75	53.44	20.64	9.29	47.34	0	0.13	0.488	0.144	0.546	7.128	26.142
R10090_55084.1	NM_001291358.1	233575	0.61	0.78	0.92	0	1.36	0.66	1.87	1.12	1.55	0	0.66	0.88	1.04	0	1.60	0.72	1.89	1.20	1.86	0	18.38	23.65	27.82	0	37.40	19.50	56.45	32.85	42.39	0	0.734	1.04	0.836	1.134	21.45	30.238
R10090_20492.3	NM_153538.3	214290	5.71	2.84	4.84	1.67	0.55	3.75	2.18	3.99	1.09	0.81	6.26	3.20	5.46	2.05	0.64	4.08	2.21	4.27	1.31	0.87	480.99	238.32	406.98	135.25	42.00	308.01	184.02	326.79	83.09	62.43	3.122	2.364	3.522	2.548	260.708	192.868
R10090_9668.4	NM_009572.4	22770	8.52	9.78	9.00	6.14	7.94	7.73	6.98	8.00	8.93	6.37	9.34	11.03	10.16	7.55	9.35	8.41	7.06	8.56	10.72	6.87	657.09	752.61	693.59	455.88	557.30	581.53	538.84	599.49	622.85	449.45	8.276	7.602	9.486	8.324	623.294	558.432
R10090_61665.1	XM_017316225.2	78938	0	0	0	0	0	0	0.12	0.13	0	0	0	0	0	0	0	0	0.12	0.13	0	0	0	0	0	0	0	0	5.69	5.95	0	0	0	0.05	0	0.05	0	2.328
R10090_216394.1	XM_030247988.1	68889	1.34	2.28	3.57	1.86	3.16	1.79	2.70	1.01	3.41	1.99	1.47	2.57	4.02	2.29	3.72	1.94	2.73	1.08	4.09	2.15	38.57	65.37	101.94	51.41	82.40	50.06	77.57	28.05	88.35	52.29	2.442	2.18	2.814	2.398	67.938	59.264
R10090_51833.3	NM_013545.3	15170	151.95	178.11	149.90	126.13	123.72	179.85	169.47	154.76	111.06	71.42	166.60	200.83	169.22	155.05	145.60	195.61	171.26	165.56	133.31	77.07	4736.39	5531.07	4645.02	3777.69	3491.11	5458.95	5272.27	4676.65	3118.14	2031.67	145.962	137.312	167.46	148.562	4436.256	4111.536
R10090_50331.2	XM_006531506.2	78779	3.81	3.57	3.38	3.19	4.70	4.06	3.61	4.01	3.47	3.53	4.17	4.02	3.81	3.92	5.54	4.41	3.65	4.29	4.16	3.81	108.97	101.74	96.05	87.68	121.80	113.00	103.22	111.23	89.36	92.18	3.73	3.736	4.292	4.064	103.248	101.798
R10090_205953.1	NM_001369161.1	76580	0	0	0	0	0	0	1.67	0.93	0	0	0	0	0	0	0	0	1.69	0.99	0	0	0	0	0	0	0	0	96.35	51.97	0	0	0	0.52	0	0.536	0	29.664
R10090_218217.1	XM_030249673.1	22404	1.93	1.29	2.16	2.95	3.01	2.38	1.52	3.38	4.19	4.99	2.12	1.45	2.44	3.62	3.54	2.59	1.54	3.61	5.03	5.38	122.76	81.57	136.75	179.76	173.31	147.12	96.48	207.88	240.18	289.40	2.268	3.292	2.634	3.63	138.83	196.212
R10090_202887.1	XM_030251099.1	241494	0	0	0.01	0.01	0	0	0	0	0	0	0	0	0.01	0.02	0	0	0	0	0	0	0	0	1.00	2.00	0	0	0	0	0	0	0.004	0	0.006	0	0.6	0
R10090_46866.1	NM_001301424.1	11987	0	0	0	0	0	0	0.89	0	0	0	0	0	0	0	0	0	0.89	0	0	0	0	0	0	0	0	0	95.94	0	0	0	0	0.178	0	0.178	0	19.188
R10090_93936.3	NM_029585.3	76375	16.84	13.09	15.03	9.54	11.17	16.68	16.30	15.92	15.15	10.81	18.46	14.76	16.96	11.72	13.15	18.15	16.48	17.03	18.18	11.66	524.30	406.03	465.12	285.31	314.95	505.86	506.74	480.51	424.91	307.11	13.134	14.972	15.01	16.3	399.142	445.026
R10090_68124.5	NM_172495.6	211329	1.92	2.50	2.34	2.47	2.09	2.31	2.13	2.34	1.89	2.16	2.11	2.82	2.64	3.04	2.46	2.51	2.15	2.50	2.27	2.33	154.92	201.47	188.22	191.90	153.28	181.41	171.45	182.96	137.74	159.51	2.264	2.166	2.614	2.352	177.958	166.614
R10090_209088.1	XM_030243131.1	83671	0.09	0	0	0	0	0	0	0	0	0	0.10	0	0	0	0	0	0	0	0	0	3.83	0	0	0	0	0	0	0	0	0	0.018	0	0.02	0	0.766	0
R10090_25916.2	NM_144848.2	223650	0.09	0.07	0.03	0.05	0.06	0.03	0.01	0.03	0.04	0.02	0.10	0.08	0.03	0.06	0.07	0.03	0.01	0.03	0.05	0.02	17.00	13.00	5.00	9.00	10.00	6.00	1.00	6.00	7.00	3.00	0.06	0.026	0.068	0.028	10.8	4.6
R10090_220599.1	XM_030251627.1	100041057	0.38	0	0.15	0	0.61	0	0.14	0	0	0.74	0.41	0	0.17	0	0.72	0	0.15	0	0	0.80	10.64	0	4.21	0	15.61	0	4.08	0	0	19.16	0.228	0.176	0.26	0.19	6.092	4.648
R10090_63277.1	XM_006524530.1	381113	0	0	0.68	0	0.21	0	0.23	0	0	0	0	0	0.76	0	0.24	0	0.24	0	0	0	0	0	27.00	0	7.56	0	9.40	0	0	0	0.178	0.046	0.2	0.048	6.912	1.88
R10090_207428.1	NM_001331222.1	192196	0	0	0	0.25	0.29	0	0	0	0.21	1.14	0	0	0	0.31	0.34	0	0	0	0.25	1.23	0	0	0	10.76	11.57	0	0	0	8.24	46.29	0.108	0.27	0.13	0.296	4.466	10.906
R10090_759.3	NM_007519.3	12012	0	0	0	0	0	0	0.04	0	0	0.12	0	0	0	0	0	0	0.04	0	0	0.13	0	0	0	0	0	0	1.00	0	0	3.00	0	0.032	0	0.034	0	0.8
R10090_87919.3	XM_006495966.4	22779	0	0	0.09	0	0	0	0.47	0	0	0	0	0	0.10	0	0	0	0.48	0	0	0	0	0	13.06	0	0	0	68.54	0	0	0	0.018	0.094	0.02	0.096	2.612	13.708
R10090_84210.2	NM_001159299.2	16427	0	0	0	0.09	0	0	0	0	0	0	0	0	0	0.11	0	0	0	0	0	0	0	0	0	4.00	0	0	0	0	0	0	0.018	0	0.022	0	0.8	0
R10090_17442.3	XM_006509798.4	78816	1.64	2.12	1.70	4.84	2.96	2.31	4.39	3.24	5.04	4.10	1.80	2.39	1.92	5.95	3.48	2.51	4.43	3.46	6.05	4.42	88.98	114.98	91.98	252.78	145.95	122.17	238.20	170.74	247.41	203.53	2.652	3.816	3.108	4.174	138.934	196.41
R10090_13050.1	XM_006498252.1	67466	0.24	0.08	0.07	0	0.09	0.29	0.33	0.27	0.14	0	0.26	0.09	0.08	0	0.10	0.31	0.34	0.29	0.17	0	11.92	3.77	3.68	0	3.85	13.90	16.68	13.26	6.38	0	0.096	0.206	0.106	0.222	4.644	10.044
R10090_208700.1	XM_030243156.1	102640722	0	0	0.01	0	0	0	0	0	0	0	0	0	0.01	0	0	0	0	0	0	0	0	0	1.00	0	0	0	0	0	0	0	0.002	0	0.002	0	0.2	0
R10090_46439.2	XM_006498540.2	104418	0	0	0	0	0	0	0	0	0.03	0	0	0	0	0	0	0	0	0	0.03	0	0	0	0	0	0	0	0	0	1.26	0	0	0.006	0	0.006	0	0.252
R10090_213176.1	XM_030245521.1	13591	0	0	0.05	0.21	0.06	0	0	0.08	0.05	0.02	0	0	0.06	0.26	0.07	0	0	0.08	0.06	0.02	0	0	4.69	17.87	4.59	0	0	6.58	3.90	1.64	0.064	0.03	0.078	0.032	5.43	2.424
R10090_3042.2	XM_006517026.3	105246	0	0	0.53	0	0	0	0	0	0	0	0	0	0.60	0	0	0	0	0	0	0	0	0	18.27	0	0	0	0	0	0	0	0.106	0	0.12	0	3.654	0
R10090_18731.4	NM_177083.4	320148	6.14	5.09	7.58	4.47	4.29	7.34	10.18	11.45	5.58	4.49	6.73	5.74	8.56	5.50	5.05	7.98	10.29	12.25	6.70	4.85	313.12	258.58	385.47	219.36	198.65	364.72	518.70	566.55	256.78	209.36	5.514	7.808	6.316	8.414	275.036	383.222
R10090_216256.1	XM_030247645.1	13885	28.88	21.58	22.08	16.21	12.19	9.80	17.36	16.57	12.69	10.66	31.67	24.34	24.92	19.93	14.34	10.66	17.54	17.72	15.23	11.51	398.08	296.04	299.64	214.09	150.66	131.23	237.90	220.69	156.47	133.49	20.188	13.416	23.04	14.532	271.702	175.956
R10090_15565.3	XM_006525247.3	102635879	0	0.57	0.50	0	0.24	0	0	0	0	0.63	0	0.64	0.57	0	0.28	0	0	0	0	0.67	0	8.00	7.00	0	3.00	0	0	0	0	8.00	0.262	0.126	0.298	0.134	3.6	1.6
R10090_208143.1	XM_030255283.1	20449	0	0	0	0	0.42	0	0	0.10	0	0	0	0	0	0	0.49	0	0	0.11	0	0	0	0	0	0	51.71	0	0	13.07	0	0	0.084	0.02	0.098	0.022	10.342	2.614
R10090_69228.2	NM_015738.2	14429	0	0.07	0.39	0.28	0.07	0.13	0.13	0.07	0.14	0	0	0.08	0.44	0.34	0.08	0.14	0.13	0.07	0.17	0	0	1.11	6.00	4.20	1.00	2.00	2.00	1.00	2.00	0	0.162	0.094	0.188	0.102	2.462	1.4
R10090_204238.1	XM_030252853.1	74383	3.36	6.85	5.53	2.16	3.27	4.17	0.69	2.22	3.46	3.06	3.68	7.72	6.24	2.66	3.84	4.54	0.69	2.37	4.15	3.30	169.46	344.62	278.14	104.87	149.67	205.21	34.69	108.63	157.62	141.18	4.234	2.72	4.828	3.01	209.352	129.466
R10090_216105.3	NM_177627.3	76007	0.27	0.24	0	0.72	0.38	0.15	0	0	0	1.57	0.30	0.27	0	0.89	0.45	0.17	0	0	0	1.69	4.68	4.02	0	11.79	5.89	2.56	0	0	0	24.27	0.322	0.344	0.382	0.372	5.276	5.366
R10090_88626.1	XM_017312409.2	97387	2.20	4.32	5.48	6.57	5.51	3.15	4.53	3.28	2.72	3.21	2.42	4.87	6.19	8.08	6.49	3.42	4.58	3.51	3.26	3.47	116.36	227.10	288.73	333.76	264.32	161.91	239.16	167.87	129.44	154.97	4.816	3.378	5.61	3.648	246.054	170.67
R10090_207491.1	NM_001368756.1	12304	0.30	0.71	0.41	0.47	0.98	0.46	0.15	0.15	0.29	0.18	0.33	0.80	0.46	0.58	1.15	0.50	0.15	0.16	0.35	0.19	11.60	26.89	15.41	17.31	33.87	17.00	5.55	5.57	10.00	6.25	0.574	0.246	0.664	0.27	21.016	8.874
R10090_15329.2	XM_011240828.3	20602	0.94	1.79	1.94	1.71	1.71	1.09	1.32	0.87	1.34	1.16	1.03	2.02	2.19	2.10	2.02	1.19	1.34	0.93	1.61	1.25	130.10	246.97	267.77	226.85	215.57	147.34	182.86	117.22	167.63	146.72	1.618	1.156	1.872	1.264	217.452	152.354
R10090_91090.2	XM_006537770.3	21894	23.91	28.06	14.25	8.29	13.61	17.31	30.66	24.98	12.32	13.30	26.22	31.64	16.09	10.19	16.02	18.83	30.98	26.72	14.78	14.35	3078.60	3601.91	1834.36	1026.80	1595.09	2174.15	3947.82	3123.46	1433.97	1566.71	17.624	19.714	20.032	21.132	2227.352	2449.222
R10090_54505.5	NM_175238.6	51869	0	0	0	0	0	0	0	0.06	0	0	0	0	0	0	0	0	0	0.06	0	0	0	0	0	0	0	0	0	11.24	0	0	0	0.012	0	0.012	0	2.248
R10090_80096.3	NM_011666.3	22200	1.35	0	1.38	0	0	0.43	1.32	0	1.87	0	1.48	0	1.55	0	0	0.47	1.33	0	2.25	0	50.94	0	51.76	0	0	15.85	49.78	0	63.78	0	0.546	0.724	0.606	0.81	20.54	25.882
R10090_50360.2	NM_016917.2	53945	35.41	22.24	66.96	26.94	10.40	55.03	107.26	111.93	5.38	7.53	38.82	25.08	75.60	33.12	12.24	59.85	108.40	119.74	6.45	8.13	1758.78	1101.10	3316.00	1287.00	469.00	2664.00	5323.61	5395.00	241.00	342.00	32.39	57.426	36.972	60.514	1586.376	2793.122
R10090_20218.1	NM_001144992.1	72792	0	0	0	0.00	0	0	0	0	0	0	0	0	0	0.00	0	0	0	0	0	0	0	0	0	0.01	0	0	0	0	0	0	0	0	0	0	0.002	0
R10090_6287.2	XM_006521622.3	102638882	0.23	0.11	0	0.04	0.29	0.02	0.10	0.10	0.06	0.07	0.25	0.13	0	0.05	0.34	0.03	0.10	0.10	0.08	0.07	12.44	6.01	0	2.03	13.90	1.26	5.35	5.07	3.05	3.31	0.134	0.07	0.154	0.076	6.876	3.608
R10090_14673.1	NM_001252529.1	54633	41.07	43.30	37.27	36.68	33.08	44.78	39.73	43.24	39.77	30.76	45.03	48.82	42.08	45.10	38.93	48.71	40.15	46.26	47.74	33.19	550.37	577.44	491.63	471.00	397.43	582.66	529.39	559.92	476.60	374.25	38.28	39.656	43.992	43.21	497.574	504.564
R10090_201399.1	XM_030244923.1	100039794	0.27	0.24	0.13	0.42	0.24	0.43	0.11	0.08	0.39	0.26	0.29	0.27	0.15	0.51	0.28	0.47	0.11	0.09	0.46	0.28	10.04	9.01	5.00	15.02	8.00	15.88	4.00	3.01	13.03	9.00	0.26	0.254	0.3	0.282	9.414	8.984
R10090_42719.3	XM_006507495.4	20679	0	0.01	0	0	0	0	0	0	0	0	0	0.01	0	0	0	0	0	0	0	0	0	1.85	0	0	0	0	0	0	0	0	0.002	0	0.002	0	0.37	0
R10090_61546.2	NM_011752.2	22687	26.27	27.03	30.74	24.97	26.57	31.08	29.90	26.05	31.03	26.51	28.80	30.48	34.70	30.69	31.27	33.80	30.21	27.87	37.25	28.60	1139.00	1168.00	1328.00	1041.00	1045.00	1313.00	1295.00	1096.00	1214.00	1050.00	27.116	28.914	31.188	31.546	1144.2	1193.6
R10090_67906.1	NM_001081069.2	50782	8.66	6.52	7.03	8.25	10.51	8.32	8.64	8.81	10.19	8.54	9.49	7.36	7.94	10.14	12.37	9.05	8.73	9.43	12.23	9.21	243.33	182.71	196.41	222.86	267.31	227.67	242.42	240.10	257.85	218.87	8.194	8.9	9.46	9.73	222.524	237.382
R10090_33271.1	XM_017312372.2	76681	6.34	7.61	5.13	10.76	5.27	6.64	4.15	5.93	2.63	2.78	6.95	8.58	5.79	13.23	6.20	7.23	4.19	6.35	3.16	3.00	145.34	173.76	116.66	237.00	109.04	148.26	94.91	131.74	54.19	58.03	7.022	4.426	8.15	4.786	156.36	97.426
R10090_14176.3	NM_175279.3	78748	0	0	0.02	0	0	0	0	0	0	0	0	0	0.02	0	0	0	0	0	0	0	0	0	1.00	0	0	0	0	0	0	0	0.004	0	0.004	0	0.2	0
R10090_201482.1	XM_030242415.1	67444	0	0	0	0.23	0	0	1.45	0	0	1.76	0	0	0	0.29	0	0	1.47	0	0	1.90	0	0	0	3.81	0	0	24.61	0	0	27.23	0.046	0.642	0.058	0.674	0.762	10.368
R10090_21867.2	XM_006513647.3	23887	2.08	1.53	0.77	0.68	1.17	3.24	2.88	2.04	3.09	0.74	2.28	1.72	0.87	0.84	1.38	3.52	2.91	2.18	3.71	0.79	57.19	41.88	21.10	18.01	29.22	86.75	79.14	54.43	76.57	18.51	1.246	2.398	1.418	2.622	33.48	63.08
R10090_210420.1	NM_001358938.1	14339	0.21	0.18	0	0	0	0.53	0	0	0.19	0.16	0.23	0.20	0	0	0	0.58	0	0	0.23	0.17	6.69	5.50	0	0	0	16.16	0	0	5.29	4.45	0.078	0.176	0.086	0.196	2.438	5.18
R10090_43492.3	NM_010878.3	17973	4.79	4.37	5.24	6.44	7.43	4.09	3.98	3.66	6.51	6.87	5.25	4.92	5.92	7.91	8.75	4.45	4.02	3.92	7.81	7.41	168.22	152.85	183.23	217.23	236.52	139.95	139.51	124.78	205.99	220.32	5.654	5.022	6.55	5.522	191.61	166.11
R10090_7133.1	NM_001032413.1	73182	0.97	0.98	1.58	1.94	1.71	1.07	1.26	0.87	1.07	0.94	1.06	1.11	1.78	2.38	2.01	1.17	1.27	0.93	1.29	1.01	63.30	63.94	102.82	121.82	101.48	68.38	82.19	55.42	63.50	56.10	1.436	1.042	1.668	1.134	90.672	65.118
R10090_98779.3	XM_006496726.4	214575	0	0	0	0	0	0	0	0.03	0	0	0	0	0	0	0	0	0	0.03	0	0	0	0	0	0	0	0	0	1.93	0	0	0	0.006	0	0.006	0	0.386
R10090_52990.3	XM_006526156.4	66648	0	0.61	0.09	0.46	0.64	0.36	0.38	0.89	0.14	1.64	0	0.69	0.10	0.56	0.75	0.39	0.38	0.95	0.17	1.77	0	31.54	4.46	22.76	29.73	17.88	19.51	44.35	6.41	77.25	0.36	0.682	0.42	0.732	17.698	33.08
R10090_202596.1	XM_030251956.1	66691	1.40	1.71	2.15	0.12	1.40	0.00	0.00	0.00	0.86	0	1.54	1.93	2.43	0.15	1.65	0.00	0.00	0.00	1.03	0	143.36	174.78	220.16	12.21	130.22	0.02	0.15	0.32	79.19	0	1.356	0.172	1.54	0.206	136.146	15.936
R10090_2925.2	XM_006524370.3	27410	0.43	0	0.28	0.17	0	0.84	0.20	0.95	0.30	0.52	0.47	0	0.31	0.21	0	0.91	0.20	1.01	0.36	0.56	42.27	0	27.17	16.53	0	80.56	19.58	90.35	26.96	47.03	0.176	0.562	0.198	0.608	17.194	52.896
R10090_206998.1	XM_030254151.1	14886	0.34	0	0.53	0.00	0.19	0.47	0	0.00	0	0	0.37	0	0.60	0.00	0.22	0.51	0	0.00	0	0	33.78	0	53.60	0.07	17.36	45.75	0	0.01	0	0	0.212	0.094	0.238	0.102	20.962	9.152
R10090_210273.1	XM_030243216.1	102182	1.06	1.99	2.08	5.03	3.77	0.41	2.42	2.77	2.27	3.76	1.16	2.24	2.34	6.19	4.43	0.45	2.44	2.97	2.72	4.06	41.00	76.43	79.81	186.74	131.77	15.57	93.23	103.83	78.90	132.64	2.786	2.326	3.272	2.528	103.15	84.834
R10090_38740.1	XM_017315817.2	12289	0.07	0	0.00	0	0	0	0	0	0	0	0.08	0	0.00	0	0	0	0	0	0	0	10.47	0	0.01	0	0	0	0	0	0	0	0.014	0	0.016	0	2.096	0
R10090_204794.1	XM_030253076.1	109093	0	0.09	0.37	0.49	0	0	0	0	0.43	0.22	0	0.10	0.42	0.60	0	0	0	0	0.52	0.23	0	1.91	8.00	10.26	0	0	0	0	8.46	4.31	0.19	0.13	0.224	0.15	4.034	2.554
R10090_96343.2	NM_133250.2	70603	4.26	2.20	3.36	0	3.87	2.93	6.69	4.05	5.95	1.13	4.67	2.48	3.80	0	4.55	3.19	6.76	4.34	7.15	1.22	93.73	48.10	73.29	0	76.74	62.72	146.69	86.35	117.65	22.70	2.738	4.15	3.1	4.532	58.372	87.222
R10090_18091.1	XM_017319590.2	26570	0	0.03	0	0	0	0.02	0.11	0	0	0	0	0.03	0	0	0	0.02	0.11	0	0	0	0	3.54	0	0	0	2.00	15.00	0	0	0	0.006	0.026	0.006	0.026	0.708	3.4
R10090_59463.1	NM_146101.2	226243	0	0	0	0.03	0	0	0	0	0	0	0	0	0	0.03	0	0	0	0	0	0	0	0	0	1.00	0	0	0	0	0	0	0.006	0	0.006	0	0.2	0
R10090_28533.2	XM_006522911.3	14450	0.40	0.24	0.21	0.71	0.27	0.81	1.25	0.76	1.10	0.63	0.44	0.28	0.24	0.87	0.31	0.88	1.27	0.81	1.32	0.68	20.30	12.30	10.77	34.47	12.18	39.68	63.21	37.05	50.09	29.20	0.366	0.91	0.428	0.992	18.004	43.846
R10090_61662.3	XM_006533940.3	66358	5.39	3.56	4.12	3.90	4.84	7.37	4.74	3.74	5.14	4.82	5.91	4.01	4.66	4.80	5.70	8.01	4.79	4.00	6.17	5.20	83.81	55.10	63.30	58.22	67.72	111.35	73.35	56.22	71.63	68.10	4.362	5.162	5.016	5.634	65.63	76.13
R10090_212114.1	XM_030245303.1	72580	0.15	0.55	0.56	1.07	1.54	0.69	0.48	0.65	0.81	0.75	0.16	0.62	0.64	1.32	1.81	0.76	0.49	0.70	0.97	0.81	4.76	17.81	18.23	33.44	45.31	22.01	15.66	20.54	23.73	22.36	0.774	0.676	0.91	0.746	23.91	20.86
R10090_19813.3	XM_006499149.4	21788	0.35	0.37	0.48	0.57	0.53	0.12	0.14	0.22	1.28	0.51	0.38	0.41	0.54	0.70	0.62	0.13	0.14	0.23	1.54	0.55	19.89	20.89	27.50	31.36	27.47	6.45	7.84	11.93	66.11	26.68	0.46	0.454	0.53	0.518	25.422	23.802
R10090_212097.1	XM_030245319.1	73681	0.11	0	0.18	0	0	0	0	0	0.22	0.11	0.12	0	0.21	0	0	0	0	0	0.27	0.12	4.08	0	6.67	0	0	0	0	0	7.30	3.71	0.058	0.066	0.066	0.078	2.15	2.202
R10090_211600.1	XM_030244533.1	68121	0	0	0	0	0	0	0.30	0	0.30	0	0	0	0	0	0	0	0.30	0	0.36	0	0	0	0	0	0	0	12.56	0	11.33	0	0	0.12	0	0.132	0	4.778
R10090_78887.1	NM_027116.1	69547	0.18	0.08	0	0.03	0.03	0	0.10	0.05	0	0	0.19	0.09	0	0.03	0.03	0	0.10	0.06	0	0	7.00	3.00	0	1.00	1.00	0	4.00	2.00	0	0	0.064	0.03	0.068	0.032	2.4	1.2
R10090_67132.3	XM_006503904.3	231147	0	0	0	1.33	0.42	0.34	0.39	0	0.50	0	0	0	0	1.63	0.50	0.37	0.40	0	0.60	0	0	0	0	81.00	24.32	21.01	24.91	0	28.49	0	0.35	0.246	0.426	0.274	21.064	14.882
R10090_204478.1	NM_001355632.1	229725	6.96	6.70	6.65	7.23	3.59	11.42	6.71	10.85	6.26	5.35	7.63	7.56	7.51	8.88	4.22	12.42	6.78	11.61	7.52	5.78	203.79	195.42	193.46	203.25	95.01	325.38	196.06	307.99	165.13	142.98	6.226	8.118	7.16	8.822	178.186	227.508
R10090_83691.1	NM_001162903.1	72123	5.72	6.52	5.99	4.64	5.47	7.41	6.69	6.05	7.25	5.18	6.28	7.35	6.77	5.71	6.43	8.06	6.76	6.47	8.70	5.59	355.00	403.00	371.00	277.00	308.00	448.00	415.00	364.00	406.00	294.00	5.668	6.516	6.508	7.116	342.8	385.4
R10090_91309.3	XM_006539791.4	232875	0	0	0	0.07	0	0.03	0.03	0	0	0	0	0	0	0.08	0	0.04	0.03	0	0	0	0	0	0	5.46	0	2.72	2.83	0	0	0	0.014	0.012	0.016	0.014	1.092	1.11
R10090_214909.1	XM_030246949.1	73086	0.01	0.53	0.34	1.62	1.09	1.24	0	0.25	0.89	1.40	0.02	0.60	0.38	1.99	1.29	1.35	0	0.27	1.07	1.52	0.91	33.40	20.97	97.73	62.28	75.95	0	15.44	50.52	80.50	0.718	0.756	0.856	0.842	43.058	44.482
R10090_86824.3	XM_006507026.4	16439	0.07	0.22	0.33	1.43	0.56	0.55	0.16	0.19	0.88	1.32	0.08	0.25	0.38	1.76	0.66	0.60	0.16	0.20	1.05	1.42	8.67	27.83	42.05	173.70	64.30	67.82	20.01	23.37	99.94	151.88	0.522	0.62	0.626	0.686	63.31	72.604
R10090_35080.2	XM_011239050.3	22029	3.39	4.90	4.79	6.73	4.39	9.77	3.62	1.15	2.73	5.63	3.72	5.52	5.41	8.27	5.16	10.62	3.66	1.23	3.27	6.08	113.56	163.17	159.52	216.32	132.93	318.20	121.05	37.28	82.23	172.04	4.84	4.58	5.616	4.972	157.1	146.16
R10090_90842.2	XM_011238527.3	269198	0	0	0	0	0.15	0	0	0	0	0	0	0	0	0	0.17	0	0	0	0	0	0	0	0	0	33.95	0	0	0	0	0	0.03	0	0.034	0	6.79	0
R10090_59835.3	NM_145529.3	228410	6.45	7.58	5.52	8.04	7.48	6.78	5.95	5.54	6.40	7.63	7.08	8.54	6.23	9.88	8.81	7.37	6.01	5.92	7.68	8.23	266.30	311.55	226.66	318.83	280.01	272.36	245.11	221.60	238.05	287.39	7.014	6.46	8.108	7.042	280.67	252.902
R10090_47625.3	NM_019793.3	56434	22.26	33.18	28.32	31.70	19.81	31.81	34.34	43.35	18.42	28.27	24.40	37.41	31.97	38.97	23.32	34.59	34.71	46.38	22.12	30.51	520.00	772.00	656.00	711.00	418.00	723.00	800.00	981.00	387.00	602.00	27.054	31.238	31.214	33.662	615.4	698.6
R10090_101303.3	NM_010613.3	16549	45.47	49.51	55.10	46.99	52.62	47.14	38.82	42.74	44.75	41.26	49.85	55.82	62.20	57.76	61.93	51.27	39.23	45.73	53.71	44.52	2707.00	2938.00	3273.00	2691.00	2846.00	2736.00	2310.00	2470.00	2406.00	2246.00	49.938	42.942	57.512	46.892	2891	2433.6
R10090_20052.1	NM_001282052.1	231580	0	0.97	1.85	1.37	1.43	0.69	2.32	0.96	0.83	1.14	0	1.09	2.09	1.68	1.69	0.75	2.34	1.03	1.00	1.24	0	67.66	129.15	91.94	91.21	46.81	162.35	65.20	52.78	73.27	1.124	1.188	1.31	1.272	75.992	80.082
R10090_38081.2	NM_030234.2	241627	2.27	2.85	2.81	2.79	2.51	2.42	2.57	2.26	2.57	2.17	2.49	3.21	3.17	3.43	2.95	2.63	2.59	2.42	3.08	2.34	143.96	179.96	177.93	170.26	144.65	149.66	162.82	139.50	147.29	125.78	2.646	2.398	3.05	2.612	163.352	145.01
R10090_28395.1	XM_011244470.2	13003	0	0.01	0	0	0	0	0.02	0	0	0	0	0.02	0	0	0	0	0.02	0	0	0	0	2.40	0	0	0	0	2.77	0	0	0	0.002	0.004	0.004	0.004	0.48	0.554
R10090_31423.1	XM_011242583.1	60507	1.23	0.25	1.41	0.38	0	1.46	1.62	0.53	2.22	0.84	1.35	0.28	1.59	0.46	0	1.59	1.64	0.56	2.66	0.91	13.92	2.79	15.67	4.08	0	16.10	18.22	5.76	22.42	8.63	0.654	1.334	0.736	1.472	7.292	14.226
R10090_27321.3	NM_172530.3	214547	0.18	0.20	0.10	0.15	0.23	0.36	0.27	0.27	0.38	0.46	0.20	0.22	0.12	0.19	0.27	0.40	0.28	0.29	0.46	0.50	16.00	17.00	9.00	13.00	18.00	31.00	24.00	23.00	30.00	37.00	0.172	0.348	0.2	0.386	14.6	29
R10090_212739.1	NM_001359563.1	72068	0.33	0.64	1.41	1.01	0.88	1.03	0.67	0.62	0.22	0.94	0.36	0.72	1.59	1.25	1.03	1.12	0.68	0.67	0.27	1.02	12.36	23.95	52.95	36.70	29.93	37.68	25.23	22.80	7.51	32.41	0.854	0.696	0.99	0.752	31.178	25.126
R10090_65053.2	NM_139149.2	233908	80.17	74.43	79.69	93.29	84.35	80.39	83.96	94.82	106.73	108.07	87.90	83.92	89.97	114.68	99.27	87.43	84.85	101.44	128.12	116.61	2021.11	1868.93	1993.78	2258.69	1921.90	1972.42	2111.20	2316.03	2420.57	2484.16	82.386	94.794	95.148	103.69	2012.882	2260.876
R10090_30481.1	NM_001305805.1	171171	0.34	0	0	0	0	0	0	0	0	0.40	0.38	0	0	0	0	0	0	0	0	0.43	8.65	0	0	0	0	0	0	0	0	9.14	0.068	0.08	0.076	0.086	1.73	1.828
R10090_101788.2	NM_027212.2	69790	53.78	49.31	51.21	39.84	42.64	53.16	49.44	54.81	41.29	35.59	58.97	55.60	57.81	48.97	50.18	57.82	49.96	58.64	49.57	38.40	521.00	475.00	485.00	369.00	368.00	499.00	475.00	512.00	356.00	312.00	47.356	46.858	54.306	50.878	443.6	430.8
R10090_73395.1	XM_017317387.2	22084	0	0.36	1.03	1.13	0.08	2.84	0.96	0.96	0.35	0.01	0	0.40	1.16	1.39	0.09	3.09	0.97	1.02	0.42	0.01	0	30.48	88.06	93.47	6.15	237.76	82.14	79.81	27.03	0.79	0.52	1.024	0.608	1.102	43.632	85.506
R10090_81726.2	NM_027322.2	546336	0.50	0.36	0.30	0.37	0.15	0	0.56	0	0	0	0.54	0.41	0.33	0.45	0.17	0	0.57	0	0	0	28.82	20.90	17.08	20.45	7.77	0	32.45	0	0	0	0.336	0.112	0.38	0.114	19.004	6.49
R10090_17079.3	XM_006500371.4	76367	0.32	0.56	0.48	0.38	0.25	0.89	0.55	0.54	0.15	0.51	0.35	0.63	0.54	0.47	0.29	0.97	0.56	0.57	0.18	0.55	13.00	22.80	19.47	15.07	9.26	35.33	22.62	21.24	5.40	18.92	0.398	0.528	0.456	0.566	15.92	20.702
R10090_31801.3	NM_001033366.3	268949	0	0	0	0	0	0	0	0.06	0	0	0	0	0	0	0	0	0	0.06	0	0	0	0	0	0	0	0	0	2.00	0	0	0	0.012	0	0.012	0	0.4
R10090_203687.1	NM_001363019.1	228880	0.06	0	0	0	0	0	0	0	0.18	0	0.07	0	0	0	0	0	0	0	0.21	0	5.34	0	0	0	0	0	0	0	13.92	0	0.012	0.036	0.014	0.042	1.068	2.784
R10090_205925.1	XM_030253899.1	76866	0.01	0	0.01	0	0	0	0	0	0.03	0	0.01	0	0.02	0	0	0	0	0	0.03	0	1.01	0	1.12	0	0	0	0	0	2.06	0	0.004	0.006	0.006	0.006	0.426	0.412
R10090_4927.3	XM_006503658.4	107823	1.14	3.59	2.56	1.02	0.15	0.28	1.38	1.85	0.18	0	1.25	4.05	2.89	1.26	0.18	0.31	1.40	1.97	0.21	0	120.71	380.20	271.57	104.50	14.78	29.35	146.98	190.54	16.96	0	1.692	0.738	1.926	0.778	178.352	76.766
R10090_53243.3	XM_006530713.4	16168	0	0	0	0.06	0	0	0.33	0	0	0	0	0	0	0.07	0	0	0.34	0	0	0	0	0	0	0.77	0	0	4.69	0	0	0	0.012	0.066	0.014	0.068	0.154	0.938
R10090_76406.1	NM_001177867.1	68549	0.55	0.34	0.62	0.47	0.49	0	0.23	0.65	0.13	0.47	0.61	0.38	0.70	0.58	0.58	0	0.23	0.70	0.15	0.51	35.77	21.64	39.90	29.47	28.84	0	14.90	40.96	7.48	28.00	0.494	0.296	0.57	0.318	31.124	18.268
R10090_69824.3	XM_006530830.4	214627	0	0	0	0.76	0	0	1.37	0	0.96	6.45	0	0	0	0.93	0	0	1.38	0	1.16	6.96	0	0	0	24.98	0	0	46.73	0	29.68	201.34	0.152	1.756	0.186	1.9	4.996	55.55
R10090_90506.3	NM_133762.4	76044	0.94	0.72	0.39	1.13	0.17	1.16	1.16	1.02	0.43	0.42	1.03	0.81	0.43	1.38	0.20	1.26	1.18	1.09	0.51	0.45	94.54	71.92	38.69	108.98	15.80	113.57	117.05	99.88	38.77	38.65	0.67	0.838	0.77	0.898	65.986	81.584
R10090_89156.3	NM_011270.3	19746	0.05	2.97	0.15	0.47	0.11	0.15	0.05	0.21	0	0	0.05	3.35	0.17	0.58	0.13	0.17	0.05	0.22	0	0	1.00	59.00	3.00	9.00	2.00	3.00	1.00	4.00	0	0	0.75	0.082	0.856	0.088	14.8	1.6
R10090_54984.2	XM_006535807.3	69188	1.73	0.10	0.27	0.11	0.64	2.91	0.31	1.52	2.03	1.83	1.90	0.11	0.30	0.14	0.75	3.17	0.31	1.63	2.43	1.98	213.41	12.53	33.25	13.49	71.50	350.35	38.11	182.11	226.10	207.01	0.57	1.72	0.64	1.904	68.836	200.736
R10090_45617.2	NM_019482.2	55991	24.62	24.09	26.21	18.38	19.56	28.07	26.13	24.58	18.54	18.33	27.00	27.16	29.59	22.60	23.02	30.52	26.41	26.30	22.25	19.78	711.00	693.00	752.00	510.00	511.00	789.00	753.00	688.00	482.00	483.00	22.572	23.13	25.874	25.052	635.4	639
R10090_86647.1	NM_001258458.1	665562	0	0	0	0.45	0.91	0	0	0	0.38	0.37	0	0	0	0.55	1.07	0	0	0	0.45	0.40	0	0	0	1.49	2.75	0	0	0	1.15	1.17	0.272	0.15	0.324	0.17	0.848	0.464
R10090_217590.1	NM_001358443.1	17470	3.35	2.43	1.25	2.16	1.59	2.85	3.21	4.57	0.91	0.58	3.68	2.74	1.41	2.65	1.88	3.10	3.25	4.89	1.09	0.62	107.03	77.26	39.62	66.11	46.06	88.54	102.36	141.40	26.17	16.75	2.156	2.424	2.472	2.59	67.216	75.044
R10090_60579.3	NM_026067.3	67276	6.95	7.57	5.72	8.51	8.62	7.69	6.14	6.04	7.65	8.70	7.62	8.54	6.45	10.46	10.14	8.36	6.21	6.46	9.18	9.38	532.00	578.00	437.00	627.00	600.00	574.00	470.00	449.00	529.00	609.00	7.474	7.244	8.642	7.918	554.8	526.2
R10090_25576.3	XM_006512040.3	215418	3.07	3.64	1.70	1.74	1.42	3.21	3.14	2.97	3.21	2.24	3.36	4.10	1.92	2.14	1.67	3.49	3.17	3.18	3.86	2.42	142.05	167.72	78.47	77.64	59.67	144.65	145.25	133.39	134.28	94.94	2.314	2.954	2.638	3.224	105.11	130.502
R10090_77656.1	NM_001163452.1	56407	99.03	97.59	88.99	85.96	85.67	94.73	99.72	94.80	88.32	69.69	108.57	110.04	100.46	105.67	100.82	103.03	100.77	101.41	106.02	75.19	4631.82	4549.16	4148.22	3866.20	3636.34	4317.80	4659.52	4301.96	3727.69	2978.24	91.448	89.452	105.112	97.284	4166.348	3997.042
R10090_23018.2	NM_030087.2	78330	21.80	20.84	23.95	21.57	21.52	22.20	26.57	21.01	30.15	24.26	23.90	23.50	27.04	26.52	25.33	24.14	26.85	22.47	36.19	26.18	457.44	435.53	497.86	434.55	407.44	453.11	555.83	426.92	568.46	463.76	21.936	24.838	25.258	27.166	446.564	493.616
R10090_33505.3	XM_006505988.4	232227	0.54	0.83	1.62	0.83	0.83	0.83	0.56	1.33	1.00	1.27	0.60	0.93	1.83	1.02	0.98	0.90	0.56	1.42	1.20	1.37	53.92	81.66	160.55	79.18	75.05	79.72	55.28	127.48	89.69	114.53	0.93	0.998	1.072	1.09	90.072	93.34
R10090_79200.3	NM_010012.3	13124	0.26	0.34	0.07	0.43	0.12	0.38	0.26	0.35	0.21	0.16	0.29	0.38	0.08	0.52	0.15	0.42	0.26	0.37	0.25	0.18	7.00	9.00	2.00	11.00	3.00	10.00	7.00	9.00	5.00	4.00	0.244	0.272	0.284	0.296	6.4	7
R10090_219558.1	NM_001361961.1	107305	0.64	0.04	0	3.07	0	0.64	2.74	0.01	2.15	7.93	0.71	0.05	0	3.78	0	0.69	2.77	0.01	2.58	8.55	23.32	1.60	0	106.92	0	22.52	99.12	0.26	70.16	261.90	0.75	2.694	0.908	2.92	26.368	90.792
R10090_31717.1	XM_017322197.2	233765	0.05	0.17	0	0.22	0.23	0	0.12	0.07	0.34	0.42	0.06	0.19	0	0.27	0.27	0	0.12	0.07	0.41	0.45	4.71	14.34	0	18.47	17.66	0	10.63	5.68	26.36	32.96	0.134	0.19	0.158	0.21	11.036	15.126
R10090_207991.1	XM_030255267.1	194401	0	0	0.42	0	0	0	0.13	0.48	0.13	0.48	0	0	0.48	0	0	0	0.13	0.51	0.15	0.52	0	0	64.21	0	0	0	20.18	70.46	17.42	66.67	0.084	0.244	0.096	0.262	12.842	34.946
R10090_5140.1	NM_001109685.1	71529	0.22	0	0	0	0	0	0	0.16	0	0	0.24	0	0	0	0	0	0	0.18	0	0	12.30	0	0	0	0	0	0	9.13	0	0	0.044	0.032	0.048	0.036	2.46	1.826
R10090_3324.4	NM_029802.4	76932	9.67	9.91	8.98	8.06	9.19	8.59	9.33	9.59	9.53	7.87	10.60	11.17	10.14	9.91	10.82	9.34	9.42	10.26	11.43	8.50	464.24	474.27	429.93	372.39	400.67	402.00	447.50	447.00	412.91	345.62	9.162	8.982	10.528	9.79	428.3	411.006
R10090_204202.1	XM_030252478.1	19769	0.67	0.78	0.91	0.28	0.46	1.59	1.13	0.76	0.33	0.14	0.73	0.88	1.03	0.35	0.54	1.73	1.14	0.81	0.40	0.15	13.70	15.94	18.50	5.55	8.43	31.72	22.97	15.01	6.10	2.53	0.62	0.79	0.706	0.846	12.424	15.666
R10090_205248.3	NM_053073.3	16975	0	0	0	0	0	0	0.17	0	0.12	0	0	0	0	0	0	0	0.18	0	0.14	0	0	0	0	0	0	0	20.62	0	12.63	0	0	0.058	0	0.064	0	6.65
R10090_17880.2	NM_010194.2	14159	7.70	11.06	10.48	12.97	8.35	11.99	15.66	15.69	6.26	6.34	8.44	12.47	11.83	15.94	9.82	13.04	15.82	16.79	7.52	6.84	306.58	438.76	415.70	496.55	301.43	465.26	622.69	606.22	225.00	230.62	10.112	11.188	11.7	12.002	391.804	429.958
R10090_12820.4	NM_025697.4	66674	1.25	1.11	1.69	0.50	1.02	1.42	1.23	1.19	1.07	0.55	1.37	1.26	1.91	0.62	1.20	1.54	1.24	1.28	1.29	0.59	77.19	68.65	104.20	29.97	57.39	85.53	75.75	71.71	59.81	31.18	1.114	1.092	1.272	1.188	67.48	64.796
R10090_73200.1	XM_011241582.2	20678	0	0	0.04	0	0	0	0	0	0	0.02	0	0	0.04	0	0	0	0	0	0	0.03	0	0	1.73	0	0	0	0	0	0	1.03	0.008	0.004	0.008	0.006	0.346	0.206
R10090_34802.1	XM_017320141.2	230594	0.14	0.07	0.18	0.15	0	0.20	0	0.07	0.15	0.21	0.15	0.08	0.21	0.18	0	0.22	0	0.07	0.18	0.22	12.39	5.93	16.04	12.59	0	17.16	0	5.93	12.11	16.64	0.108	0.126	0.124	0.138	9.39	10.368
R10090_22267.2	XM_006518683.3	18130	0.24	0	0	0	0.14	0.53	0	0	0	0.18	0.26	0	0	0	0.17	0.58	0	0	0	0.20	21.64	0	0	0	12.13	47.75	0	0	0	15.35	0.076	0.142	0.086	0.156	6.754	12.62
R10090_67796.2	NM_134028.2	103768	0.45	0.87	0.19	0.13	0	0.52	0.79	0.73	0.98	0	0.49	0.99	0.21	0.16	0	0.57	0.80	0.78	1.18	0	10.77	21.00	4.54	3.00	0	12.25	18.93	17.02	21.33	0	0.328	0.604	0.37	0.666	7.862	13.906
R10090_67055.1	XM_011242319.2	66869	0.18	0	0.15	1.40	0.30	0.31	0.34	0.28	0.93	0.89	0.20	0	0.17	1.73	0.35	0.34	0.35	0.30	1.11	0.96	9.23	0	7.76	69.63	14.09	15.76	17.75	13.91	43.22	41.85	0.406	0.55	0.49	0.612	20.142	26.498
R10090_71106.2	NM_145437.2	217305	6.02	6.71	5.16	4.80	3.28	11.45	13.51	14.77	3.10	2.56	6.61	7.57	5.82	5.90	3.86	12.46	13.65	15.80	3.72	2.76	209.00	232.00	178.00	160.00	103.00	387.00	468.00	497.00	97.00	81.00	5.194	9.078	5.952	9.678	176.4	306
R10090_26763.2	XM_011238444.3	16764	0.04	0.08	0.13	0.12	0.08	0	0.10	0	0.04	0	0.04	0.09	0.15	0.14	0.10	0	0.10	0	0.05	0	5.97	12.49	21.57	18.15	11.84	0	16.23	0	6.01	0	0.09	0.028	0.104	0.03	14.004	4.448
R10090_63822.3	NM_011522.3	20974	0.04	0.04	0.04	0.12	0	0.04	0.04	0.15	0.04	0	0.04	0.04	0.04	0.14	0	0.04	0.04	0.16	0.05	0	1.00	1.00	1.00	3.00	0	1.00	1.00	4.00	1.00	0	0.048	0.054	0.052	0.058	1.2	1.4
R10090_87490.3	NM_027773.3	116972	1.19	0.70	0.79	0.26	0.22	0.84	0.30	0.84	0.41	0.63	1.31	0.78	0.89	0.32	0.26	0.91	0.30	0.90	0.49	0.68	12.66	7.35	8.21	2.61	2.09	8.61	3.18	8.62	3.87	6.03	0.632	0.604	0.712	0.656	6.584	6.062
R10090_89307.1	XM_017314618.2	327978	0	0.56	0	0	0	0	0	0	0	0.74	0	0.63	0	0	0	0	0	0	0	0.80	0	51.60	0	0	0	0	0	0	0	63.18	0.112	0.148	0.126	0.16	10.32	12.636
R10090_17550.3	XM_006519067.3	27057	20.40	19.26	23.55	21.98	12.61	27.05	32.87	26.21	14.83	12.91	22.37	21.72	26.58	27.02	14.84	29.42	33.22	28.04	17.81	13.93	1027.06	966.43	1181.79	1063.99	576.26	1327.07	1653.33	1280.44	674.03	593.89	19.56	22.774	22.506	24.484	963.106	1105.752
R10090_96419.3	NM_025494.3	66335	17.13	19.29	16.04	14.56	11.41	17.04	17.27	18.20	9.68	10.35	18.78	21.75	18.11	17.90	13.43	18.53	17.45	19.48	11.63	11.16	501.00	562.00	466.00	409.00	302.00	485.00	504.00	516.00	255.00	276.00	15.686	14.508	17.994	15.65	448	407.2
R10090_70235.1	NM_001168304.1	78334	7.85	5.37	13.24	9.96	9.94	4.37	7.24	7.08	7.52	7.67	8.61	6.06	14.94	12.25	11.69	4.76	7.32	7.57	9.03	8.27	694.01	473.35	1168.36	847.15	798.41	376.75	639.58	607.18	600.87	619.80	9.272	6.776	10.71	7.39	796.256	568.836
R10090_39979.3	XM_006526943.4	225913	3.57	3.12	1.90	2.90	2.44	3.19	3.44	3.37	3.18	2.10	3.92	3.52	2.14	3.57	2.87	3.47	3.48	3.60	3.82	2.27	142.53	123.97	75.30	111.31	88.27	123.75	137.06	130.18	114.52	76.47	2.786	3.056	3.204	3.328	108.276	116.396
R10090_76189.1	NM_001081315.1	268936	0	0	0.76	0	0	0.89	0	0.33	3.12	0	0	0	0.85	0	0	0.97	0	0.36	3.75	0	0	0	68.83	0	0	78.99	0	29.50	256.86	0	0.152	0.868	0.17	1.016	13.766	73.07
R10090_206552.1	XM_030254668.1	52397	0	0	0	0.06	0	0	0.09	0	0	0	0	0	0	0.08	0	0	0.09	0	0	0	0	0	0	14.09	0	0	21.27	0	0	0	0.012	0.018	0.016	0.018	2.818	4.254
R10090_201211.1	XM_030254700.1	269198	0	0	1.35	0.11	0.41	1.00	0	1.02	1.09	0.17	0	0	1.52	0.14	0.48	1.09	0	1.09	1.31	0.18	0	0	336.00	27.42	92.77	242.99	0	247.00	246.00	39.04	0.374	0.656	0.428	0.734	91.238	155.006
R10090_91458.2	XM_006498636.3	12388	0	0	0.00	0	0	0.09	0.00	0	0	0	0	0	0.00	0	0	0.10	0.00	0	0	0	0	0	0.02	0	0	26.84	0.05	0	0	0	0	0.018	0	0.02	0.004	5.378
R10090_14023.3	NM_199034.4	381816	0	0	0	0	0	0	0	0	0	0.05	0	0	0	0	0	0	0	0	0	0.06	0	0	0	0	0	0	0	0	0	1.00	0	0.01	0	0.012	0	0.2
R10090_209267.1	NM_001360260.1	50781	1.00	0.17	0.11	1.78	0.70	1.80	0	0.03	0	0.12	1.10	0.20	0.13	2.19	0.83	1.96	0	0.04	0	0.13	49.28	8.53	5.57	83.92	31.32	86.00	0	1.60	0	5.32	0.752	0.39	0.89	0.426	35.724	18.584
R10090_201385.1	XM_030249247.1	14897	1.63	1.84	2.86	2.21	1.80	1.52	1.34	1.89	2.85	1.24	1.79	2.08	3.23	2.71	2.11	1.65	1.35	2.02	3.42	1.33	209.02	235.11	365.66	271.38	209.14	189.03	170.75	234.68	329.56	144.57	2.068	1.768	2.384	1.954	258.062	213.718
R10090_56478.3	XM_006501194.4	20360	0	0	0.19	0	0.36	0	0.06	0.11	0	0	0	0	0.21	0	0.42	0	0.06	0.12	0	0	0	0	10.98	0	19.21	0	3.34	6.30	0	0	0.11	0.034	0.126	0.036	6.038	1.928
R10090_207354.1	NM_001363814.1	269831	0	0.06	0.03	0.03	0	0	0	0	0	0	0	0.07	0.04	0.04	0	0	0	0	0	0	0	2.00	1.00	1.00	0	0	0	0	0	0	0.024	0	0.03	0	0.8	0
R10090_67289.1	NM_001004187.1	434234	0.73	0.56	0	0.44	0.26	0.25	0.27	0.12	0.35	0.13	0.80	0.63	0	0.55	0.31	0.27	0.27	0.13	0.42	0.14	17.71	13.46	0	10.33	5.80	5.93	6.53	2.82	7.66	2.92	0.398	0.224	0.458	0.246	9.46	5.172
R10090_60346.4	NM_173780.5	245671	0.09	0	0.22	0.00	0	0	0.13	0.14	0.00	0	0.10	0	0.25	0.00	0	0	0.13	0.15	0.00	0	10.21	0	25.30	0.01	0	0	14.78	15.63	0.01	0	0.062	0.054	0.07	0.056	7.104	6.084
R10090_209727.1	NM_001347551.1	21957	0.24	0.37	0.09	0	0.49	0	0	0.79	0	0.38	0.26	0.42	0.10	0	0.58	0	0	0.84	0	0.41	2.73	4.21	0.99	0	5.04	0	0	8.68	0	3.95	0.238	0.234	0.272	0.25	2.594	2.526
R10090_98758.3	XM_006539131.4	67830	2.79	2.42	1.11	4.59	2.74	3.51	2.54	2.75	1.04	4.47	3.05	2.73	1.25	5.64	3.23	3.81	2.57	2.95	1.25	4.82	68.27	59.06	26.95	107.95	60.70	83.62	62.20	65.40	22.87	99.80	2.73	2.862	3.18	3.08	64.586	66.778
R10090_201175.1	XM_030242886.1	70225	5.12	2.93	0.71	0.77	3.17	1.04	2.93	2.92	1.50	0	5.61	3.30	0.81	0.95	3.73	1.13	2.96	3.12	1.80	0	51.68	29.43	7.07	7.44	28.54	10.22	29.37	28.44	13.52	0	2.54	1.678	2.88	1.802	24.832	16.31
R10090_64425.1	NM_184088.1	329877	0	0.00	0	0	0	0	0	0.83	0	1.72	0	0.00	0	0	0	0	0	0.89	0	1.85	0	0.12	0	0	0	0	0	97.12	0	188.34	0	0.51	0	0.548	0.024	57.092
R10090_45032.1	NM_001205332.1	17758	5.92	5.03	7.27	4.88	5.44	6.13	4.65	4.83	4.89	5.32	6.49	5.67	8.21	6.00	6.40	6.66	4.70	5.17	5.87	5.74	498.97	422.78	612.69	396.01	417.09	503.96	391.86	395.94	372.84	410.11	5.708	5.164	6.554	5.628	469.508	414.942
R10090_207185.1	XM_030254984.1	115490161	12.52	15.44	15.98	23.29	27.93	12.97	13.73	13.77	27.64	31.31	13.73	17.41	18.04	28.63	32.87	14.11	13.87	14.73	33.18	33.78	538.81	661.89	684.99	963.44	1090.07	543.95	590.01	574.76	1072.83	1230.57	19.032	19.884	22.136	21.934	787.84	802.424
R10090_31295.2	XM_011248013.3	269116	0	0	0	0	0	0	0.01	0.00	0	0	0	0	0	0	0	0	0.02	0.00	0	0	0	0	0	0	0	0	2.35	0.24	0	0	0	0.002	0	0.004	0	0.518
R10090_86734.3	NM_175675.3	74919	6.67	7.46	7.64	9.15	9.29	8.42	10.05	10.78	6.22	9.22	7.31	8.41	8.62	11.25	10.93	9.16	10.16	11.53	7.47	9.95	299.65	333.97	341.78	395.24	378.57	368.52	451.19	469.89	252.24	378.54	8.042	8.938	9.304	9.654	349.842	384.076
R10090_2705.1	NM_001033173.2	76179	1.45	2.01	1.46	2.26	2.56	1.66	1.09	1.72	1.97	1.91	1.59	2.26	1.64	2.78	3.01	1.81	1.10	1.84	2.36	2.06	234.28	323.00	235.08	350.96	375.42	261.86	176.20	269.00	287.26	281.55	1.948	1.67	2.256	1.834	303.748	255.174
R10090_6884.4	NM_181273.4	15203	0	0.02	0	0	0	0	0	0	0	0	0	0.02	0	0	0	0	0	0	0	0	0	1.00	0	0	0	0	0	0	0	0	0.004	0	0.004	0	0.2	0
R10090_94913.3	NM_023232.3	66593	20.03	19.66	18.55	19.65	18.30	23.12	21.81	22.60	20.05	14.98	21.96	22.17	20.95	24.15	21.54	25.14	22.04	24.18	24.07	16.17	535.00	523.00	492.00	504.00	442.00	601.00	581.00	585.00	482.00	365.00	19.238	20.512	22.154	22.32	499.2	522.8
R10090_93222.1	NM_001168281.1	97064	0.06	0.03	0	0.01	0	0	0.01	0	0	0	0.06	0.03	0	0.02	0	0	0.01	0	0	0	4.00	2.00	0	1.00	0	0	1.00	0	0	0	0.02	0.002	0.022	0.002	1.4	0.2
R10090_213179.2	NM_001346760.2	216705	19.98	16.99	17.00	7.85	8.62	11.20	9.57	8.87	7.17	5.64	21.91	19.16	19.19	9.65	10.14	12.19	9.67	9.49	8.61	6.08	1013.89	859.09	859.84	383.16	396.96	554.06	485.20	436.75	328.45	261.43	14.088	8.49	16.01	9.208	702.588	413.178
R10090_36360.4	NM_025701.4	66682	17.93	20.38	19.65	16.52	17.47	22.89	18.96	21.42	13.07	15.77	19.66	22.98	22.19	20.31	20.56	24.90	19.16	22.92	15.69	17.02	506.00	573.00	551.00	448.00	446.00	629.00	534.00	586.00	332.00	406.00	18.39	18.422	21.14	19.938	504.8	497.4
R10090_53136.2	XM_006503947.3	231252	0	0	0	0	0	0	0	0	0	0.17	0	0	0	0	0	0	0	0	0	0.18	0	0	0	0	0	0	0	0	0	4.00	0	0.034	0	0.036	0	0.8
R10090_74026.1	NM_001290565.1	233066	0.17	0.22	0.38	0.35	0.62	0.84	0	0.35	0.75	0.01	0.19	0.25	0.43	0.43	0.72	0.92	0	0.37	0.90	0.01	2.34	2.98	5.00	4.47	7.40	11.00	0	4.50	9.00	0.11	0.348	0.39	0.404	0.44	4.438	4.922
[truncated: 52,401 more rows]
