# Supplementary material for: Leptin deficiency in CD8+ T cells ameliorates non-segmental vitiligo by reducing interferon-γ and Granzyme B
Source: Front Immunol. 2023 May 3;14:1158883. doi: 10.3389/fimmu.2023.1158883 (PMC10191228; doi:10.3389/fimmu.2023.1158883)
Supplement: Supplementary file 3 [file DataSheet_3.zip]

Archive with 6 entries (6 files):
- raw data/raw data for fig1e.xlsx
- raw data/raw data for fig2b-c.xlsx
- raw data/raw data for fig2e.xlsx
- raw data/raw data for fig3b.xlsx
- raw data/raw data for fig3C.xlsx
- raw data/raw data for fig4d.xlsx
