# Supplementary material for: Leptin deficiency in CD8+ T cells ameliorates non-segmental vitiligo by reducing interferon-γ and Granzyme B
Source: Front Immunol. 2023 May 3;14:1158883. doi: 10.3389/fimmu.2023.1158883 (PMC10191228; doi:10.3389/fimmu.2023.1158883)
Supplement: Supplementary file 3 [file DataSheet_3.zip › raw data/raw data for fig1e.xlsx]

## Sheet: Sheet1
lep-all
HC	Vitiligo
0.012079	17.5192
0.03956	0.993914
1.70646	0.016058
3.48408	0.069288
1.21489	0.358614
1.17369	0.148876
0.004728	0.82397
0.017603	0.633427
1.34785	1.74204
	10.0623
	17.3984
	2.71489
LEPR
HC	Vitiligo
0.43	1.22
0.74	1.38
0.64	1.14
0.48	1.12
1.38	0.8
0.55	3.49
0.49	1.19
0.44	1.78
2.01	1.83
	2.44
	1.3
	3.79
