# Supplementary material for: Leptin deficiency in CD8+ T cells ameliorates non-segmental vitiligo by reducing interferon-γ and Granzyme B
Source: Front Immunol. 2023 May 3;14:1158883. doi: 10.3389/fimmu.2023.1158883 (PMC10191228; doi:10.3389/fimmu.2023.1158883)
Supplement: Supplementary file 3 [file DataSheet_3.zip › raw data/raw data for fig2b-c.xlsx]

## Sheet: Sheet1
Fig2b
NC	Vitiligo
0	1
0	2
0	1
1	1
0	2
Fig2c
HC(n=36)	Vitiligo(n=53)
35.0907	8.2952
1.09637	3.76825
4.27956	4.60927
2.94269	3.81217
25.0316	20.2026
30.7682	1.24472
4.9369	7.69201
10.9412	8.24753
21.0867	9.41595
26.0987	13.4319
3.42223	7.71224
8.22873	6.64305
5.01021	6.98169
4.44955	5.86081
5.86975	0.82432
11.7562	2.59688
9.08125	4.501
7.18125	11.972
14.9563	4.25981
16.9438	2.04375
11.9187	1.00625
5.00625	2.13125
24.6187	3.61875
12.8187	0.96875
15.3187	3.10625
8.79375	0.79375
26.7312	9.94375
18.9312	6.89375
26.3687	15.5687
3.75625	7.36875
6.06875	2.11875
11.9437	3.28125
11.3562	3.70625
3.59375	31.4688
6.43125	4.41875
6.26875	9.98125
	15.0062
	7.60625
	30.3438
	2.34375
	18.3062
	6.71875
	14.3438
	12.7688
	19.9563
	27.2437
	1.80625
	1.30625
	17.0063
	12.3438
	0.84375
	7.33125
	12.2312
