# Supplementary material for: Leptin deficiency in CD8+ T cells ameliorates non-segmental vitiligo by reducing interferon-γ and Granzyme B
Source: Front Immunol. 2023 May 3;14:1158883. doi: 10.3389/fimmu.2023.1158883 (PMC10191228; doi:10.3389/fimmu.2023.1158883)
Supplement: Supplementary file 3 [file DataSheet_3.zip › raw data/raw data for fig2e.xlsx]

## Sheet: Sheet1
cd8+lepr+IFN-γ
HC	Vitiligo
1.54	5.47
4.58	8.35
1.71	13.7
6.03	10.4
6.65	8.06
cd8+lepr+gzmb
HC	Vitiligo
75.7	89.6
61.4	52.9
70.3	48.3
68.6	61.3
79.9	93.5
cd8+lepr+prf1
HC	Vitiligo
13.4	12.9
7.58	3.84
3.28	12.8
3.59	6.18
9.79	34.9
cd8+ifng
LEPR-	LEPR+
5.43	5.47
2.46	8.35
5.36	13.7
8.04	10.4
5.65	8.06
