# Supplementary material for: Leptin deficiency in CD8+ T cells ameliorates non-segmental vitiligo by reducing interferon-γ and Granzyme B
Source: Front Immunol. 2023 May 3;14:1158883. doi: 10.3389/fimmu.2023.1158883 (PMC10191228; doi:10.3389/fimmu.2023.1158883)
Supplement: Supplementary file 3 [file DataSheet_3.zip › raw data/raw data for fig3b.xlsx]

## Sheet: Sheet1
CD8
PHA	PHA+Leptin
30.4	38.6
32.1	41.1
32	47.2
30.5	38.4
26.9	31.3
CD8+LEPR+PERFORIN
PHA	PHA+Leptin
18.4	28.5
28.4	32.5
18.7	31
24.3	23.4
14.6	27.7
CD8+LEPR+
PHA	PHA+Leptin
21.5	27.8
15	24.4
25.7	38.8
19.2	21.4
15.2	18.8
CD8+GZMB+
LEPR-	LEPR+
15.5	43.6
20.6	49.4
7.75	42.8
17	43
25.1	48.9
CD8+PERFORIN+
LEPR-	LEPR+
6.04	28.5
7.18	32.5
3.28	31
4.66	23.4
9.04	27.7
