# Supplementary material for: Leptin deficiency in CD8+ T cells ameliorates non-segmental vitiligo by reducing interferon-γ and Granzyme B
Source: Front Immunol. 2023 May 3;14:1158883. doi: 10.3389/fimmu.2023.1158883 (PMC10191228; doi:10.3389/fimmu.2023.1158883)
Supplement: Supplementary file 3 [file DataSheet_3.zip › raw data/raw data for fig3C.xlsx]

## Sheet: Sheet1
IFN-g
PHA(n=5)	PHA+Leptin(n=5)
1199.57	1205.28
1191.24	1211.43
1137.05	1167.13
1196.94	1205.28
1205.28	1220.69
perforin
PHA(n=5)	PHA+Leptin(n=5)
6.988	9.527
22.574	21.02
12.185	20.682
17.617	21.042
18.708	19.72
GZMB
PHA(n=5)	PHA+Leptin(n=5)
2948.67	2952.29
2934.57	2956.07
2799.6	2939.8
2952.29	2956.07
2956.07	2963.58
