# Supplementary material for: Leptin deficiency in CD8+ T cells ameliorates non-segmental vitiligo by reducing interferon-γ and Granzyme B
Source: Front Immunol. 2023 May 3;14:1158883. doi: 10.3389/fimmu.2023.1158883 (PMC10191228; doi:10.3389/fimmu.2023.1158883)
Supplement: Supplementary file 3 [file DataSheet_3.zip › raw data/raw data for fig4d.xlsx]

## Sheet: Sheet1
IFN-γ
WT	Lep KO
0.252867	0.083948
0.399263	0.082924
0.558968	0.142301
2.3577	0.354218
1.4312	0.217035
gzmb
WT	Lep KO
0.78503	0.326347
0.980838	0.256287
1.19401	0.279042
1.27186	0.261677
0.769461	0.352695
cxcl9
WT	Lep KO
0.633908	0.627874
1.10891	0.508908
1.22988	0.952874
1.41465	0.247126
0.612069	0.274138
